# Supplementary material for: Multi-ancestry GWAS of age-related hearing loss identifies 140 loci and key cellular mechanisms
Source: Nat Commun. 2026 Feb 21;17:4325. doi: 10.1038/s41467-026-69894-z (PMC13172361; doi:10.1038/s41467-026-69894-z)
Supplement: Supplementary file 4 — Supplementary Data 1-19 [file 41467_2026_69894_MOESM4_ESM.xlsx]

## Sheet: Supportmentary Data 1
Supplementary Data 1 The summary information for 25 GWAS datasets used in this study
Cohort study	Phenotype	Cases	Controls	N cases	N controls	Array Type	Exclusion on SNPs used for imputation	Exclusion on a per sample bias	Imputation software	Imputation reference panel	Statistical software	Ancestry
VA Million Veteran Program	ICD9 and ICD10 diagnoses of hearing loss	ICD10:H90	Other	229580	176720	ThermoFisher Affymetrix Axiom biobank array	Call rate < 97.5%, HWE p-value < 1e-6, minor allele count < 20, MAF < 1%	Call rate <97.5%, duplicate samples, sex mismatch	SHAPEIT4 and MiniMac v4	1000G, Phase 3 v5 and African Genome Resources panel	SAIGE	EUR
VA Million Veteran Program	ICD9 and ICD10 diagnoses of hearing loss	ICD10:H90	Other	2671	3302	ThermoFisher Affymetrix Axiom biobank array	Call rate < 97.5%, HWE p-value < 1e-6, minor allele count < 20, MAF < 1%	Call rate <97.5%, duplicate samples, sex mismatch	SHAPEIT4 and MiniMac v4	1000G, Phase 3 v5 and African Genome Resources panel	SAIGE	EAS
VA Million Veteran Program	ICD9 and ICD10 diagnoses of hearing loss	ICD10:H90	Other	31058	76733	ThermoFisher Affymetrix Axiom biobank array	Call rate < 97.5%, HWE p-value < 1e-6, minor allele count < 20, MAF < 1%	Call rate <97.5%, duplicate samples, sex mismatch	SHAPEIT4 and MiniMac v4	1000G, Phase 3 v5 and African Genome Resources panel	SAIGE	AFR
VA Million Veteran Program	ICD9 and ICD10 diagnoses of hearing loss	ICD10:H90	Other	23888	28460	ThermoFisher Affymetrix Axiom biobank array	Call rate < 97.5%, HWE p-value < 1e-6, minor allele count < 20, MAF < 1%	Call rate <97.5%, duplicate samples, sex mismatch	SHAPEIT4 and MiniMac v4	1000G, Phase 3 v5 and African Genome Resources panel	SAIGE	AMR
Nurses' Health Studies I	Hearing difficulty report	mild; moderate; severe (non-hearing aid user); severe (hearing aid user)	No	8388	6590	Illumina HumanHap, Illumina OmniExpress, Affymetrix 6.0	Call rate < 95%, HWE p-value < 1e-5, high duplicate discordance rates, minor allele count < 20, MAF < 5%, INFO < 0.8	Call rate <95%, duplicate samples, sex mismatch, relatedness	MACH/minimac	1000G, Phase 3	PLINKv2.0	EUR
Nurses' Health Studies II	Hearing difficulty report	mild; moderate; severe (non-hearing aid user); severe (hearing aid user)	No	4512	8021	Illumina HumanHap, Illumina OmniExpress, Affymetrix 6.0	Call rate < 95%, HWE p-value < 1e-5, high duplicate discordance rates, minor allele count < 20, MAF < 5%, INFO < 0.8	Call rate <95%, duplicate samples, sex mismatch, relatedness	MACH/minimac	1000G, Phase 3	PLINKv2.0	EUR
Health Professionals Follow-up Study	Hearing difficulty report	mild; moderate; severe (non-hearing aid user); severe (hearing aid user)	No	5119	3413	Illumina HumanHap, Illumina OmniExpress, Affymetrix 6.0	Call rate < 95%, HWE p-value < 1e-5, high duplicate discordance rates, minor allele count < 20, MAF < 5%, INFO < 0.8	Call rate <95%, duplicate samples, sex mismatch, relatedness	MACH/minimac	1000G, Phase 3	PLINKv2.0	EUR
Biobank Japan	ICD9 and ICD10 diagnoses of hearing loss	ICD10:H90	Other	3400	175326	Illumina HumanOmniExpressExome BeadChip or a combination of the Illumina HumanOmniExpress and HumanExome BeadChip	Call rate < 99%, HWE p-value < 1e-6, Rsq < 0.7, MAF < 0.005	Call rate <98%	MiniMac v3	1000G, Phase 3 v5	SAIGE, BOLT-LMM	EAS
AGES	Which statement best describes your hearing (without hearing aids)?	Little troubled; Lot troubled; Deaf	Good	1748	1386	Illumina hu370CNV	Call rate < 97%, HWE p-value < 1e-6, MAF < 1%	Call rate < 95%, sex discrepancy	MaCH	1000G, phase 1 v3	PLINKv1.9, ProbAbel	EUR
Danish Twin Registry	Have you or have you had problems with your hearing?	Yes	No	349	965	Illumina Infinium PsychArray	Call rate <98%, HWE p-value <10-6, and MAF=0	Call rate <99%, relatedness and gender mismatch	IMPUTE2	1000G, Phase 3	Plink, MLMA	EUR
Estonian Genome Center	ICD9 and ICD10 diagnoses of hearing loss	ICD10: H90.3, H91.1	Other	5717	49806	Illumina Global Screening Array	Call rate <95%, HWE p-value < 1e-4	Call rate < 95%, mismatching sex	Beagle	Estonian population specific imputation reference	SAIGE	EUR
FinnGen	ICD9 and ICD10 diagnoses of hearing loss	ICD9: 3891; ICD10: H90.3, H90.4, H90.5	Other	15952	196592	Several Illumina and Affymetrix FinnGen Axiom arrays	Call rate <98%, HWE p-value < 1e-06 and minor allele count < 3	Call rate <95%, heterozygosity exceed ±4SD from the mean, failed sex check and MDS outliers.	Eagle/Beagle	SISu v3 all-Finns reference panel	SAIGE	EUR
Framingham Heart Study	Do you have a hearing problem now?	Yes; Right / left / both	No	880	1656	Affymetrix GeneChip Human Mapping 500K Array & 50K supplemental Array	Call rate <97%, HWE p-value < 10-6, MAF <1%, Mendelian errors > 1000, not in Hapmap and/or strandedness issues merging with Hapmap	Call rate <97%, autosomal heterozygosity > ± 5SD, excessive Mendelian errors	Michigan Server	HRCr1.1	R, LME	EUR
Great Age Study	Do you think you have some hearing problems?	Yes	No	1060	720	Illumina Infinium Global Screening Array (GSA) v1	Call rate <97%, HWE p-value < 1e-06; MAF < 0.01	Call rate < 97%, gender check	MINIMAC v4	HRC (Build 37)	GEMMA	EUR
Health ABC - EUR	Do you wear a hearing aid?	Yes	No	229	1059	Illumina Human1M-Duov3_B	Call rate <95%	Call rate <95%, sex mismatch, excess heterozygosity F cut-off of -0.15 and <- 0.15 for inclusion, ancestry outliers removed, no relatives closer than cousin	TOPMED Imputation Server	TOPMED	PLINK, Rvtests	EUR
INGI-FVG	Have you ever had hearing problems?	Yes	No	161	178	Illumina 370K, Illumina 700K, MegaEX	Call rate <99%, HWE p-value < 1e-06, MAF < 0.01	Call rate < 95%, gender check	IMPUTE v2	In house (Build 37)	rvtest	EUR
Rotterdam Study - 1	Do you have any difficulty with your hearing?	Yes, sometimes; Yes, often; Yes, daily	No	797	356	Version 3 Illumina Infinium II HumanHap550 SNP chip array	Call rate <90%	Call rate <97.5%, sex mismatch, excess autosomal heterozygosity > 0.336, outliers identified by the IBS clustering analysis	MACH/minimac	HRCr1.1	PLINK, Mach2DAT	EUR
Rotterdam Study - 2	Do you have any difficulty with your hearing?	Yes, sometimes; Yes, often; Yes, daily	No	1037	849	Version 3 Illumina Infinium II HumanHap550 SNP chip array	Call rate <90%	Call rate <97.5%, sex mismatch, excess autosomal heterozygosity > 0.336, outliers identified by the IBS clustering analysis	MACH/minimac	HRCr1.1	PLINK, Mach2DAT	EUR
Rotterdam Study - 3	Do you have any difficulty with your hearing?	Yes, sometimes; Yes, often; Yes, daily	No	1330	1788	Version 3 Illumina Infinium II HumanHap550 SNP chip array	Call rate <90%	Call rate <97.5%, sex mismatch, excess autosomal heterozygosity > 0.336, outliers identified by the IBS clustering analysis	MACH/minimac	HRCr1.1	PLINK, Mach2DAT	EUR
SALT	How is your hearing?	Reduced; Highly reduced	Good	3382	6183	Illumina OmniExpress (HumanOmniExpress-12v1_A)	Call rate <98%, HWE p-value < 1.0e-10, MAF=0	Call rate < 98%, excessive heterozygosity (FHET outside +/- 0.2); sex mismatch; non-European ancestry	Sanger imputation service (EAGLE2, PBWT)	HRCr1.1	BOLT-LMM	EUR
SALTY	How is your hearing?	Reduced; Highly reduced	Good	1360	3773	Illumina PsychChip (PsychChip_15048346_A)	Call rate <98%, HWE p-value < 1.0e-10, MAF<1%	Call rate < 98%, excessive heterozygosity (FHET outside +/- 0.2); sex mismatch; non-European ancestry	Sanger imputation service (EAGLE2, PBWT)	HRCr1.1	BOLT-LMM	EUR
STAGE	How is your hearing?	Reduced; Highly reduced	Good	1049	7296	Illumina GSA (GSAMD-24v1-0_20011747_A1)	Call rate <98%, HWE p-value < 1.0e-10, MAF<1%	Call rate < 98%, excessive heterozygosity (FHET outside +/- 0.2); sex mismatch; non-European ancestry	Sanger imputation service (EAGLE2, PBWT)	HRCr1.1	BOLT-LMM	EUR
TwinsUK	Do you suffer from hearing loss?	Yes, diagnosed by a professional; Yes, not diagnosed	No	1478	3647	Several Illumina arrays (HumanHap3001,2, HumanHap610Q, 1M‐Duo and 1.2MDuo 1M)	Call rate <98%	Mismatch between MZ twins and self-reported sex; non-European ancestry	IMPUTE2	HRCr1.1	GEMMA	EUR
UK Biobank	Do you have difficulty with your hearing?	Yes; I am completely deaf	No	104031	288112	UK Biobank Affymetrix Axiom and UK BiLEVE Affymetrix Axiom array	Multiple criteria as outlined here https://biobank.ctsu.ox.ac.uk/crystal/crystal/docs/genotyping_qc.pdf	Multiple criteria as outlined here https://biobank.ctsu.ox.ac.uk/crystal/crystal/docs/genotyping_qc.pdf	IMPUTE2	HRC/1000Genomes	BOLT-LMM	EUR
Women's Genome Health Study	As you age, do you have more trouble hearing in a crowded room?	Yes	No	7437	10903	Illumina HumanHap300 Duo "+"	Call rate <90%	Call rate <98%, excess heterozygosity	MACH/minimach (Michigan Server)	HRCr1.1	ProbABEL v. 0.3.0	EUR
Note: The 17 cohorts below the red line are GWASs used in Trpchevska et al's study.

## Sheet: Supplementary Data 2
Supplementary Data 2 A total of 140 independent variants associated with ARHL at P < 5E-8 from the cross-ancestry meta-analysis.
CHR	POS	SNP	A1	A2	EAF	BETA	SE	P GWAS	GENE	HetISq	HetChiSq	HetPVal
1	6494086	rs112725535	A	G	0.1533	-0.00756006	0.00125616	1.761e-09	ESPN	48.9	5.867	0.1183
1	16424085	rs28616748	A	C	0.7063	-0.00542299	0.000972956	2.493e-08	FAM131C/PGBD2	0	1.98	0.5765
1	25788422	rs35189848	A	G	0.5055	-0.0250416	0.00374423	2.261e-11	TMEM57	32.3	4.43	0.2186
1	45954650	rs11211122	T	C	0.4299	-0.00499511	0.000874088	1.099e-08	TESK2	49.6	5.958	0.1137
1	46324314	rs12136641	C	G	0.317	0.0409486	0.00411669	2.599e-23	MAST2	0	0.299	0.9603
1	103399207	rs12756209	A	C	0.4188	-0.03487	0.00410785	2.091e-17	COL11A1	0	2.242	0.5237
1	103511815	rs12048863	T	G	0.3822	-0.025305	0.00423473	2.293e-09	COL11A1	0	2.621	0.4537
1	165109131	rs7525101	T	C	0.4413	0.00675736	0.000875981	1.219e-14	PBX1/PGBD2	9.9	3.331	0.3433
1	168807115	rs7545404	A	G	0.3537	-0.0429639	0.00458943	7.862e-21	PGBD2	24.8	2.659	0.2646
1	170188076	rs10919329	T	C	0.2688	0.0429064	0.00447602	9.171e-22	METTL11B	66	8.836	0.03155
1	243513047	rs10754803	A	G	0.4872	0.00484324	0.000877027	3.345e-08	SDCCAG8	0	0.176	0.9814
2	54817683	rs6545432	A	G	0.5102	0.00825693	0.00087678	4.627e-21	SPTBN1	0	2.538	0.4685
2	54993808	rs7600540	A	T	0.2533	-0.00642774	0.00106352	1.505e-09	EML6	74.9	11.935	0.007608
2	148573581	rs150081728	A	T	0.3607	0.0231158	0.00417944	3.187e-08	PABPC1P2/LOC728323	0	0.734	0.6927
2	179336600	rs17225700	T	C	0.9195	-0.00951008	0.00165356	8.858e-09	FKBP7	46.7	3.749	0.1534
2	208087139	rs741475	T	C	0.5748	-0.0065226	0.000876548	9.974e-14	LOC101927865	60.4	7.582	0.0555
2	218379700	rs66969731	A	G	0.164	0.0309062	0.00532886	6.64e-09	DIRC3	0	2.885	0.4097
3	55644096	rs58238014	A	C	0.8337	-0.0339971	0.00578301	4.133e-09	ERC2	55.9	4.534	0.1036
3	71395329	rs78500097	A	G	0.2411	0.00612565	0.00107074	1.059e-08	FOXP1	50.9	6.107	0.1065
3	71533378	rs13327339	C	G	0.4789	-0.00495305	0.000874662	1.489e-08	FOXP1	0	0.339	0.8439
3	86791503	rs3855740	T	C	0.5785	0.0233107	0.00387032	1.713e-09	RNU6-69P/FAM157A	71.2	10.399	0.01546
3	121712980	rs3915060	T	C	0.7268	-0.00681774	0.000976157	2.863e-12	ILDR1	36.3	4.71	0.1943
3	127940226	rs2955132	A	C	0.8578	-0.0360404	0.00531102	1.153e-11	EEFSEC	44.7	5.43	0.1429
3	156260245	rs1510277	A	G	0.8155	0.00722239	0.00116618	5.895e-10	SSR3	0	0.624	0.8909
3	181992315	rs72622585	T	C	0.822	0.0104781	0.00124948	5.029e-17	LINC01206/FAM157A	73	11.124	0.01107
3	182053946	rs55853808	A	G	0.839	-0.00955395	0.00127274	6.069e-14	LINC01206/FAM157A	46	5.551	0.1356
4	3238981	rs3135175	A	G	0.6835	0.00606862	0.000973237	4.503e-10	HTT	0	1.388	0.7082
4	17524570	rs13147559	C	G	0.8667	-0.0101398	0.00137219	1.474e-13	CLRN2	0	1.013	0.7982
4	57792682	rs2140147	A	G	0.5691	-0.00489275	0.000874798	2.232e-08	REST	8.8	3.29	0.349
5	2556542	rs1466056	T	G	0.8807	-0.0109289	0.00135239	6.414e-16	LOC100506858/OR4F16	0	2.043	0.5636
5	32431375	rs430522	T	C	0.4378	-0.00574113	0.000874245	5.135e-11	ZFR	0	2.726	0.4358
5	60593771	rs6449526	A	G	0.8148	0.00632993	0.00116094	4.969e-08	OR4F29	72.3	10.829	0.01269
5	68160631	rs10077547	A	C	0.6141	0.0244698	0.00411719	2.793e-09	PIK3R1	42.6	5.223	0.1562
5	72823715	rs1651718	T	G	0.3217	0.00593561	0.00096944	9.199e-10	BTF3/OR4F3	8.4	3.276	0.351
5	72965751	rs9800306	A	G	0.7066	-0.00800319	0.000972615	1.895e-16	ARHGEF28	0	1.718	0.633
5	73077349	rs4413512	A	G	0.5304	-0.0106669	0.000874756	3.341e-34	ARHGEF28	19.5	3.729	0.2923
5	73206587	rs2927705	T	C	0.4545	-0.0047715	0.000874706	4.898e-08	ARHGEF28	0	2.987	0.3936
5	82370591	rs28592576	T	C	0.3829	0.0228293	0.00397422	9.227e-09	TMEM167A	0	0.793	0.6727
5	87969927	rs1846974	A	G	0.1497	-0.0385914	0.00525562	2.091e-13	LINC00461	0	1.872	0.3923
5	93509688	rs13185608	T	G	0.8716	0.00812338	0.00136507	2.667e-09	KIAA0825	0	0.149	0.9283
5	107647549	rs10061044	C	G	0.2772	-0.00580033	0.000981959	3.486e-09	FBXL17	26.1	4.059	0.2552
5	148601243	rs13171669	A	G	0.5701	-0.00671131	0.000877139	1.989e-14	ABLIM3	0	1.02	0.7965
5	150963802	rs9688110	A	G	0.3178	0.00553452	0.000973412	1.303e-08	FAT2	0	1.56	0.6685
6	7100029	rs12211604	A	G	0.5687	0.0304201	0.00400309	2.981e-14	PDCD2	0	0.772	0.6797
6	21968899	rs1928176	A	G	0.5178	-0.00489562	0.000876307	2.315e-08	CASC15	27.9	4.161	0.2446
6	32420218	rs115596275	C	G	0.0213	0.0248869	0.00342151	3.499e-13	HLA-DRA/PDCD2	4.1	1.043	0.3071
6	32584153	rs28383233	A	G	0.5808	0.00545678	0.000975446	2.217e-08	HLA-DRB1/PDCD2	0	1.531	0.6751
6	43346462	rs9369409	C	G	0.4055	-0.00947522	0.000877646	3.589e-27	ZNF318/PDCD2	0	2.48	0.479
6	70884463	rs55990353	A	C	0.644	-0.0256495	0.00412383	4.977e-10	COL19A1	0	0.974	0.6145
6	76166164	rs12212816	T	C	0.5095	-0.00481815	0.000875291	3.699e-08	FILIP1	2.5	3.077	0.3799
6	84356126	rs217320	A	G	0.5617	-0.00546604	0.000876239	4.43e-10	SNAP91	0	2.008	0.5707
6	90660319	rs9451298	T	C	0.7217	0.00601085	0.000972315	6.329e-10	BACH2	0	0.23	0.9725
6	133271181	rs271149	A	G	0.5209	0.00576561	0.000875676	4.574e-11	RPS12	0	1.242	0.743
6	133276952	rs271160	A	G	0.4362	0.00553509	0.000880204	3.207e-10	RPS12	0	2.5	0.4753
6	133612992	rs211436	T	C	0.2517	0.00634533	0.00106377	2.447e-09	EYA4	0	0.763	0.8584
6	133794511	rs9321402	A	G	0.3213	0.0105875	0.000967833	7.467e-28	EYA4	0	1.628	0.653
6	158497717	rs2296508	T	C	0.4796	-0.00639027	0.000873923	2.629e-13	SYNJ2	0	2.475	0.4798
6	163805682	rs1764021	T	C	0.25	0.0283821	0.00453476	3.88e-10	PDCD2	0	0.51	0.775
7	19625998	rs28478330	A	G	0.5834	0.0259841	0.00393701	4.113e-11	FERD3L/VIPR2	69.6	9.874	0.01967
7	28944094	rs68102118	T	C	0.7783	-0.00583828	0.00106988	4.844e-08	CREB5/VIPR2	0	2.039	0.5644
7	50853151	rs11238325	T	C	0.7276	0.00802276	0.000971457	1.475e-16	GRB10	56.1	6.83	0.0775
7	138467249	rs4732335	T	C	0.4739	0.00551848	0.000876095	2.997e-10	ATP6V0A4	0	0.547	0.7606
7	138498348	rs9691831	A	G	0.4161	-0.00645431	0.000874451	1.571e-13	TMEM213/VIPR2	0	1.774	0.4119
8	16866730	rs60576787	C	G	0.4879	-0.0219335	0.00402129	4.916e-08	FGF20	0	1.217	0.5443
8	30448213	rs73245347	T	G	0.7519	0.0304937	0.00488899	4.454e-10	GTF2E2	0	1.013	0.6026
8	74244736	rs4738323	T	C	0.8027	-0.00739958	0.00116261	1.957e-10	RDH10	0	2.444	0.4855
8	82657745	rs74544416	A	G	0.9301	-0.0121218	0.0018413	4.602e-11	CHMP4C	80	9.982	0.0068
8	109071051	rs77397203	C	G	0.2676	-0.0281196	0.00455327	6.587e-10	RSPO2	27.6	2.761	0.2515
8	141687200	rs13268718	T	G	0.5066	-0.00611037	0.000875845	3.025e-12	PTK2	28	4.169	0.2438
8	143439313	rs7817640	A	G	0.2598	0.0251515	0.00459869	4.519e-08	TSNARE1	0	1.861	0.3944
9	85033860	rs12554341	T	G	0.2789	-0.0355036	0.00461934	1.52e-14	SPATA31D1/FAM157B	0	1.368	0.7131
9	96446863	rs12156559	T	C	0.2852	-0.00568481	0.000978467	6.25e-09	PHF2/FAM157B	56.5	4.601	0.1002
10	28795709	rs34103859	T	G	0.2593	-0.0264388	0.00424903	4.899e-10	MIR8086/DUX4L3	0	0.084	0.9937
10	63837255	rs2393728	A	G	0.4201	-0.00628947	0.000874859	6.521e-13	ARID5B	62.8	8.075	0.04449
10	75866929	rs2131957	A	C	0.5703	0.00515294	0.000874203	3.759e-09	VCL	0	1.236	0.7445
10	80521351	rs57167368	A	G	0.2147	-0.00657261	0.00107362	9.247e-10	LINC00595/DUX4L3	19.1	3.709	0.2947
10	82379843	rs12784738	A	G	0.0235	0.0166198	0.0030418	4.66e-08	SH2D4B	0	1.621	0.4447
10	94787804	rs1097215	A	G	0.4777	-0.00579807	0.000875361	3.505e-11	EXOC6	0	2.795	0.4244
10	126812270	rs10901863	T	C	0.2675	0.0124291	0.00107122	3.99e-31	CTBP2	40.3	5.025	0.17
10	126837944	rs6597883	T	C	0.8397	0.00803866	0.00125667	1.587e-10	CTBP2	0	0.12	0.9893
11	8073610	rs7939493	A	T	0.191	-0.00990466	0.0011622	1.564e-17	TUB	54	6.52	0.08887
11	8099189	rs7926527	T	C	0.6417	0.0059556	0.000977441	1.108e-09	TUB	0	1.688	0.6397
11	13197316	rs10831990	T	C	0.7256	0.00604653	0.000980106	6.861e-10	RASSF10	28.7	4.208	0.2399
11	22689884	rs11026723	A	G	0.4092	-0.00532473	0.000968202	3.806e-08	GAS2	73.3	11.252	0.01044
11	22862596	rs4553364	A	G	0.5257	0.0239751	0.00394845	1.263e-09	SVIP	71.6	10.576	0.01426
11	47606306	rs7109918	A	C	0.9764	-0.0168174	0.00302892	2.82e-08	NDUFS3/LOC283177	0	1.478	0.4776
11	54830428	rs118176061	T	C	0.9613	-0.014182	0.00257382	3.587e-08	OR4C46/LOC283177	0	0.995	0.3185
11	66401373	rs566673	T	G	0.5348	-0.00498832	0.000882982	1.61e-08	RBM14-RBM4	59.7	7.438	0.05916
11	88289382	rs719182	A	G	0.1705	-0.00680612	0.00117299	6.538e-09	GRM5	77.4	8.832	0.01208
11	89017961	rs1126809	A	G	0.2991	0.0100711	0.00097648	6.11e-25	TYR	0	0.928	0.6287
11	118480223	rs67307131	T	C	0.6513	-0.0091151	0.000968332	4.813e-21	PHLDB1	67.1	6.081	0.04781
11	118845546	rs57300701	C	G	0.8644	-0.00734892	0.0012656	6.373e-09	FOXR1	0	1.543	0.6724
12	5698378	rs56017041	C	G	0.2162	0.00612036	0.00107135	1.112e-08	ANO2	0	1.258	0.5332
12	66374247	rs7312464	A	G	0.4611	0.0207564	0.00373343	2.704e-08	HMGA2/ANHX	69.1	9.707	0.02123
12	96119439	rs4762608	A	G	0.4578	-0.0213126	0.00381146	2.249e-08	NTN4	0	1.617	0.6556
12	109896165	rs7313797	T	C	0.5585	-0.00659903	0.000876968	5.279e-14	KCTD10	0	1.761	0.6234
13	31827679	rs9572639	T	G	0.4272	0.0221448	0.00405617	4.774e-08	B3GALTL	0	1.427	0.49
13	53625781	rs12552	A	G	0.4372	0.00498312	0.000881718	1.59e-08	OLFM4	0	0.505	0.9179
13	76417101	rs920701	T	C	0.6339	-0.00664037	0.000964882	5.9e-12	LMO7	0	0.139	0.9868
13	99059183	rs9517282	A	C	0.5459	-0.00571616	0.000876589	6.988e-11	FARP1	0	0.129	0.9377
14	52514981	rs1566128	A	G	0.4139	0.00896331	0.000873599	1.065e-24	NID2	74.4	11.736	0.008345
14	56712782	rs11852126	A	T	0.5366	0.00515681	0.000871005	3.209e-09	PELI2	42.2	5.188	0.1586
14	65165090	rs229603	T	C	0.8585	-0.0069569	0.00125558	3.012e-08	PPP1R36	62.4	7.986	0.0463
14	69161331	rs12437105	A	G	0.2962	-0.00533579	0.000974973	4.431e-08	RAD51B/LINC00221	44.1	5.366	0.1469
14	81872700	rs34596952	T	C	0.5506	0.0053418	0.00087666	1.106e-09	STON2	33.6	4.52	0.2105
15	74404885	rs6495088	T	G	0.735	0.0257754	0.0045692	1.689e-08	GOLGA6A	0	2.432	0.4877
15	74785348	rs60777494	A	T	0.7806	0.0337893	0.00506157	2.461e-11	DDX11L9	19.8	3.739	0.291
15	79239449	rs12901830	T	G	0.3037	-0.0274949	0.00460475	2.358e-09	CTSH	53.9	6.513	0.08916
15	83368605	rs186017271	A	G	0.0158	0.0207869	0.00380118	4.538e-08	AP3B2	92.7	13.639	0.0002216
15	89196406	rs35698763	A	G	0.6648	0.00537875	0.000966413	2.611e-08	ISG20	0	1.475	0.688
15	89238628	rs12443022	A	G	0.6701	0.0440061	0.00403408	1.049e-27	ISG20/DDX11L9	89.1	18.363	0.0001029
16	30919807	rs111935448	T	C	0.1139	0.00811632	0.00147066	3.412e-08	CTF1	38.8	3.269	0.195
16	53811788	rs62033400	A	G	0.6059	0.00611065	0.000875987	3.043e-12	FTO	27.2	4.118	0.249
16	55490764	rs17300627	A	T	0.2028	-0.00721797	0.00106962	1.497e-11	IRX6/PRDM7	0	1.588	0.6622
16	56379937	rs13337678	T	C	0.572	-0.00538551	0.000883973	1.112e-09	GNAO1	42.3	5.2	0.1577
16	78862362	rs6564603	A	G	0.5936	-0.004843	0.000875977	3.226e-08	WWOX	0	1.925	0.5881
16	81607833	rs4483835	T	C	0.4509	0.00512754	0.00087648	4.911e-09	CMIP	50.5	6.061	0.1087
17	7134129	rs222835	A	G	0.4254	0.00658346	0.000872605	4.537e-14	DVL2	60.1	7.51	0.05729
18	6686947	rs7230965	T	C	0.377	0.00568084	0.000967925	4.382e-09	C18orf64/PARD6G	67.3	9.181	0.02698
18	42124024	rs564994672	A	T	0.8584	-0.0475473	0.00564208	3.538e-17	PARD6G	20.2	2.505	0.2857
18	42318726	rs2360637	A	G	0.2672	-0.024919	0.00434446	9.705e-09	SETBP1	79.4	9.699	0.007832
18	44137400	rs118174674	T	C	0.0212	0.0173008	0.00311639	2.832e-08	LOXHD1	12.6	1.144	0.2849
18	52625943	rs11152089	T	C	0.2131	0.00800286	0.00107051	7.678e-14	CCDC68	51.5	6.182	0.1031
18	53210302	rs613872	T	G	0.8275	0.00666967	0.00117171	1.254e-08	TCF4	62.5	5.329	0.06963
18	59592449	rs4941090	T	C	0.4507	-0.00514544	0.000876353	4.321e-09	RNF152	43.8	5.338	0.1487
19	2389140	rs11881070	T	C	0.2887	-0.00600418	0.00099159	1.403e-09	SPPL2B/CENPBD1P1	0	2.7	0.4402
19	4217510	rs12980998	A	T	0.8118	-0.00708861	0.00116323	1.102e-09	ANKRD24	0	2.69	0.442
19	19448200	rs756999	A	G	0.1693	-0.00707417	0.00116271	1.171e-09	MAU2	0	1.618	0.4453
19	38613913	rs55850713	T	G	0.4221	-0.0249747	0.00390193	1.548e-10	SIPA1L3	0	1.773	0.4121
20	3163636	rs146478071	T	G	0.3063	0.0247818	0.00421287	4.044e-09	LZTS3/LINC00266-1	13.9	3.483	0.323
20	16525878	rs2223906	A	T	0.5396	-0.0229148	0.00400833	1.086e-08	KIF16B	0	0.846	0.8384
20	61451332	rs61734651	T	C	0.0716	0.0124558	0.00186075	2.172e-11	COL9A3	55.9	4.538	0.1034
21	43809092	rs45598239	T	C	0.0552	0.0122018	0.00195512	4.349e-10	TMPRSS3	0	0.901	0.3424
22	38122122	rs5756795	T	C	0.5441	-0.00902133	0.000875347	6.62e-25	TRIOBP	0	0.684	0.8769
22	38481027	rs146229052	T	C	0.9744	-0.022908	0.00291963	4.288e-15	BAIAP2L2	16.8	1.202	0.273
22	38487526	rs132931	A	G	0.588	-0.00815579	0.00087912	1.739e-20	BAIAP2L2	42.6	5.226	0.156
22	41701341	rs61298040	T	C	0.6688	0.02453	0.00415338	3.505e-09	ZC3H7B	43.5	3.54	0.1704
22	50974100	rs4824129	A	G	0.2087	0.00663152	0.00106718	5.162e-10	ODF3B/RABL2B	66.1	8.847	0.03139
22	50988105	rs36062310	A	G	0.0426	0.0295403	0.00225466	3.212e-39	KLHDC7B	89.5	9.567	0.001981
22	51104680	rs9616906	A	G	0.438	0.00577215	0.00087712	4.679e-11	ARSA	15.6	3.554	0.3138
Note: CHR, chromosome; POS, base pair position in build hg19; A1: effect allele, A2: other allele, EAF: effect allele frequency. Highlighted in green represents that this locus is novel. Association statistics were derived from a two-sided inverse-variance weighted fixed-effects meta-analysis across cohorts. Effect sizes (BETA) and standard errors (SE) are reported for all variants. P values corr…

## Sheet: Supplementary Data 3
Supplementary Data 3 Complete genetic correlation results between ARHL and 1,738 UK Biobank traits estimated by BADGERS.
trait_id	trait	zscore	effect_size	var_g	pvalue	Category
2247_0	Hearing difficulty/problems: No	-57.0354	-0.545505	0.011512	<1E-300	Diag/Symp
2247_1	Hearing difficulty/problems: Yes	56.2113	0.525861	0.0120249	<1E-300	Diag/Symp
2257	Hearing difficulty/problems with background noise	42.0475	0.365202	0.0139697	<1E-300	Diag/Symp
3393	Hearing aid user	17.9827	0.337591	0.00295754	2.66e-72	Medication
4803_0	Tinnitus: No	-12.8896	-0.0783997	0.0289055	5.15e-38	Diag/Symp
4803_11	Tinnitus: Yes	11.8951	0.145003	0.00713373	1.26e-32	Diag/Symp
2080	Frequency of tiredness / lethargy in last 2 weeks	10.6016	0.0515865	0.0448233	2.93e-26	Diag/Symp
20127_raw	Neuroticism score	10.2386	0.0102581	1.05782	1.33e-24	Other
20127_irnt	Neuroticism score	9.59752	0.0319514	0.0965117	8.19e-22	Other
2188	Long-standing illness	9.57418	0.0794574	0.0153651	1.03e-21	Diag/Symp
6159_100	Pain type(s) experienced in last month: None of the above	-9.24032	-0.0761802	0.0153916	2.46e-20	Diag/Symp
2090	Seen doctor (GP) for nerves	8.82252	0.0730424	0.0155084	1.12e-18	Medication
2178	Overall health rating	8.55899	0.0398042	0.0487826	1.14e-17	Other
1940	Irritability	8.30168	0.0686681	0.0154232	1.03e-16	Diag/Symp
2473	Other serious medical condition/disability diagnosed by doctor	8.1151	0.08945	0.00878195	4.85e-16	Diag/Symp
2335	Chest pain or discomfort	8.10894	0.097681	0.00728194	5.11e-16	Diag/Symp
135	Number of self-reported non-cancer illnesses	7.70856	0.0465276	0.0291581	1.27e-14	Diag/Symp
6159_4	Pain type(s) experienced in last month: Back pain	7.67007	0.0764725	0.0106291	1.72e-14	Diag/Symp
1930	Miserableness	7.57524	0.0594685	0.0171865	3.58e-14	Diag/Symp
20021_raw	Speech-reception-threshold (SRT) estimate (right)	7.37879	0.0108376	0.472698	1.6e-13	Eye/Hearing
2050	Frequency of depressed mood in last 2 weeks	7.3589	0.0515243	0.0215857	1.85e-13	Diag/Symp
2070	Frequency of tenseness / restlessness in last 2 weeks	7.3551	0.055272	0.0186877	1.91e-13	Diag/Symp
4825	Noisy workplace	7.2402	0.0207055	0.127735	4.48e-13	Other
1920	Mood swings	7.14359	0.0559919	0.017415	9.09e-13	Diag/Symp
2316	Wheeze or whistling in the chest in last year	6.97946	0.0652227	0.0120201	2.96e-12	Diag/Symp
1960	Fed-up feelings	6.90003	0.054105	0.0170017	5.2e-12	Diag/Symp
1210	Snoring	-6.85864	-0.0561014	0.0158889	6.95e-12	Other
20519	Recent feelings of tiredness or low energy	6.85108	0.0239016	0.088517	7.33e-12	Diag/Symp
23111_raw	Leg fat percentage (right)	6.79219	0.00329799	4.53901	1.1e-11	Other
1200	Sleeplessness / insomnia	6.7079	0.0375961	0.0342234	1.97e-11	Diag/Symp
6159_7	Pain type(s) experienced in last month: Knee pain	6.6418	0.0737531	0.00869979	3.1e-11	Diag/Symp
2492	Taking other prescription medications	6.45113	0.0566555	0.0140783	1.11e-10	Medication
1170	Getting up in morning	-6.42206	-0.0334289	0.0397809	1.34e-10	Other
48_irnt	Waist circumference	6.19484	0.0197653	0.102809	5.83e-10	Other
6159_3	Pain type(s) experienced in last month: Neck or shoulder pain	6.12765	0.0682159	0.00851874	8.92e-10	Diag/Symp
4233_irnt	Mean signal-to-noise ratio (SNR)	6.0325	0.019946	0.0994011	1.61e-09	Eye/Hearing
6159_6	Pain type(s) experienced in last month: Hip pain	6.0256	0.092547	0.0044421	1.68e-09	Diag/Symp
4803_13	Tinnitus: Yes	6.01471	0.0646466	0.00929477	1.8e-09	Diag/Symp
6146_100	Attendance/disability/mobility allowance: None of the above	-5.94574	-0.113002	0.00289399	2.75e-09	Other
137	Number of treatments/medications taken	5.94339	0.0371423	0.0273354	2.79e-09	Medication
2030	Guilty feelings	5.93131	0.0526044	0.0135632	3.01e-09	Diag/Symp
41248_1000	Destinations on discharge from hospital (recoded): Usual Place of residence	5.85164	0.0550407	0.0122044	4.87e-09	Other
2060	Frequency of unenthusiasm / disinterest in last 2 weeks	5.81453	0.0439389	0.0184632	6.08e-09	Diag/Symp
21001_irnt	Body mass index (BMI)	5.81145	0.014414	0.16973	6.19e-09	Other
2296	Falls in the last year	5.80985	0.048049	0.0152861	6.25e-09	Other
4241_raw	Signal-to-noise-ratio (SNR) of triplet (right)	5.76767	0.00912424	0.409632	8.04e-09	Eye/Hearing
41231_1	Hospital episode type: General episode	5.75813	0.0524643	0.0125314	8.5e-09	Other
136	Number of operations	5.75107	0.0410216	0.0210831	8.87e-09	Diag/Symp
XIII_MUSCULOSKELET	Diseases of the musculoskeletal system and connective tissue	5.75007	0.060253	0.00978168	8.92e-09	Diag/Symp
1980	Worrier / anxious feelings	5.72614	0.044618	0.0174507	1.03e-08	Diag/Symp
23116_raw	Leg fat mass (left)	5.71654	0.00991028	0.34513	1.09e-08	Other
20021_irnt	Speech-reception-threshold (SRT) estimate (right)	5.70059	0.0180045	0.107263	1.19e-08	Eye/Hearing
48_raw	Waist circumference	5.596	0.00126171	20.3641	2.19e-08	Other
20502	Ever had period extreme irritability	5.58622	0.0374286	0.0241649	2.32e-08	Diag/Symp
4230_irnt	Signal-to-noise-ratio (SNR) of triplet (left)	5.55474	0.0177635	0.108287	2.78e-08	Eye/Hearing
4230_raw	Signal-to-noise-ratio (SNR) of triplet (left)	5.54098	0.00864046	0.436371	3.01e-08	Eye/Hearing
XVIII_MISCFINDINGS	Symptoms	5.48522	0.0543188	0.0108175	4.13e-08	Diag/Symp
23111_irnt	Leg fat percentage (right)	5.42864	0.0228977	0.0593897	5.68e-08	Other
6154_3	Medication for pain relief	5.39999	0.0624704	0.00805285	6.66e-08	Medication
1548	Variation in diet	5.39302	0.0396471	0.0195727	6.93e-08	Lifestyle
2020	Loneliness	5.37827	0.0616683	0.00821145	7.52e-08	Diag/Symp
4244_irnt	Mean signal-to-noise ratio (SNR)	5.37505	0.0165327	0.112227	7.66e-08	Eye/Hearing
1950	Sensitivity / hurt feelings	5.35167	0.044609	0.0156564	8.71e-08	Diag/Symp
2000	Worry too long after embarrassment	5.29888	0.0429307	0.0165928	1.17e-07	Diag/Symp
23112_raw	Leg fat mass (right)	5.2659	0.00894606	0.35726	1.4e-07	Other
1538_0	Major dietary changes in the last 5 years: No	-5.24313	-0.0463041	0.0129993	1.58e-07	Lifestyle
4548	Health satisfaction	5.24016	0.0169209	0.102551	1.6e-07	Other
23115_raw	Leg fat percentage (left)	5.2328	0.00268534	4.03875	1.67e-07	Other
23104_irnt	Body mass index (BMI)	5.20929	0.0130074	0.1669	1.9e-07	Other
20019_raw	Speech-reception-threshold (SRT) estimate (left)	5.1561	0.00796087	0.439058	2.52e-07	Eye/Hearing
6149_100	Mouth/teeth dental problems: None of the above	-5.14331	-0.0450914	0.013401	2.7e-07	Diag/Symp
20441	Ever had prolonged loss of interest in normal activities	5.12794	0.0315989	0.0284262	2.93e-07	Diag/Symp
924	Usual walking pace	-5.11082	-0.0315638	0.0276308	3.21e-07	Other
23112_irnt	Leg fat mass (right)	5.08498	0.0158511	0.11007	3.68e-07	Other
ICDMAIN_ANY_ENTRY	Any ICDMAIN event in hilmo or causes of death	5.06094	0.0581699	0.00808642	4.17e-07	Diag/Symp
21001_raw	Body mass index (BMI)	5.05796	0.00269812	3.67116	4.24e-07	Other
23104_raw	Body mass index (BMI)	5.03717	0.00265567	3.78361	4.72e-07	Other
2814	Ever used hormone-replacement therapy (HRT)	5.00445	0.0399189	0.0167694	5.6e-07	Medication
2415	Had major operations	4.9907	0.0372832	0.0196686	6.02e-07	Diag/Symp
4717	Shortness of breath walking on level ground	4.97951	0.0465537	0.0124444	6.37e-07	Diag/Symp
6160_1	Leisure/social activities: Sports club or gym	-4.94028	-0.0487005	0.010432	7.8e-07	Lifestyle
6152_100	Blood clot	-4.92759	-0.0369502	0.018579	8.32e-07	Diag/Symp
22616_1	Breathing problems during period of job: Yes	4.9027	0.0513091	0.00957276	9.45e-07	Diag/Symp
6159_5	Pain type(s) experienced in last month: Stomach or abdominal pain	4.89042	0.0878454	0.00326583	1.01e-06	Diag/Symp
4241_irnt	Signal-to-noise-ratio (SNR) of triplet (right)	4.83177	0.0143557	0.117492	1.35e-06	Eye/Hearing
21002_irnt	Weight	4.8164	0.0140901	0.124052	1.46e-06	Other
20499	Ever sought or received professional help for mental distress	4.77667	0.0274116	0.0323389	1.78e-06	Diag/Symp
23123_raw	Arm fat percentage (left)	4.76658	0.00161342	8.90789	1.87e-06	Other
22609_2	Workplace very dusty: Often	4.71466	0.0416222	0.0139937	2.42e-06	Occupation
23119_raw	Arm fat percentage (right)	4.71431	0.00154857	9.34331	2.43e-06	Other
41235	Spells in hospital	4.69901	0.0235405	0.0437891	2.61e-06	Other
1249	Past tobacco smoking	-4.67493	-0.0131869	0.133832	2.94e-06	Lifestyle
1220	Daytime dozing / sleeping (narcolepsy)	4.66732	0.043008	0.013262	3.05e-06	Lifestyle
23124_raw	Arm fat mass (left)	4.66484	0.0180271	0.068278	3.09e-06	Other
6145_6	Illness	4.65059	0.0632319	0.00560901	3.31e-06	Other
4836	Loud music exposure frequency	4.64358	0.0189988	0.0667006	3.42e-06	Other
2040	Risk taking	4.62159	0.0446895	0.0114273	3.81e-06	Other
4598	Ever depressed for a whole week	4.6185	0.0275641	0.0295024	3.87e-06	Diag/Symp
23120_raw	Arm fat mass (right)	4.61605	0.0198574	0.0557778	3.91e-06	Other
20126_0	Bipolar and major depression status: No Bipolar or Depression	-4.60708	-0.0280341	0.0297134	4.08e-06	Diag/Symp
6146_2	Attendance/disability/mobility allowance: Disability living allowance	4.58863	0.109211	0.00184001	4.46e-06	Other
49_raw	Hip circumference	4.55458	0.00129853	12.9759	5.25e-06	Other
20116_0	Smoking status: Never	-4.49388	-0.0316463	0.0215199	6.99e-06	Lifestyle
20459	General happiness with own health	4.48761	0.0133677	0.118641	7.2e-06	Other
23116_irnt	Leg fat mass (left)	4.47629	0.014753	0.0983297	7.6e-06	Other
20487	Felt hated by family member as a child	4.47471	0.0174238	0.076464	7.65e-06	Other
23098_irnt	Weight	4.47368	0.0125067	0.136135	7.69e-06	Other
6145_100	Illness	-4.44184	-0.0473862	0.00949183	8.92e-06	Other
6152_9	Blood clot	4.43386	0.0369404	0.0151427	9.26e-06	Diag/Symp
23098_raw	Weight	4.42317	0.000765428	35.4359	9.73e-06	Other
4653	Ever highly irritable/argumentative for 2 days	4.4141	0.0350135	0.016808	1.01e-05	Diag/Symp
6142_4	Current employment status: Unable to work because of sickness or disability	4.3892	0.108215	0.00172485	1.14e-05	Occupation
6152_8	Blood clot	4.37149	0.0524745	0.00725999	1.23e-05	Diag/Symp
23115_irnt	Leg fat percentage (left)	4.35073	0.0187604	0.0577015	1.36e-05	Other
1990	Tense / 'highly strung'	4.35067	0.0493803	0.00828416	1.36e-05	Diag/Symp
6159_1	Pain type(s) experienced in last month: Headache	4.35026	0.0474468	0.00886433	1.36e-05	Diag/Symp
H80	Diagnoses - main ICD10: H80 Otosclerosis	4.33583	1.0174	1.86e-05	1.45e-05	Diag/Symp
20002_1111	Non-cancer illness code	4.31051	0.0532385	0.00700159	1.63e-05	Diag/Symp
R10	Diagnoses - main ICD10: R10 Abdominal and pelvic pain	4.28822	0.0990597	0.00202167	1.8e-05	Diag/Symp
20488	Physically abused by family as a child	4.24001	0.0181302	0.0598723	2.24e-05	Other
2100	Seen a psychiatrist for nerves	4.19506	0.0611485	0.00490186	2.73e-05	Medication
20479	Ever thought that life not worth living	4.16195	0.0142485	0.0888398	3.16e-05	Diag/Symp
20546_3	Substances taken for depression: Medication prescribed to you (for at least two weeks)	4.1577	0.0278232	0.0238277	3.21e-05	Medication
20505	Recent easy annoyance or irritability	4.15454	0.0207657	0.0409792	3.26e-05	Diag/Symp
1970	Nervous feelings	4.14502	0.0424995	0.0102773	3.4e-05	Diag/Symp
49_irnt	Hip circumference	4.12205	0.0106002	0.159266	3.76e-05	Other
5262_irnt	Intra-ocular pressure	-4.08076	-0.00848725	0.240454	4.49e-05	Eye/Hearing
6154_100	Medication for pain relief	-4.08034	-0.031383	0.0177366	4.5e-05	Medication
VIII_EAR_MASTOID	Diseases of the ear and mastoid process	4.03154	0.177321	0.000515162	5.54e-05	Diag/Symp
23120_irnt	Arm fat mass (right)	4.02981	0.0104017	0.154628	5.58e-05	Other
20160	Ever smoked	4.02336	0.031207	0.018293	5.74e-05	Lifestyle
20002_1286	Non-cancer illness code	4.01174	0.0921115	0.00199406	6.03e-05	Diag/Symp
845	Age completed full time education	-3.98195	-0.0165679	0.0599479	6.84e-05	Cogni/Edu
2139_irnt	Age first had sexual intercourse	-3.97994	-0.0122623	0.110806	6.89e-05	Lifestyle
22619_0	Breathing problems responsible for leaving job: No	3.97961	0.0483679	0.00720888	6.9e-05	Diag/Symp
20019_irnt	Speech-reception-threshold (SRT) estimate (left)	3.97905	0.0127383	0.107234	6.92e-05	Eye/Hearing
6164_2	Types of physical activity in last 4 weeks: Other exercises (eg: swimming	-3.95811	-0.0343111	0.0139853	7.55e-05	Lifestyle
20508	Recent trouble concentrating on things	3.95533	0.0205794	0.0404253	7.64e-05	Diag/Symp
22606_2	Workplace very noisy: Often	3.94557	0.0250211	0.0264213	7.96e-05	Occupation
20547_1	Activities undertaken to treat depression: Talking therapies	3.93811	0.0294501	0.0193359	8.21e-05	Medication
20116_1	Smoking status: Previous	3.92339	0.0354106	0.0137058	8.73e-05	Lifestyle
189_raw	Townsend deprivation index at recruitment	3.92124	0.00591572	0.472977	8.81e-05	Other
20500	Ever suffered mental distress preventing usual activities	3.91039	0.0240747	0.0280262	9.21e-05	Diag/Symp
XI_DIGESTIVE	Diseases of the digestive system	3.89247	0.0383972	0.0108006	9.92e-05	Diag/Symp
1737	Childhood sunburn occasions	3.86839	0.0128052	0.0980484	0.000109556	Other
6149_5	Mouth/teeth dental problems: Toothache	3.83311	0.103462	0.00146949	0.000126532	Diag/Symp
2227	Other eye problems	3.8278	0.0580609	0.00481771	0.000129296	Diag/Symp
1883	Number of full sisters	3.76967	0.023376	0.0266856	0.000163465	Other
6149_6	Mouth/teeth dental problems: Dentures	3.7565	0.0428428	0.00779378	0.000172307	Diag/Symp
23099_irnt	Body fat percentage	3.75104	0.0125998	0.0897186	0.000176102	Other
1787	Maternal smoking around birth	3.73844	0.0334215	0.0140886	0.000185169	Other
738	Average total household income before tax	-3.73703	-0.0119455	0.107633	0.000186209	Other
6032_irnt	Maximum workload during fitness test	-3.72966	-0.00964813	0.160497	0.000191742	Other
189_irnt	Townsend deprivation index at recruitment	3.72575	0.0170543	0.0514689	0.000194732	Other
21002_raw	Weight	3.71584	0.000664773	33.3394	0.000202533	Other
22502	Cough on most days	3.68646	0.0279248	0.0178771	0.000227392	Diag/Symp
22607_2	Workplace very cold: Often	3.68323	0.035178	0.0112103	0.000230295	Occupation
23099_raw	Body fat percentage	3.68153	0.00143426	6.76452	0.000231836	Other
20111_100	Illnesses of siblings: None of the above (group 1)	-3.66799	-0.0316024	0.0136199	0.000244466	Family
23123_irnt	Arm fat percentage (left)	3.64265	0.0125105	0.087413	0.000269847	Other
30240_raw	Reticulocyte percentage	3.63716	0.0144646	0.0647787	0.000275665	Other
4079_raw	Diastolic blood pressure	-3.62688	-0.00106622	12.1919	0.000286865	Other
23100_raw	Whole body fat mass	3.59199	0.000973567	14.1007	0.000328166	Other
20517	Trouble falling or staying asleep	3.57259	0.0118693	0.103374	0.000353461	Diag/Symp
30000_raw	White blood cell (leukocyte) count	3.57081	0.00503064	0.548275	0.000355878	Other
2754_irnt	Age at first live birth	-3.56963	-0.00875557	0.180463	0.000357484	Lifestyle
23119_irnt	Arm fat percentage (right)	3.56683	0.0118195	0.093011	0.000361321	Other
20531	Victim of sexual assault	3.566	0.0290764	0.0155232	0.000362473	Other
20485	Ever contemplated self-harm	3.56583	0.0179531	0.0421835	0.00036271	Other
20544_11	Mental health problems ever diagnosed by a professional: Depression	3.56161	0.0239654	0.023041	0.000368587	Diag/Symp
5984_irnt	ECG	-3.55371	-0.00944101	0.152895	0.000379831	Other
4080_raw	Systolic blood pressure	-3.55341	-0.000615537	35.683	0.000380274	Other
6032_raw	Maximum workload during fitness test	-3.53133	-0.000252587	207.231	0.000413474	Other
5984_raw	ECG	-3.50796	-0.000468826	60.1056	0.000451556	Other
20497	Repeated disturbing thoughts of stressful experience in past month	3.49101	0.0132218	0.0736549	0.000481205	Diag/Symp
22611_2	Workplace had a lot of cigarette smoke from other people smoking: Often	3.47557	0.0242082	0.0214658	0.000509766	Occupation
2754_raw	Age at first live birth	-3.47141	-0.00180511	3.91656	0.000517724	Lifestyle
23124_irnt	Arm fat mass (left)	3.47022	0.00914079	0.14652	0.000520036	Other
22616_0	Breathing problems during period of job: No	-3.46176	-0.0750317	0.00237352	0.000536651	Diag/Symp
20446	Ever had prolonged feelings of sadness or depression	3.43393	0.0198575	0.0328424	0.000594905	Diag/Symp
G56	Diagnoses - main ICD10: G56 Mononeuropathies of upper limb	3.42201	0.107829	0.00105744	0.000621601	Diag/Symp
2010	Suffer from 'nerves'	3.42129	0.0342347	0.0110752	0.000623253	Diag/Symp
20514	Recent lack of interest or pleasure in doing things	3.41979	0.0189206	0.0366959	0.000626694	Diag/Symp
6146_3	Attendance/disability/mobility allowance: Blue badge	3.41831	0.0923704	0.00136171	0.00063012	Other
1448_4	Bread type: Other type of bread	3.38888	0.085525	0.00165615	0.000701781	Lifestyle
5263_irnt	Intra-ocular pressure	-3.38758	-0.00684463	0.251666	0.000705134	Eye/Hearing
30000_irnt	White blood cell (leukocyte) count	3.38119	0.00817031	0.184554	0.000721728	Other
20425	Ever worried more than most people would in similar situation	3.37667	0.0212597	0.0266538	0.0007337	Diag/Symp
102_raw	Pulse rate	3.36867	0.000855742	16.3121	0.000755309	Other
20111_1	Illnesses of siblings: Heart disease	3.35978	0.0528515	0.00426216	0.000780053	Family
20524	Sexual interference by partner or ex-partner without consent as an adult	3.35832	0.024753	0.019532	0.000784167	Other
2844	Had other major operations	3.34787	0.026474	0.0161476	0.000814365	Diag/Symp
20003_2038460150	Treatment/medication code: paracetamol	3.34709	0.0372786	0.00872059	0.000816638	Medication
6150_2	Vascular/heart problems diagnosed by doctor: Angina	3.33503	0.0871832	0.00157871	0.000852896	Diag/Symp
4079_irnt	Diastolic blood pressure	-3.32668	-0.0100943	0.114965	0.000878858	Other
20458	General happiness	3.32141	0.0129319	0.0732783	0.000895623	Other
1418_2	Milk type used: Semi-skimmed	-3.3153	-0.0364382	0.00851638	0.000915453	Lifestyle
VI_NERVOUS	Diseases of the nervous system	3.29379	0.0672693	0.00235651	0.000988472	Diag/Symp
5084_raw	Spherical power (right)	3.27723	0.00214064	2.47375	0.0010483	Eye/Hearing
30140_irnt	Neutrophill count	3.26534	0.00912711	0.143269	0.00109334	Other
6149_2	Mouth/teeth dental problems: Painful gums	3.26006	0.103493	0.00103216	0.00111387	Diag/Symp
1329	Oily fish intake	-3.25784	-0.0138111	0.058126	0.00112263	Lifestyle
20110_6	Illnesses of mother: Chronic bronchitis/emphysema	3.25637	0.072262	0.00223714	0.00112848	Family
1339	Non-oily fish intake	-3.25474	-0.0204969	0.0264847	0.00113496	Lifestyle
20511	Recent poor appetite or overeating	3.20153	0.0147915	0.0502958	0.00136701	Diag/Symp
22604_4	Work hours - lumped category: Over 40 hours	3.19604	0.0165329	0.0386015	0.00139326	Occupation
5085_raw	Spherical power (left)	3.18419	0.00205439	2.61397	0.0014516	Eye/Hearing
23125_irnt	Arm fat-free mass (left)	3.18317	0.0118638	0.0789968	0.00145674	Other
23127_raw	Trunk fat percentage	3.18185	0.0010783	8.73913	0.0014634	Other
22613_2	Worked with paints	3.17264	0.0434955	0.00573633	0.0015106	Occupation
G6_CARPTU	Carpal tunnel syndrome	3.17031	0.113173	0.00085603	0.00152278	Diag/Symp
20417	Tense	3.15959	0.0101818	0.09673	0.00157991	Diag/Symp
6154_5	Medication for pain relief	3.15318	0.0689173	0.00233899	0.00161504	Medication
20126_4	Bipolar and major depression status: Probable Recurrent major depression (moderate)	3.13794	0.0249002	0.0165586	0.00170141	Diag/Symp
1100	Drive faster than motorway speed limit	3.12307	0.0162582	0.0384032	0.00178976	Other
20111_6	Illnesses of siblings: Chronic bronchitis/emphysema	3.12258	0.0930876	0.00124996	0.00179273	Family
20521	Belittlement by partner or ex-partner as an adult	3.11831	0.0101504	0.0993399	0.00181894	Other
K30	Diagnoses - main ICD10: K30 Dyspepsia	3.11352	0.118331	0.000725343	0.00184873	Diag/Symp
20002_1465	Non-cancer illness code	3.10585	0.0539532	0.00342283	0.00189736	Diag/Symp
102_irnt	Pulse rate	3.10019	0.00885842	0.129837	0.00193395	Other
30260_irnt	Mean reticulocyte volume	-3.07758	-0.00765351	0.165594	0.00208692	Other
M13_DORSALGIA	Dorsalgia	3.07502	0.109234	0.000919133	0.00210491	Diag/Symp
M54	Diagnoses - main ICD10: M54 Dorsalgia	3.07502	0.109234	0.000919133	0.00210491	Diag/Symp
22618_1	Breathing problems improved/stopped away from workplace or on holiday: Yes	3.06313	0.0484909	0.00412797	0.00219036	Diag/Symp
20411_0	Ever been injured or injured someone else through drinking alcohol: No	-3.06024	-0.0492473	0.00413026	0.00221163	Other
23127_irnt	Trunk fat percentage	3.05819	0.00844213	0.132186	0.00222681	Other
20003_1140925800	Treatment/medication code: movicol oral powder	3.02492	0.311643	0.000102705	0.00248703	Medication
4080_irnt	Systolic blood pressure	-3.01612	-0.00945466	0.106893	0.00256035	Other
6154_2	Medication for pain relief	3.01469	0.0413992	0.00536786	0.00257242	Medication
22601_33113434	Job coding: non-commissioned officers or other rank of armed forces	2.9961	0.0565776	0.00305199	0.00273456	Occupation
H33	Diagnoses - main ICD10: H33 Retinal detachments and breaks	-2.99158	-0.191998	0.000245518	0.00277534	Diag/Symp
20002_1154	Non-cancer illness code	2.98471	0.0971444	0.00099643	0.00283847	Diag/Symp
22620_1	Job involved shift work: Yes	2.97427	0.0175838	0.0305372	0.00293683	Occupation
47_irnt	Hand grip strength (right)	-2.96804	-0.0132276	0.054862	0.00299704	Other
1309	Fresh fruit intake	-2.96465	-0.0201146	0.0228816	0.00303024	Lifestyle
XIX_INJURY_POISON	Injury	2.94116	0.0417897	0.00506983	0.0032699	Other
20003_1140879616	Treatment/medication code: amitriptyline	2.93441	0.113785	0.00068283	0.00334186	Medication
1618	Alcohol usually taken with meals	-2.92402	-0.01897	0.0255464	0.00345543	Lifestyle
5262_raw	Intra-ocular pressure	-2.91317	-0.00140805	4.33628	0.00357785	Eye/Hearing
20419	Difficulty concentrating during worst period of anxiety	2.90859	0.0120984	0.0648634	0.00363057	Diag/Symp
R07	Diagnoses - main ICD10: R07 Pain in throat and chest	2.90652	0.0513134	0.00346732	0.00365468	Diag/Symp
6147_3	Reason for glasses/contact lenses: For just reading/near work as you are getting older (called 'presbyopia')	2.90535	0.0509632	0.00339346	0.00366844	Eye/Hearing
1873	Number of full brothers	2.89786	0.0178766	0.0290614	0.00375718	Other
6147_2	Reason for glasses/contact lenses: For long-sightedness	2.89468	0.0747326	0.00163382	0.00379545	Eye/Hearing
M13_JOINTOTH	Other specific joint derangements/joint disorders	2.89195	0.102105	0.00082881	0.00382863	Diag/Symp
K11_OTHGASTR	Other gastritis (incl. Duodenitis)	2.88889	0.08945	0.00115486	0.00386604	Diag/Symp
6145_5	Illness	2.88813	0.090307	0.00110753	0.0038754	Other
20506	Recent feelings or nervousness or anxiety	2.8873	0.0128973	0.0544614	0.00388568	Diag/Symp
20413	Frequency of inability to cease drinking in last year	2.88503	0.01036	0.0856921	0.00391382	Lifestyle
K29	Diagnoses - main ICD10: K29 Gastritis and duodenitis	2.87719	0.081892	0.00140763	0.00401232	Diag/Symp
1120	Weekly usage of mobile phone in last 3 months	2.87097	0.00937237	0.099887	0.00409216	Other
1279	Exposure to tobacco smoke outside home	2.86416	0.0225014	0.0167013	0.00418117	Lifestyle
20003_1140926606	Treatment/medication code: salbutamol 100micrograms spacehaler	2.85851	0.205556	0.000201215	0.00425642	Medication
22607_0	Workplace very cold: Rarely/never	-2.85416	-0.0201883	0.0213646	0.00431513	Occupation
KRA_PSY_ANYMENTAL	Any mental disorder	2.84875	0.141087	0.000448225	0.00438912	Diag/Symp
20548_2	Manifestations of mania or irritability: I was more restless than usual	2.84592	0.0281174	0.0110796	0.00442833	Other
2139_raw	Age first had sexual intercourse	-2.8379	-0.002312	1.49776	0.00454119	Lifestyle
5254_raw	Intra-ocular pressure	-2.83428	-0.00140972	4.42338	0.00459288	Eye/Hearing
20111_101	Illnesses of siblings: None of the above (group 2)	-2.83099	-0.0376752	0.00606024	0.00464035	Family
6145_2	Illness	2.82179	0.0418051	0.00442391	0.00477557	Other
2237	Plays computer games	2.81053	0.0211377	0.019154	0.00494597	Other
5085_irnt	Spherical power (left)	2.80666	0.00526955	0.310982	0.0050058	Eye/Hearing
6145_1	Illness	2.80098	0.0487217	0.00345684	0.0050948	Other
6164_1	Types of physical activity in last 4 weeks: Walking for pleasure (not as a means of transport)	-2.79663	-0.0275211	0.0108877	0.00516389	Lifestyle
20154_irnt	Forced expiratory volume in 1-second (FEV1)	-2.78904	-0.00630851	0.202618	0.00528646	Other
816	Job involves heavy manual or physical work	2.78763	0.0105835	0.0771495	0.00530947	Occupation
6141_4	How are people in household related to participant: Mother and/or father	-2.77138	-0.116129	0.000627256	0.00558186	Other
20111_9	Illnesses of siblings: Diabetes	2.77074	0.0429102	0.00444838	0.00559295	Family
H65	Diagnoses - main ICD10: H65 Nonsuppurative otitis media	2.76327	0.307535	8.6e-05	0.00572261	Diag/Symp
1438_raw	Bread intake	2.76196	0.00150088	3.60986	0.00574563	Lifestyle
XIV_GENITOURINARY	Diseases of the genitourinary system	2.76129	0.0356642	0.00652362	0.00575736	Diag/Symp
20489	Felt loved as a child	-2.76042	-0.00761571	0.141013	0.00577269	Other
1180	Morning/evening person (chronotype)	2.75928	0.00955707	0.0824316	0.00579287	Other
23109_raw	Impedance of arm (right)	-2.72713	-0.000173355	256.419	0.00638869	Other
4728	Leg pain on walking	2.72272	0.0182469	0.0241975	0.00647472	Diag/Symp
6151_7	Fractured bone site(s): Other bones	2.71656	0.0598133	0.00225377	0.00659633	Diag/Symp
23128_irnt	Trunk fat mass	2.71355	0.00690151	0.168621	0.00665656	Other
6152_6	Blood clot	2.7093	0.111439	0.000637771	0.0067426	Diag/Symp
23110_irnt	Impedance of arm (left)	-2.70914	-0.00930196	0.0927587	0.00674588	Other
20520	Recent worrying too much about different things	2.70075	0.0118772	0.0580873	0.00691834	Diag/Symp
M75	Diagnoses - main ICD10: M75 Shoulder lesions	2.70012	0.100688	0.000783477	0.00693146	Diag/Symp
23100_irnt	Whole body fat mass	2.6889	0.00681728	0.163881	0.00716886	Other
6164_100	Types of physical activity in last 4 weeks: None of the above	2.67989	0.0535875	0.0026184	0.00736469	Lifestyle
30270_raw	Mean sphered cell volume	-2.66865	-0.0012835	4.36305	0.00761578	Other
6154_6	Medication for pain relief	2.66737	0.0794813	0.00113691	0.00764484	Medication
20111_8	Illnesses of siblings: High blood pressure	2.66505	0.026442	0.01067	0.00769764	Family
100730	Spirits intake	2.6617	0.00753731	0.13226	0.00777475	Lifestyle
22615_2	Workplace had a lot of diesel exhaust: Often	2.65887	0.0373082	0.005362	0.00784043	Occupation
M13_OTHERJOINT	#Other joint disorders	2.64995	0.048468	0.00310512	0.0080504	Diag/Symp
22599	Number of jobs held	2.64858	0.00893295	0.0918004	0.00808308	Occupation
22127	Doctor diagnosed asthma	2.64434	0.0201659	0.0177143	0.00818506	Diag/Symp
20151_irnt	Forced vital capacity (FVC)	-2.61606	-0.00820518	0.105861	0.00889497	Other
23109_irnt	Impedance of arm (right)	-2.61323	-0.00874792	0.0955053	0.00896917	Other
6159_2	Pain type(s) experienced in last month: Facial pain	2.61185	0.10843	0.000609746	0.00900544	Diag/Symp
864	Number of days/week walked 10+ minutes	-2.60984	-0.00608485	0.201931	0.0090585	Lifestyle
4631	Ever unenthusiastic/disinterested for a whole week	2.60493	0.015608	0.0294147	0.00918942	Diag/Symp
4609_irnt	Longest period of depression	2.60386	0.00511675	0.262598	0.00921814	Diag/Symp
3773	Knee pain for 3+ months	2.60314	0.0154662	0.0304973	0.0092373	Diag/Symp
1478	Salt added to food	2.59978	0.0113849	0.056826	0.00932822	Lifestyle
20002_1137	Non-cancer illness code	2.59635	0.40137	4.3e-05	0.00942205	Diag/Symp
3571	Back pain for 3+ months	2.59288	0.01478	0.0321785	0.00951753	Diag/Symp
IX_CIRCULATORY	Diseases of the circulatory system	2.58821	0.0316048	0.00701037	0.00964759	Diag/Symp
22610_2	Workplace full of chemical or other fumes: Often	2.58638	0.0288806	0.00881439	0.0096989	Occupation
20550_1	Activities undertaken to treat anxiety: Talking therapies	2.58631	0.0214903	0.0146731	0.00970092	Medication
20151_raw	Forced vital capacity (FVC)	-2.58495	-0.00825949	0.102336	0.00973917	Other
K62	Diagnoses - main ICD10: K62 Other diseases of anus and rectum	2.58379	0.067596	0.00147177	0.00977205	Diag/Symp
M13_LOWBACKPAIN	Low back pain	2.57249	0.11888	0.000491342	0.0100969	Diag/Symp
30300_raw	High light scatter reticulocyte count	2.56951	0.615937	1.66e-05	0.0101842	Other
G47	Diagnoses - main ICD10: G47 Sleep disorders	2.56684	0.146997	0.000316259	0.010263	Diag/Symp
SLEEP	Sleep disorders (combined)	2.56344	0.146611	0.000323971	0.010364	Diag/Symp
20154_raw	Forced expiratory volume in 1-second (FEV1)	-2.56166	-0.000348776	56.8942	0.0104173	Other
20421	Ever felt worried	2.5611	0.0164996	0.0257652	0.0104341	Diag/Symp
2443	Diabetes diagnosed by doctor	2.55834	0.0506479	0.0026186	0.0105173	Diag/Symp
4581	Financial situation satisfaction	2.54972	0.00783617	0.113526	0.0107808	Other
I9_CHD	Major coronary heart disease event	2.54791	0.0776594	0.00114419	0.0108372	Diag/Symp
I9_CHD_NOREV	Major coronary heart disease event excluding revascularizations	2.54791	0.0776594	0.00114419	0.0108372	Diag/Symp
30140_raw	Neutrophill count	2.53517	0.00545803	0.237503	0.0112393	Other
M13_SHOULDER	Shoulder lesions	2.53065	0.0950604	0.000782025	0.0113851	Diag/Symp
1190	Nap during day	2.52793	0.0157479	0.0274213	0.0114736	Other
2887	Number of cigarettes previously smoked daily	2.52679	0.00711859	0.131895	0.0115109	Lifestyle
2664_1	Reason for reducing amount of alcohol drunk: Illness or ill health	2.52556	0.0298361	0.00794977	0.0115515	Lifestyle
2365	Ever had prostate specific antigen (PSA) test	2.52309	0.0208514	0.0157919	0.0116328	Diag/Symp
5084_irnt	Spherical power (right)	2.51635	0.00449765	0.329245	0.0118578	Eye/Hearing
H7_EYELIDFUNC	Other disorders affecting eyelid function	2.50998	0.842011	9.36e-06	0.0120738	Diag/Symp
4559	Family relationship satisfaction	2.50233	0.00765349	0.105938	0.0123381	Other
6145_3	Illness	2.49872	0.0335963	0.00616905	0.0124643	Other
K80	Diagnoses - main ICD10: K80 Cholelithiasis	2.49026	0.0734601	0.00124362	0.012765	Diag/Symp
23128_raw	Trunk fat mass	2.48686	0.00120217	4.396	0.0128877	Other
2345	Ever had bowel cancer screening	2.47719	0.0281086	0.00824202	0.013242	Diag/Symp
4100_irnt	Ankle spacing width (left)	2.47007	0.00526312	0.228396	0.0135088	Other
1299	Salad / raw vegetable intake	-2.46905	-0.0152216	0.0268597	0.0135472	Lifestyle
6142_1	Current employment status: In paid employment or self-employed	-2.46709	-0.0323807	0.00607363	0.0136218	Occupation
M25	Diagnoses - main ICD10: M25 Other joint disorders	2.46574	0.0915504	0.000748946	0.013673	Diag/Symp
2664_3	Reason for reducing amount of alcohol drunk: Health precaution	-2.46408	-0.0156446	0.0249611	0.0137366	Lifestyle
20002_1138	Non-cancer illness code	2.4623	0.0590152	0.00186619	0.0138048	Diag/Symp
1488_raw	Tea intake	2.4608	0.00352404	0.518118	0.0138627	Lifestyle
30270_irnt	Mean sphered cell volume	-2.45756	-0.00597571	0.173504	0.0139886	Other
1558	Alcohol intake frequency.	2.44741	0.00585437	0.181043	0.0143885	Lifestyle
30250_raw	Reticulocyte count	2.44656	0.217301	0.00012749	0.0144225	Other
M23	Diagnoses - main ICD10: M23 Internal derangement of knee	2.44354	0.068674	0.00128514	0.0145439	Diag/Symp
6154_1	Medication for pain relief	2.4342	0.0358687	0.00496776	0.0149246	Medication
1538_2	Major dietary changes in the last 5 years: Yes	2.43071	0.0254184	0.0090148	0.0150693	Lifestyle
23118_raw	Leg predicted mass (left)	2.42298	0.0054653	0.219617	0.0153938	Other
22618_0	Breathing problems improved/stopped away from workplace or on holiday: No	2.41933	0.0327963	0.00622734	0.0155492	Diag/Symp
30250_irnt	Reticulocyte count	2.41722	0.00540227	0.186946	0.0156395	Other
22617_3311	Job SOC coding: NCOs and other ranks	2.41452	0.0463938	0.00292814	0.0157559	Occupation
STILL_ADULT	Adult-onset Still disease	-2.39727	-0.206228	0.000143378	0.0165175	Diag/Symp
6159_8	Pain type(s) experienced in last month: Pain all over the body	2.39581	0.0958442	0.000661869	0.0165837	Diag/Symp
47_raw	Hand grip strength (right)	-2.39253	-0.000977912	6.4556	0.0167327	Other
1269	Exposure to tobacco smoke at home	2.39187	0.0310404	0.00643898	0.0167629	Lifestyle
20003_1140884464	Treatment/medication code: dihydrocodeine	2.38989	0.20855	0.000133545	0.0168535	Medication
23117_raw	Leg fat-free mass (left)	2.38964	0.00511721	0.246586	0.016865	Other
23121_irnt	Arm fat-free mass (right)	2.36734	0.00902094	0.0785462	0.0179166	Other
20117_2	Alcohol drinker status: Current	-2.3667	-0.047837	0.00265713	0.0179474	Lifestyle
20442	Lifetime number of depressed periods	2.34718	0.00594479	0.151574	0.0189163	Diag/Symp
IV_ENDOCRIN_NUTRIT	Endocrine	2.34278	0.0941118	0.000738668	0.0191404	Diag/Symp
6143_3	Transport type for commuting to job workplace: Public transport	-2.34264	-0.0194282	0.0161379	0.019148	Lifestyle
6038_raw	Number of trend entries	-2.33844	-0.000212699	124.499	0.0193647	Other
30130_raw	Monocyte count	2.33781	0.0345991	0.00499329	0.0193971	Other
20537	Frequency of difficulty controlling worry during worst period of anxiety	2.33727	0.00528012	0.205981	0.0194253	Diag/Symp
20003_1140874420	Treatment/medication code: quinine	2.32752	0.153046	0.000234292	0.0199378	Medication
20002_1458	Non-cancer illness code	2.32671	0.115964	0.000435241	0.0199805	Diag/Symp
20003_1140872228	Treatment/medication code: gabapentin	2.32612	0.181716	0.000175433	0.020012	Medication
K11_OESULC	Ulcer of oesophagus	2.32429	0.13142	0.000311085	0.02011	Diag/Symp
20003_1140865634	Treatment/medication code: omeprazole	2.32147	0.0496919	0.00238241	0.0202616	Medication
20507	Recent feelings of inadequacy	2.32116	0.0115214	0.0442915	0.020278	Diag/Symp
G6_NERPLEX	Nerve	2.32112	0.0608592	0.001484	0.0202801	Diag/Symp
20002_1220	Non-cancer illness code	2.31657	0.0507336	0.00215632	0.0205274	Diag/Symp
4119_raw	Ankle spacing width (right)	2.30923	0.00110792	4.72991	0.0209307	Other
23105_irnt	Basal metabolic rate	2.3038	0.00760038	0.100376	0.0212338	Other
R32	Diagnoses - main ICD10: R32 Unspecified urinary incontinence	2.29745	0.251187	9.23e-05	0.021593	Diag/Symp
20523	Physical violence by partner or ex-partner as an adult	2.29049	0.0106415	0.0481959	0.021993	Other
20002_1265	Non-cancer illness code	2.28858	0.0631052	0.0013871	0.0221037	Diag/Symp
20512	Recent feelings of foreboding	2.28038	0.0117974	0.0361388	0.022585	Diag/Symp
1757	Facial ageing	2.27951	0.0178588	0.0175951	0.0226366	Other
5663	Length of longest manic/irritable episode	2.27322	0.00396702	0.375641	0.0230127	Diag/Symp
20002_1387	Non-cancer illness code	2.27086	0.0437656	0.00256847	0.0231555	Diag/Symp
3063_irnt	Forced expiratory volume in 1-second (FEV1)	-2.27046	-0.00867844	0.0736512	0.0231798	Other
1538_1	Major dietary changes in the last 5 years: Yes	2.26993	0.0350193	0.00427458	0.0232117	Lifestyle
23113_irnt	Leg fat-free mass (right)	2.26695	0.00833901	0.0780776	0.0233934	Other
5255_raw	Intra-ocular pressure	-2.26469	-0.00114123	4.11776	0.0235315	Eye/Hearing
20515	Recent trouble relaxing	2.26096	0.00977838	0.0525909	0.023762	Diag/Symp
2405	Number of children fathered	2.25605	0.00951479	0.0583976	0.0240673	Other
680_3	Own or rent accommodation lived in: Rent - from local authority	2.25241	0.0465509	0.00247027	0.0242965	Other
H7_RETINALDETACHBREAK	Retinal detachment with retinal break	-2.25227	-0.215571	0.000118282	0.0243053	Diag/Symp
20460	Belief that own life is meaningful	-2.25178	-0.00753294	0.0958084	0.024336	Other
4270	Volume level set by participant (left)	2.24606	0.000326978	52.0242	0.0247002	Eye/Hearing
22612_1	Worked with materials containing asbestos: Sometimes	2.24338	0.0185932	0.0154339	0.0248722	Occupation
1150_2	Usual side of head for mobile phone use: Right	-2.24337	-0.0202256	0.0127457	0.0248733	Other
20003_1140879406	Treatment/medication code: ranitidine	2.24177	0.092481	0.000622252	0.0249764	Medication
1110	Length of mobile phone use	2.24087	0.00724469	0.101816	0.0250346	Other
23114_irnt	Leg predicted mass (right)	2.23989	0.00846948	0.0780472	0.0250979	Other
20002_1074	Non-cancer illness code	2.23987	0.0595212	0.00153157	0.0250993	Diag/Symp
20496	Felt distant from other people in past month	2.23515	0.00494676	0.214225	0.0254076	Diag/Symp
20548_7	Manifestations of mania or irritability: I was easily distracted	2.23513	0.0247675	0.00795502	0.0254091	Other
N40	Diagnoses - main ICD10: N40 Hyperplasia of prostate	2.23173	0.104754	0.000491099	0.0256325	Diag/Symp
R14	Diagnoses - main ICD10: R14 Flatulence and related conditions	2.22937	0.395897	3.22e-05	0.0257892	Diag/Symp
1508_1	Coffee type: Decaffeinated coffee (any type)	2.22712	0.0228804	0.0090426	0.0259393	Lifestyle
20436	Fraction of day affected during worst episode of depression	2.21951	0.00518286	0.207192	0.0264523	Diag/Symp
22610_1	Workplace full of chemical or other fumes: Sometimes	2.2133	0.0131306	0.0288891	0.026877	Occupation
20003_1140864752	Treatment/medication code: lansoprazole	2.20747	0.0607499	0.00137409	0.0272816	Medication
826	Job involves shift work	2.20509	0.00902171	0.0615789	0.0274477	Occupation
H7_RETINALDETACH	Retinal detachments and breaks	-2.2035	-0.136079	0.000270357	0.0275596	Diag/Symp
41215_0	Detention categories: Informal	2.19652	0.0432485	0.00269871	0.0280546	Other
1448_2	Bread type: Brown	-2.18608	-0.032588	0.00448776	0.0288099	Lifestyle
I20	Diagnoses - main ICD10: I20 Angina pectoris	2.18567	0.0795999	0.000811297	0.0288396	Diag/Symp
20128	Number of fluid intelligence questions attempted within time limit	-2.17524	-0.00659865	0.111266	0.0296125	Cogni/Edu
100015_raw	Vitamin C	-2.16593	-3.51e-05	4144.36	0.0303168	Medication
4803_14	Tinnitus: Yes	2.16436	0.0215244	0.0104669	0.0304366	Diag/Symp
20434_raw	Age at last episode of depression	2.16391	0.00037591	34.6801	0.0304713	Diag/Symp
1160	Sleep duration	-2.15566	-0.01082	0.04048	0.0311099	Other
5263_raw	Intra-ocular pressure	-2.15484	-0.00111277	3.75285	0.0311741	Eye/Hearing
20002_1266	Non-cancer illness code	2.14997	0.212953	0.000118081	0.0315579	Diag/Symp
20003_1140871310	Treatment/medication code: ibuprofen	2.14556	0.0325914	0.00475393	0.0319082	Medication
3005	Fracture resulting from simple fall	-2.14516	-0.00818117	0.070306	0.0319402	Diag/Symp
J34	Diagnoses - main ICD10: J34 Other disorders of nose and nasal sinuses	2.14424	0.105777	0.000406878	0.032014	Diag/Symp
20440	Impact on normal roles during worst period of depression	2.14177	0.00521997	0.186565	0.0322117	Diag/Symp
RHEUMA_NOS	Other/unspecified rheumatoid arthritis	-2.13638	-0.207206	0.000120208	0.0326487	Diag/Symp
20426	Restless during period of worst anxiety	2.13551	0.00692289	0.0976206	0.0327195	Diag/Symp
1418_4	Milk type used: Soya	2.13015	0.0585716	0.00141922	0.0331593	Lifestyle
20491	Someone to take to doctor when needed as a child	-2.12717	-0.00890958	0.0594081	0.033406	Other
6160_4	Leisure/social activities: Adult education class	2.12433	0.0421466	0.00277277	0.0336423	Lifestyle
22615_1	Workplace had a lot of diesel exhaust: Sometimes	2.11409	0.0157118	0.0181133	0.0345072	Occupation
4100_raw	Ankle spacing width (left)	2.10973	0.000987036	4.74195	0.034882	Other
100280	Added milk to filtered coffee	-2.10636	-0.00664161	0.10822	0.035173	Lifestyle
20471	Ever seen an un-real vision	2.09991	0.0366787	0.00333428	0.0357365	Diag/Symp
20429	Easily tired during worst period of anxiety	2.09921	0.00789691	0.071298	0.0357987	Diag/Symp
20111_12	Illnesses of siblings: Severe depression	2.09822	0.0364807	0.00351375	0.035886	Family
6149_1	Mouth/teeth dental problems: Mouth ulcers	2.09571	0.0304273	0.00490159	0.0361076	Diag/Symp
2267	Use of sun/uv protection	-2.08899	-0.00971324	0.0502466	0.0367085	Other
Z47	Diagnoses - main ICD10: Z47 Other orthopaedic follow-up care	-2.08633	-0.132398	0.000272252	0.0369486	Diag/Symp
30120_irnt	Lymphocyte count	2.07905	0.00507199	0.182456	0.0376132	Other
1448_1	Bread type: White	2.079	0.0207648	0.0123885	0.0376178	Lifestyle
20002_1113	Non-cancer illness code	2.06614	0.0951735	0.000503764	0.0388151	Diag/Symp
M13_MENISCUSDERANGEMENTS	Meniscus derangement	2.06077	0.0625563	0.00110212	0.0393249	Diag/Symp
20553_4	Methods of self-harm used: Ingesting a medication in excess of the normal dose	2.06075	0.03897	0.00279171	0.0393266	Other
30260_raw	Mean reticulocyte volume	-2.05843	-0.000662831	9.83744	0.0395489	Other
K57	Diagnoses - main ICD10: K57 Diverticular disease of intestine	2.04818	0.0548962	0.00151377	0.0405422	Diag/Symp
20495	Avoided activities or situations because of previous stressful experience in past month	2.04778	0.00893354	0.0566818	0.0405815	Other
23117_irnt	Leg fat-free mass (left)	2.04569	0.00757703	0.0815809	0.0407867	Other
FIBRO_COMORB	Fibromyalgia related co-morbidities	2.04241	0.146797	0.000210997	0.0411113	Diag/Symp
20490	Sexually molested as a child	2.03744	0.0133744	0.0273562	0.0416056	Other
3606	Chest pain or discomfort walking normally	2.03457	0.0107756	0.0379676	0.0418945	Diag/Symp
20003_1140864992	Treatment/medication code: tramadol	2.03406	0.108493	0.000400024	0.0419458	Medication
20548_3	Manifestations of mania or irritability: My thoughts were racing	2.02991	0.0205318	0.0100559	0.0423661	Other
6138_100	Qualifications: None of the above	2.02271	0.018368	0.0127702	0.0431029	Cogni/Edu
20510	Recent feelings of depression	2.0094	0.0106746	0.0374372	0.0444945	Diag/Symp
5161_raw	6mm regularity index (right)	2.0062	0.00221526	0.902836	0.0448349	Eye/Hearing
6144_5	Never eat eggs	-2.00614	-0.0216355	0.00879564	0.0448408	Lifestyle
6157_1	Why stopped smoking: Illness or ill health	2.00326	0.0170027	0.0150129	0.045149	Lifestyle
I_INFECT_PARASIT	Certain infectious and parasitic diseases	2.00086	0.0675527	0.000901273	0.0454076	Diag/Symp
30240_irnt	Reticulocyte percentage	2.00028	0.00469531	0.165271	0.04547	Other
1528	Water intake	-1.99833	-0.00904788	0.0481134	0.0456807	Lifestyle
1031	Frequency of friend/family visits	-1.99447	-0.00797273	0.0669828	0.0461003	Other
1468_4	Cereal type: Muesli	-1.99382	-0.0206142	0.0103495	0.0461721	Lifestyle
3062_irnt	Forced vital capacity (FVC)	-1.99085	-0.00666147	0.0919697	0.0464969	Other
30500_irnt	Microalbumin in urine	1.98489	0.00514617	0.158166	0.0471563	Other
20434_irnt	Age at last episode of depression	1.9844	0.00447042	0.19978	0.0472109	Diag/Symp
20003_1141176832	Treatment/medication code: seretide 50 evohaler	1.98427	0.0993336	0.00045596	0.0472256	Medication
20002_1123	Non-cancer illness code	1.96844	0.182712	0.000124875	0.049017	Diag/Symp
1349	Processed meat intake	1.96596	0.00871261	0.0607776	0.0493033	Lifestyle
22608_2	Workplace very hot: Often	1.96473	0.01705	0.0148802	0.0494451	Occupation
20002_1452	Non-cancer illness code	1.96386	0.0657581	0.00109085	0.0495461	Diag/Symp
23107_raw	Impedance of leg (right)	-1.96121	-0.000161417	169.381	0.0498548	Other
6177_1	Medication for cholesterol	1.96037	0.0140713	0.0197996	0.0499522	Medication
30010_irnt	Red blood cell (erythrocyte) count	1.96016	0.00542933	0.132001	0.0499776	Other
20118_5	Home area population density - urban or rural: England/Wales - Urban - less sparse	1.95991	0.0221046	0.00847684	0.0500058	Other
30010_raw	Red blood cell (erythrocyte) count	1.95935	0.0135788	0.0208144	0.0500719	Other
20002_1202	Non-cancer illness code	1.95612	0.188986	0.000119621	0.0504509	Diag/Symp
I31	Diagnoses - main ICD10: I31 Other diseases of pericardium	1.95203	0.321751	4.04e-05	0.0509344	Diag/Symp
1060	Time spent outdoors in winter	-1.93776	-0.0151146	0.0185385	0.052653	Lifestyle
5012	FI8 : chained arithmetic	-1.93684	-0.00924476	0.0456328	0.0527646	Cogni/Edu
1747_3	Hair colour (natural	-1.93445	-0.016636	0.0148403	0.0530581	Other
20450	Feelings of worthlessness during worst period of depression	1.93262	0.00905055	0.053498	0.0532827	Diag/Symp
1021	Duration of light DIY	1.93043	0.00441951	0.187133	0.053553	Other
3591	Ever had hysterectomy (womb removed)	1.92672	0.0264532	0.00547544	0.0540144	Diag/Symp
22501_raw	Year ended full time education	-1.92107	-0.00122887	2.48396	0.0547232	Cogni/Edu
C44	Diagnoses - main ICD10: C44 Other malignant neoplasms of skin	1.91957	0.0569	0.00113818	0.0549125	Diag/Symp
6033_irnt	Maximum heart rate during fitness test	-1.91691	-0.0040457	0.234859	0.0552495	Other
23110_raw	Impedance of arm (left)	-1.91499	-0.00012515	263.93	0.0554934	Other
20114_101	Illnesses of adopted siblings: None of the above (group 2)	1.91099	0.00212028	0.88505	0.0560063	Family
N81	Diagnoses - main ICD10: N81 Female genital prolapse	1.90645	0.0652803	0.000813626	0.0565914	Diag/Symp
20107_13	Illnesses of father: Prostate cancer	1.89798	0.0373215	0.00283286	0.0576984	Family
3063_raw	Forced expiratory volume in 1-second (FEV1)	-1.88954	-0.00888964	0.0492447	0.0588192	Other
K11_GALLBILPANC	Disorders of gallbladder	1.88479	0.0465139	0.00168359	0.0594582	Diag/Symp
20518	Recent changes in speed/amount of moving or speaking	1.87511	0.0168838	0.0133503	0.060777	Other
1050	Time spend outdoors in summer	-1.87342	-0.00775894	0.0592461	0.0610106	Lifestyle
23107_irnt	Impedance of leg (right)	-1.8732	-0.005464	0.134636	0.0610405	Other
2306	Weight change compared with 1 year ago	1.86883	0.0136287	0.0195431	0.0616462	Other
1717	Skin colour	-1.86578	-0.00587324	0.0813314	0.0620716	Other
22506_114	Tobacco smoking: Never smoked	-1.86279	-0.00889466	0.0466502	0.0624917	Lifestyle
R51	Diagnoses - main ICD10: R51 Headache	1.8613	0.0868052	0.000450943	0.0627025	Diag/Symp
20003_1140923346	Treatment/medication code: co-codamol	1.85565	0.0637689	0.000872215	0.0635039	Medication
20003_1141146188	Treatment/medication code: latanoprost	1.85465	0.225817	7.33e-05	0.063646	Medication
6149_3	Mouth/teeth dental problems: Bleeding gums	1.85256	0.0273064	0.00509438	0.0639448	Diag/Symp
20449	Feelings of tiredness during worst episode of depression	1.8447	0.0106738	0.0312186	0.0650812	Diag/Symp
COPD_EXCL	COPD differential diagnosis	1.84344	0.0360885	0.002798	0.0652654	Diag/Symp
ILD_DIFF_DG	ILD differential diagnosis	1.84344	0.0360885	0.002798	0.0652654	Diag/Symp
22609_1	Workplace very dusty: Sometimes	1.83811	0.0104899	0.0322945	0.0660467	Occupation
23126_irnt	Arm predicted mass (left)	1.83284	0.00682141	0.0805909	0.0668258	Other
1369	Beef intake	1.82797	0.0104895	0.0347717	0.0675544	Lifestyle
23126_raw	Arm predicted mass (left)	1.82502	0.00945223	0.0394593	0.0679977	Other
K21	Diagnoses - main ICD10: K21 Gastro-oesophageal reflux disease	1.82183	0.0596863	0.00100899	0.0684807	Diag/Symp
22126	Doctor diagnosed hayfever or allergic rhinitis	1.82067	0.011047	0.0313219	0.0686563	Diag/Symp
M51	Diagnoses - main ICD10: M51 Other intervertebral disk disorders	1.81912	0.08482	0.000468724	0.0688927	Diag/Symp
T81	Diagnoses - main ICD10: T81 Complications of procedures	1.81589	0.0798868	0.00053986	0.0693866	Diag/Symp
6162_2	Types of transport used (excluding work): Walk	-1.814	-0.0169922	0.012642	0.069678	Lifestyle
COPD_OPPORTUNIST_INFECTIONS	COPD related to chronic (opportunist) infections	1.81364	0.282851	4.4e-05	0.0697324	Diag/Symp
5156_raw	3mm asymmetry index (left)	1.80714	0.000592321	9.15987	0.070741	Eye/Hearing
6147_1	Reason for glasses/contact lenses: For short-sightedness	-1.79924	-0.0296404	0.00431012	0.0719814	Eye/Hearing
20002_1442	Non-cancer illness code	1.79841	0.182678	9.31e-05	0.0721128	Diag/Symp
6143_1	Transport type for commuting to job workplace: Car/motor vehicle	1.79151	0.015691	0.0136115	0.0732117	Lifestyle
R19	Diagnoses - main ICD10: R19 Other symptoms and signs involving the digestive system and abdomen	1.78171	0.0655771	0.000752051	0.0747958	Diag/Symp
23114_raw	Leg predicted mass (right)	1.77913	0.00402776	0.228468	0.0752182	Other
20509	Recent inability to stop or control worrying	1.77671	0.00793088	0.0511321	0.075616	Diag/Symp
4570	Friendships satisfaction	1.77543	0.00710548	0.0675425	0.0758277	Other
6150_3	Vascular/heart problems diagnosed by doctor: Stroke	1.77525	0.0792516	0.000528227	0.0758572	Diag/Symp
I9_HYPTENS	Hypertension	1.7748	0.179312	0.000109988	0.0759306	Diag/Symp
1150_1	Usual side of head for mobile phone use: Left	1.7747	0.0168307	0.0121756	0.0759478	Other
4537	Work/job satisfaction	1.77367	0.00541665	0.116243	0.076117	Occupation
5104_raw	3mm strong meridian angle (left)	1.77338	0.000109814	260.915	0.0761661	Eye/Hearing
3436_raw	Age started smoking in current smokers	-1.76748	-0.000429039	17.1327	0.0771475	Lifestyle
20110_100	Illnesses of mother: None of the above (group 1)	-1.7665	-0.0173362	0.0118196	0.0773125	Family
Z03	Diagnoses - main ICD10: Z03 Medical observation and evaluation for suspected diseases and conditions	1.75972	0.0816633	0.00050815	0.0784545	Diag/Symp
22504	Bring up phlegm/sputum/mucus on most days	1.75885	0.018462	0.00954554	0.0786035	Diag/Symp
23122_irnt	Arm predicted mass (right)	1.75714	0.00664783	0.0777994	0.0788931	Other
3476	Difficulty not smoking for 1 day	1.75687	0.00282808	0.410383	0.0789399	Lifestyle
20118_11	Home area population density - urban or rural: Scotland - Large Urban Area	-1.7563	-0.0322829	0.00313752	0.0790373	Other
20544_15	Mental health problems ever diagnosed by a professional: Anxiety	1.75385	0.0145828	0.0161965	0.0794564	Diag/Symp
F5_MOOD	Mood [affective] disorders	1.7514	0.144153	0.000156074	0.0798775	Diag/Symp
KRA_PSY_MOOD	Mood disorders	1.7514	0.144153	0.000156074	0.0798775	Diag/Symp
20549_3	Substances taken for anxiety: Medication prescribed to you (for at least two weeks)	1.75111	0.0139714	0.0154685	0.0799271	Medication
1080	Time spent using computer	1.74995	0.00782968	0.0590288	0.0801275	Lifestyle
20003_1141146234	Treatment/medication code: atorvastatin	1.74912	0.0481478	0.00132742	0.0802698	Medication
4642	Ever manic/hyper for 2 days	1.74667	0.0221584	0.0064731	0.0806941	Diag/Symp
3731	Former alcohol drinker	1.74646	0.00513105	0.132759	0.0807314	Lifestyle
T18	Diagnoses - main ICD10: T18 Foreign body in alimentary tract	-1.74484	-0.325928	3.13e-05	0.0810123	Diag/Symp
94_irnt	Diastolic blood pressure	1.73812	0.00266114	0.446947	0.0821894	Other
20110_9	Illnesses of mother: Diabetes	1.73693	0.0267866	0.00412079	0.0824	Family
6138_5	Qualifications: NVQ or HND or HNC or equivalent	1.73693	0.0227672	0.00629016	0.0824002	Cogni/Edu
COX_ARTHROSIS	Coxarthrosis [arthrosis of hip](FG)	-1.73515	-0.0519369	0.00113123	0.0827134	Diag/Symp
M16	Diagnoses - main ICD10: M16 Coxarthrosis [arthrosis of hip]	-1.73515	-0.0519369	0.00113123	0.0827134	Diag/Symp
20498	Felt very upset when reminded of stressful experience in past month	1.72936	0.00612262	0.0825733	0.0837455	Diag/Symp
24003_raw	Nitrogen dioxide air pollution; 2010	1.72905	0.00119024	2.25478	0.083801	Other
4119_irnt	Ankle spacing width (right)	1.72341	0.00367615	0.235746	0.0848137	Other
30160	Basophill count	1.72167	0.00868534	0.0432181	0.0851291	Other
6164_3	Types of physical activity in last 4 weeks: Strenuous sports	-1.72073	-0.0256755	0.00467865	0.0852992	Lifestyle
20539	Frequency of inability to stop worrying during worst period of anxiety	1.71644	0.00396929	0.185436	0.0860811	Diag/Symp
23102_irnt	Whole body water mass	1.71431	0.00599939	0.0881274	0.0864713	Other
100920_2104	Type milk consumed: wholemilk	-1.71424	-0.0147949	0.0137491	0.0864838	Lifestyle
R31	Diagnoses - main ICD10: R31 Unspecified haematuria	1.71378	0.0536296	0.00107483	0.0865699	Diag/Symp
20117_1	Alcohol drinker status: Previous	1.7132	0.0500832	0.00134289	0.0866751	Lifestyle
30300_irnt	High light scatter reticulocyte count	1.713	0.00381511	0.178807	0.0867123	Other
20003_1140871050	Treatment/medication code: calcichew d3 tablet	-1.70941	-0.0918628	0.00036966	0.0873755	Medication
806	Job involves mainly walking or standing	1.70751	0.00519738	0.113119	0.0877276	Occupation
20549_4	Substances taken for anxiety: Drugs or alcohol (more than once)	1.70726	0.0198272	0.00789083	0.0877743	Medication
23121_raw	Arm fat-free mass (right)	1.70438	0.00926563	0.0365408	0.0883109	Other
100009_irnt	Englyst dietary fibre	-1.7043	-0.00337079	0.272892	0.0883242	Lifestyle
20003_1141191044	Treatment/medication code: levothyroxine sodium	1.70342	0.031045	0.00284252	0.088489	Medication
XXI_HEALTHFACTORS	Factors influencing health status and contact with health services	1.69945	0.0273087	0.00416067	0.0892343	Other
4106_irnt	Heel bone mineral density (BMD) T-score	-1.69778	-0.00357879	0.244275	0.089549	Other
1418_3	Milk type used: Skimmed	1.69689	0.0218468	0.00666056	0.0897182	Lifestyle
20530	Witnessed sudden violent death	1.69415	0.0146234	0.013825	0.0902362	Other
20003_1140909708	Treatment/medication code: furosemide	1.69412	0.106234	0.000281957	0.0902428	Medication
20002_1278	Non-cancer illness code	1.68945	0.0775555	0.000496179	0.0911329	Diag/Symp
6154_4	Medication for pain relief	1.68829	0.0672994	0.000658426	0.0913562	Medication
20111_4	Illnesses of siblings: Bowel cancer	1.68769	0.0518652	0.00109641	0.0914712	Family
30510_irnt	Creatinine (enzymatic) in urine	1.68328	0.00686348	0.0596914	0.0923209	Other
4104_irnt	Heel quantitative ultrasound index (QUI)	-1.67056	-0.00351858	0.244611	0.0948095	Other
20002_1454	Non-cancer illness code	-1.67008	-0.22239	5.37e-05	0.0949039	Diag/Symp
ULCERNAS	Ulcerative colitis	1.6681	0.12238	0.000205133	0.0952949	Diag/Symp
20002_1294	Non-cancer illness code	1.66804	0.0661368	0.000675619	0.0953071	Diag/Symp
20003_1140863152	Treatment/medication code: diazepam	1.66798	0.175953	8.55e-05	0.0953196	Medication
20003_1140921600	Treatment/medication code: citalopram	1.66403	0.0689474	0.000613973	0.0961071	Medication
6138_2	Qualifications: A levels/AS levels or equivalent	-1.66355	-0.0131915	0.0161646	0.0962027	Cogni/Edu
M20	Diagnoses - main ICD10: M20 Acquired deformities of fingers and toes	1.66053	0.0605565	0.0008361	0.0968077	Diag/Symp
5107_raw	3mm strong meridian angle (right)	1.65621	0.000110248	254.2	0.0976797	Eye/Hearing
5993	ECG	-1.65551	-0.00501593	0.111385	0.0978212	Other
20541	Difficulty stopping worrying during worst period of anxiety	1.65469	0.0128196	0.0178954	0.0979869	Diag/Symp
3496	Wants to stop smoking	-1.65161	-0.00290597	0.345553	0.0986132	Lifestyle
D3_OTHERANAEMIA	Other anaemias	1.64849	0.0824012	0.000430212	0.0992516	Diag/Symp
D64	Diagnoses - main ICD10: D64 Other anaemias	1.64849	0.0824012	0.000430212	0.0992516	Diag/Symp
5556	FI9 : concept interpolation	-1.64849	-0.00553139	0.0919823	0.0992523	Cogni/Edu
24004_raw	Nitrogen oxides air pollution; 2010	1.64681	0.000546027	9.76022	0.0995978	Other
6038_irnt	Number of trend entries	-1.64479	-0.00343044	0.211342	0.100013	Other
S62	Diagnoses - main ICD10: S62 Fracture at wrist and hand level	1.64201	0.127476	0.000165807	0.100587	Diag/Symp
J47	Diagnoses - main ICD10: J47 Bronchiectasis	1.64013	0.259015	4.23e-05	0.100978	Diag/Symp
20453	Ever taken cannabis	1.63734	0.00464697	0.134657	0.10156	Lifestyle
4429	Average monthly beer plus cider intake	-1.63626	-0.00314577	0.285023	0.101786	Lifestyle
22501_irnt	Year ended full time education	-1.63456	-0.00895772	0.0341425	0.102142	Cogni/Edu
100270	Filtered coffee intake	-1.63453	-0.00266732	0.365147	0.102147	Lifestyle
S82	Diagnoses - main ICD10: S82 Fracture of lower leg	1.63395	0.078477	0.000465066	0.102269	Diag/Symp
100023_raw	Starch	-1.63252	-6.78e-05	634.779	0.102571	Lifestyle
23101_irnt	Whole body fat-free mass	1.63102	0.00570275	0.0890311	0.102886	Other
23118_irnt	Leg predicted mass (left)	1.63093	0.00612454	0.0791635	0.102905	Other
6138_1	Qualifications: College or University degree	-1.63038	-0.00957039	0.0311579	0.103022	Cogni/Edu
20492	Longest period of mania or irritability	1.62553	0.00332505	0.268708	0.10405	Diag/Symp
20546_4	Substances taken for depression: Drugs or alcohol (more than once)	1.61452	0.0184617	0.00821204	0.106414	Medication
2159	Ever had same-sex intercourse	1.61409	0.039954	0.00169793	0.106508	Lifestyle
699_irnt	Length of time at current address	-1.61336	-0.00822634	0.0434145	0.106666	Other
22506_113	Tobacco smoking: Ex-smoker	1.61327	0.00813606	0.0417582	0.106686	Lifestyle
F32	Diagnoses - main ICD10: F32 Depressive episode	1.60385	0.176846	8.69e-05	0.108747	Diag/Symp
20003_1140884488	Treatment/medication code: diclofenac	1.60377	0.0649446	0.000755431	0.108766	Medication
K11_BARRET	Barret oesophagus	1.60184	0.111978	0.00018852	0.109191	Diag/Symp
M13_SOFTTISSUENAS	Other specified/unspecified soft tissue disorders	1.6014	0.0989994	0.000287336	0.109289	Diag/Symp
K51	Diagnoses - main ICD10: K51 Ulcerative colitis	1.6008	0.105275	0.000233177	0.109422	Diag/Symp
30040_raw	Mean corpuscular volume	-1.60002	-0.000832283	3.5036	0.109593	Other
20554_1	Actions taken following self-harm: See anyone from psychiatric or mental health services	1.59953	0.0434485	0.00155631	0.109703	Medication
22601_21313058	Job coding: it strategy or planning professiona	1.59777	0.0328734	0.00251764	0.110094	Occupation
1488_irnt	Tea intake	1.59565	0.0065507	0.0637411	0.110567	Lifestyle
2129	Answered sexual history questions	-1.59292	-0.0275551	0.0032183	0.111179	Lifestyle
3581_raw	Age at menopause (last menstrual period)	-1.59247	-0.000838027	4.34569	0.11128	Other
20527	Been involved in combat or exposed to war-zone	1.59183	0.0251802	0.00405706	0.111423	Other
5986_raw	ECG	-1.59122	-7.97e-05	414.736	0.11156	Other
20405_1	Ever had known person concerned about	1.59076	0.0241929	0.00496914	0.111663	Lifestyle
93_raw	Systolic blood pressure	-1.58701	-0.000134436	139.068	0.112511	Other
30520_irnt	Potassium in urine	1.58626	0.00677914	0.0549222	0.11268	Other
20003_1140916356	Treatment/medication code: losartan	1.5854	0.0920885	0.000306134	0.112877	Medication
20501	Ever had period of mania / excitability	1.58514	0.0242842	0.00470109	0.112933	Diag/Symp
M06	Diagnoses - main ICD10: M06 Other rheumatoid arthritis	-1.58422	-0.137231	0.000142339	0.113144	Diag/Symp
20535	Waking too early	-1.57601	-0.00701442	0.0518115	0.115023	Diag/Symp
6162_1	Types of transport used (excluding work): Car/motor vehicle	1.57217	0.0191274	0.00767724	0.115912	Lifestyle
J44	Diagnoses - main ICD10: J44 Other chronic obstructive pulmonary disease	1.56998	0.132024	0.000147455	0.116421	Diag/Symp
100370	Intake of sugar added to coffee	1.56933	0.00428629	0.148018	0.116572	Lifestyle
6015	Chest pain felt during physical activity	1.56618	0.00799986	0.0366456	0.117307	Diag/Symp
104090	Side salad intake	-1.5595	-0.00277014	0.386988	0.118877	Lifestyle
5105_irnt	6mm strong meridian angle (left)	-1.55787	-0.00371798	0.196785	0.119263	Eye/Hearing
3761_raw	Age hay fever	1.55487	0.000228733	54.2814	0.119977	Diag/Symp
22617_3412	Job SOC coding: Authors	-1.55487	-0.0762088	0.000437844	0.119978	Occupation
1707_2	Handedness (chirality/laterality): Left-handed	-1.55261	-0.0295919	0.00318722	0.120517	Other
N20	Diagnoses - main ICD10: N20 Calculus of kidney and ureter	-1.55222	-0.0756634	0.000389748	0.120609	Diag/Symp
4526	Happiness	1.54498	0.00651236	0.0629843	0.122351	Other
46_irnt	Hand grip strength (left)	-1.54493	-0.00680547	0.054127	0.122362	Other
C3_RESPIRATORY_INTRATHORACIC	Malignant neoplasm of respiratory system and intrathoracic organs	1.54474	0.113693	0.000195596	0.122409	Diag/Symp
C_RESPIRATORY_INTRATHORACIC	NA	1.54474	0.113693	0.000195596	0.122409	Diag/Symp
K11_HERNIA	Hernia	1.53852	0.0320835	0.00289459	0.123921	Diag/Symp
6179_2	Mineral and other dietary supplements: Glucosamine	1.53454	0.020605	0.00653545	0.124897	Medication
2217_irnt	Age started wearing glasses or contact lenses	-1.53251	-0.00541226	0.0797366	0.125397	Other
20418	Impact on normal roles during worst period of anxiety	1.53122	0.00292683	0.302564	0.125715	Diag/Symp
20003_99999	Treatment/medication code: Free-text entry	1.52537	0.0444681	0.00116039	0.127167	Medication
K20	Diagnoses - main ICD10: K20 Oesophagitis	1.52456	0.0606012	0.000644074	0.12737	Diag/Symp
100580	Alcohol consumed	-1.52273	-0.0059406	0.0649218	0.127826	Lifestyle
22617_3513	Job SOC coding: Ship and hovercraft officers	1.519	0.0804623	0.000431303	0.128762	Occupation
24006_raw	Particulate matter air pollution (pm2.5); 2010	1.51866	0.00710056	0.0502251	0.128848	Other
20516	Recent restlessness	1.51837	0.00932397	0.0267748	0.128921	Diag/Symp
5986_irnt	ECG	-1.51834	-0.00369538	0.184942	0.12893	Other
1130	Hands-free device/speakerphone use with mobile phone in last 3 month	1.51608	0.00776586	0.0369544	0.129498	Other
20107_6	Illnesses of father: Chronic bronchitis/emphysema	1.51436	0.023233	0.00479621	0.129935	Family
20003_1140874744	Treatment/medication code: gliclazide	1.51399	0.0840809	0.000311806	0.130029	Medication
874_irnt	Duration of walks	1.51363	0.00638604	0.0624302	0.130119	Lifestyle
20548_1	Manifestations of mania or irritability: I was more talkative than usual	1.51194	0.0213991	0.00509435	0.13055	Other
R04	Diagnoses - main ICD10: R04 Haemorrhage from respiratory passages	1.51033	0.0928699	0.000297792	0.130959	Diag/Symp
6149_4	Mouth/teeth dental problems: Loose teeth	1.50828	0.0394545	0.00169292	0.131482	Diag/Symp
20003_1140863202	Treatment/medication code: temazepam	-1.5069	-0.186455	6.93e-05	0.131837	Medication
20494	Felt irritable or had angry outbursts in past month	1.50647	0.00395424	0.143876	0.131945	Diag/Symp
5983_irnt	ECG	-1.5057	-0.00282411	0.288437	0.132144	Other
6160_100	Leisure/social activities: None of the above	1.50564	0.0148274	0.0109228	0.132159	Lifestyle
22617_9219	Job SOC coding: Elementary office occupations n.e.c.	1.50246	0.0224135	0.004112	0.132978	Occupation
23113_raw	Leg fat-free mass (right)	1.50139	0.00321427	0.25669	0.133254	Other
22601_34123157	Job coding: author	-1.50094	-0.0767411	0.000413723	0.133371	Occupation
20003_1140876076	Treatment/medication code: flixonase 50micrograms aqueous nasal spray	1.49768	0.120175	0.00015147	0.134217	Medication
874_raw	Duration of walks	1.49517	7.71e-05	381.898	0.13487	Lifestyle
30040_irnt	Mean corpuscular volume	-1.49374	-0.00311898	0.215709	0.135243	Other
100023_irnt	Starch	-1.4928	-0.00362637	0.203647	0.13549	Lifestyle
3647	Duration of other exercises	-1.49062	-0.00439319	0.126952	0.136062	Other
20409	Frequency of feeling guilt or remorse after drinking alcohol in last year	1.48782	0.00485343	0.0960109	0.136797	Lifestyle
M13_ROTATORCUFF	Rotator cuff syndrome	1.47674	0.10063	0.000239081	0.139744	Diag/Symp
M13_DUPUTRYEN	Palmar fascial fibromatosis [Dupuytren]	1.47393	0.0736937	0.000406647	0.1405	Diag/Symp
M13_OLECRANONBURSITIS	Olecranon bursitis	1.472	0.306115	2.52e-05	0.14102	Diag/Symp
1140	Difference in mobile phone use compared to two years previously	1.47126	0.0120292	0.0177173	0.14122	Lifestyle
23125_raw	Arm fat-free mass (left)	1.46978	0.00722634	0.0414947	0.141621	Other
20111_2	Illnesses of siblings: Stroke	1.46812	0.0440454	0.00128937	0.142072	Family
PULMONARYDG	Other pulmonary diagnosis	1.46675	0.0287119	0.00297338	0.142443	Diag/Symp
X_RESPIRATORY	Diseases of the respiratory system	1.46675	0.0287119	0.00297338	0.142443	Diag/Symp
3062_raw	Forced vital capacity (FVC)	-1.46669	-0.00514122	0.086197	0.14246	Other
20086_10	Type of special diet followed: Low calorie	1.46595	0.00965267	0.0237708	0.142661	Lifestyle
24008_irnt	Particulate matter air pollution 2.5-10um; 2010	-1.4656	-0.00715046	0.0435031	0.142757	Other
30050_raw	Mean corpuscular haemoglobin	-1.46519	-0.00194651	0.57348	0.142869	Other
20153_raw	Forced expiratory volume in 1-second (FEV1)	-1.46386	-0.0105862	0.0205945	0.143231	Other
30520_raw	Potassium in urine	1.4636	0.000196361	63.1737	0.143303	Other
20003_1140871052	Treatment/medication code: calcium carbonate+cholecalciferol 1.25g/5micrograms tablet	1.46345	0.427882	1.23e-05	0.143344	Medication
5832_1	Which eye(s) affected by hypermetropia (long sight): Right eye	1.46334	0.00634661	0.055869	0.143373	Diag/Symp
20536_2	Weight change during worst episode of depression: Lost weight	-1.46321	-0.00694522	0.0491421	0.143409	Other
23106_raw	Impedance of whole body	-1.4616	-5.32e-05	854.278	0.143851	Other
20435	Difficulty concentrating during worst depression	1.45857	0.00871854	0.036949	0.144683	Diag/Symp
30290_irnt	High light scatter reticulocyte percentage	1.45749	0.00325762	0.17804	0.144981	Other
20003_1140884600	Treatment/medication code: metformin	1.45626	0.0421672	0.00125689	0.14532	Medication
20513	Recent thoughts of suicide or self-harm	1.45613	0.01613	0.00878099	0.145357	Diag/Symp
20002_1197	Non-cancer illness code	1.45464	0.0832329	0.000343046	0.14577	Diag/Symp
4195_irnt	Pulse wave reflection index	1.45454	0.00428405	0.116089	0.145798	Other
23106_irnt	Impedance of whole body	-1.44796	-0.00453674	0.117363	0.147629	Other
6164_5	Types of physical activity in last 4 weeks: Heavy DIY (eg: weeding	-1.44403	-0.01299	0.0116441	0.148731	Lifestyle
2794_irnt	Age started oral contraceptive pill	-1.44165	-0.00526296	0.0706505	0.149402	Lifestyle
22607_1	Workplace very cold: Sometimes	1.44135	0.00781545	0.0392324	0.149485	Occupation
93_irnt	Systolic blood pressure	-1.43804	-0.00224261	0.406152	0.150423	Other
46_raw	Hand grip strength (left)	-1.43766	-0.000607222	6.12801	0.15053	Other
100009_raw	Englyst dietary fibre	-1.43427	-0.000389613	14.7752	0.151494	Lifestyle
4105_irnt	Heel bone mineral density (BMD) (left)	-1.43358	-0.00295157	0.251175	0.151693	Other
22617_9121	Job SOC coding: Labourers in building and woodworking trades	1.43334	0.0524995	0.000743759	0.151762	Occupation
20454	Maximum frequency of taking cannabis	1.43316	0.00202903	0.505212	0.151813	Lifestyle
23122_raw	Arm predicted mass (right)	1.42967	0.00794156	0.0344332	0.152813	Other
5111_raw	3mm asymmetry angle (left)	1.42957	4.18e-05	1322.31	0.152841	Eye/Hearing
20548_6	Manifestations of mania or irritability: I was more creative or had more ideas than usual	1.42656	0.0261412	0.00322135	0.153707	Other
5161_irnt	6mm regularity index (right)	1.42594	0.00247657	0.330607	0.153886	Eye/Hearing
20003_1140868226	Treatment/medication code: aspirin	1.423	0.0217634	0.00458263	0.154735	Medication
N39	Diagnoses - main ICD10: N39 Other disorders of urinary system	1.42096	0.0430255	0.00124534	0.155328	Diag/Symp
20003_1141164828	Treatment/medication code: adcal-d3 1.5g/10micrograms chewable tablet	-1.41647	-0.104482	0.000233155	0.156637	Medication
20480	Ever self-harmed	1.41494	0.0216333	0.00478575	0.157085	Diag/Symp
981	Duration walking for pleasure	-1.41484	-0.00414903	0.120874	0.157116	Lifestyle
20428	Professional informed about anxiety	1.41467	0.00521297	0.0822222	0.157164	Diag/Symp
41248_5000	Destinations on discharge from hospital (recoded): Transfer to other NHS provider	-1.41418	-0.227826	4.28e-05	0.15731	Other
5254_irnt	Intra-ocular pressure	-1.41336	-0.00281871	0.270301	0.157549	Eye/Hearing
3404	Neck/shoulder pain for 3+ months	1.41136	0.00768155	0.0388975	0.158139	Diag/Symp
22617_3533	Job SOC coding: Insurance underwriters	1.40999	0.0516377	0.000660842	0.158543	Occupation
3143_raw	Ankle spacing width	1.40655	0.000751078	3.67816	0.159562	Other
20447	Depression possibly related to stressful or traumatic event	1.40616	0.00725741	0.038187	0.159676	Diag/Symp
20448	Professional informed about depression	1.4045	0.0064701	0.0505602	0.160171	Diag/Symp
20003_1141194794	Treatment/medication code: bendroflumethiazide	-1.40283	-0.0264711	0.00311519	0.160666	Medication
3741	Stomach/abdominal pain for 3+ months	1.4009	0.0043951	0.101761	0.161243	Diag/Symp
23108_irnt	Impedance of leg (left)	-1.39991	-0.00393892	0.139842	0.161541	Other
22608_0	Workplace very hot: Rarely/never	-1.3994	-0.00800522	0.0276048	0.161694	Occupation
20002_1223	Non-cancer illness code	1.39822	0.0907333	0.000252452	0.162046	Diag/Symp
20493	Severity of problems due to mania or irritability	1.39799	0.00462095	0.0957341	0.162115	Diag/Symp
24006_irnt	Particulate matter air pollution (pm2.5); 2010	1.39631	0.0069794	0.045602	0.162622	Other
3143_irnt	Ankle spacing width	1.39515	0.0034595	0.16994	0.16297	Other
20002_1277	Non-cancer illness code	-1.39	-0.066184	0.000438965	0.164528	Diag/Symp
20003_1140911698	Treatment/medication code: slozem 120mg m/r capsule	-1.38855	-0.379277	1.33e-05	0.164969	Medication
2714	Age when periods started (menarche)	-1.38483	-0.00483224	0.0840051	0.166105	Other
22601_21212592	Job coding: civil engineer	-1.3835	-0.0513012	0.000767817	0.166511	Occupation
22612_2	Worked with materials containing asbestos: Often	1.38064	0.0264332	0.00270048	0.16739	Occupation
30530_raw	Sodium in urine	-1.37808	-0.000138996	111.854	0.168179	Other
22611_0	Workplace had a lot of cigarette smoke from other people smoking: Rarely/never	1.37743	0.0104926	0.0183112	0.168379	Occupation
C34	Diagnoses - main ICD10: C34 Malignant neoplasm of bronchus and lung	1.3741	0.109057	0.000165225	0.169412	Diag/Symp
100005_irnt	Carbohydrate	-1.37104	-0.003066	0.254826	0.170364	Lifestyle
5107_irnt	3mm strong meridian angle (right)	1.37081	0.00342247	0.193647	0.170434	Eye/Hearing
K43	Diagnoses - main ICD10: K43 Ventral hernia	1.37028	0.0825694	0.00025415	0.1706	Diag/Symp
3637	Frequency of other exercises in last 4 weeks	-1.3699	-0.00391807	0.118165	0.170718	Other
20534	Sleeping too much	1.36905	0.00673331	0.0450862	0.170985	Other
22601_92193312	Job coding: other general office clerical tasks including: office junior	1.36799	0.0189656	0.00446068	0.171315	Occupation
20003_1141192410	Treatment/medication code: rosuvastatin	1.36734	0.0850942	0.000225842	0.171518	Medication
M48	Diagnoses - main ICD10: M48 Other spondylopathies	1.36487	0.100237	0.000189312	0.172295	Diag/Symp
100014_raw	Folate	-1.36183	-2.06e-05	4784.02	0.173252	Medication
20150_irnt	Forced expiratory volume in 1-second (FEV1)	-1.36087	-0.00432385	0.100045	0.173556	Other
1239	Current tobacco smoking	1.35705	0.0102595	0.0173893	0.174764	Lifestyle
D3_ANAEMIANAS	Other and unspecified anaemias	1.35393	0.0674234	0.000435005	0.175758	Diag/Symp
24020_raw	Average daytime sound level of noise pollution	1.35083	0.0018507	0.663427	0.176749	Other
2207	Wears glasses or contact lenses	1.34847	0.0232236	0.0032196	0.177508	Eye/Hearing
1707_3	Handedness (chirality/laterality): Use both right and left hands equally	1.339	0.0591234	0.00058667	0.18057	Other
24022_raw	Average night-time sound level of noise pollution	1.33864	0.00183764	0.661728	0.180687	Other
F5_DEPRESSIO	Depression	1.3346	0.129551	0.000108129	0.182009	Diag/Symp
129_irnt	Place of birth in UK - north co-ordinate	-1.33189	-0.0050073	0.0745816	0.182896	Other
M13_SPONDYLOPATHY	#Spondylopathies	1.33023	0.0541928	0.000519805	0.183444	Diag/Symp
20002_1261	Non-cancer illness code	1.32992	0.119392	0.000135474	0.183546	Diag/Symp
894	Duration of moderate activity	-1.32699	-0.00667735	0.0370116	0.184513	Other
1727	Ease of skin tanning	1.32675	0.00258005	0.184345	0.18459	Other
3839	Number of spontaneous miscarriages	1.32562	0.00462884	0.0981559	0.184967	Diag/Symp
V_MENTAL_BEHAV	Mental and behavioural disorders	1.3226	0.064011	0.000428449	0.185969	Diag/Symp
30190_raw	Monocyte percentage	-1.32143	-0.00144131	0.871057	0.186357	Other
914_irnt	Duration of vigorous activity	-1.31987	-0.00532882	0.0763466	0.186879	Lifestyle
1598	Average weekly spirits intake	1.31889	0.00638287	0.0494457	0.187206	Lifestyle
3786_irnt	Age asthma diagnosed	1.31831	0.00235872	0.34551	0.187401	Diag/Symp
22606_1	Workplace very noisy: Sometimes	1.3183	0.00751587	0.0314482	0.187404	Occupation
20002_1474	Non-cancer illness code	1.3178	0.0442511	0.000943582	0.187572	Diag/Symp
R79	Diagnoses - main ICD10: R79 Other abnormal findings of blood chemistry	1.31747	0.0760259	0.000271983	0.18768	Diag/Symp
2877_3	Type of tobacco previously smoked: Cigars or pipes	1.31712	0.0174086	0.00606074	0.187799	Lifestyle
20126_3	Bipolar and major depression status: Probable Recurrent major depression (severe)	1.31633	0.0133337	0.0103401	0.188064	Diag/Symp
M13_SOFTTISSUEOTH	Other soft tissue disorders	1.31569	0.0494358	0.000788188	0.188277	Diag/Symp
M79	Diagnoses - main ICD10: M79 Other soft tissue disorders	1.31569	0.0494358	0.000788188	0.188277	Diag/Symp
6142_5	Current employment status: Unemployed	-1.31359	-0.0571876	0.00052685	0.188985	Occupation
E4_DM2	Type 2 diabetes	-1.31174	-0.147502	8.99e-05	0.189608	Diag/Symp
22617_2111	Job SOC coding: Chemists	1.3094	0.0340686	0.00159232	0.190398	Occupation
20003_1140862148	Treatment/medication code: serevent 25mcg inhaler	1.30698	0.122902	0.000114356	0.191218	Medication
K22	Diagnoses - main ICD10: K22 Other diseases of oesophagus	1.30568	0.0548268	0.000597942	0.191663	Diag/Symp
ASTHMA_OPPORTUNIST_INFECTIONS	NA	1.30419	0.197129	4.7e-05	0.192168	Diag/Symp
D3_ANAEMIA_IRONDEF	Iron deficiency anaemia	1.30316	0.0640983	0.000365128	0.192519	Diag/Symp
D50	Diagnoses - main ICD10: D50 Iron deficiency anaemia	1.30316	0.0640983	0.000365128	0.192519	Diag/Symp
M13_ARTHROSIS_OTH	Other arthrosis	1.30116	0.0543306	0.000615152	0.193202	Diag/Symp
I9_UAP	Unstable angina pectoris	1.29988	0.070293	0.000351221	0.193641	Diag/Symp
20110_2	Illnesses of mother: Stroke	1.29911	0.0195925	0.00457371	0.193905	Family
20089_462	Type of meals eaten: Restaurant meals	-1.2985	-0.00858044	0.0293455	0.194114	Lifestyle
23101_raw	Whole body fat-free mass	1.29635	0.000443914	8.56625	0.194856	Other
100920_2102	Type milk consumed: semiskimmed	-1.29299	-0.00566504	0.05619	0.196015	Lifestyle
1568	Average weekly red wine intake	-1.29261	-0.00561034	0.060888	0.196145	Lifestyle
R55	Diagnoses - main ICD10: R55 Syncope and collapse	1.29139	0.0540625	0.000568906	0.196569	Diag/Symp
1011	Frequency of light DIY in last 4 weeks	1.29129	0.0035465	0.141011	0.196602	Other
6039	Duration of fitness test	1.29085	0.00400046	0.104127	0.196755	Other
3581_irnt	Age at menopause (last menstrual period)	-1.28826	-0.00312192	0.195604	0.197657	Other
30290_raw	High light scatter reticulocyte percentage	1.28711	0.0123973	0.0098854	0.198055	Other
30150	Eosinophill count	1.28642	0.00429811	0.0926181	0.198297	Other
20003_1140888570	Treatment/medication code: flecainide	1.28565	0.174324	5.37e-05	0.198564	Medication
6033_raw	Maximum heart rate during fitness test	-1.28338	-0.000125036	96.5344	0.199358	Other
6148_1	Eye problems/disorders: Diabetes related eye disease	1.28174	0.0291938	0.00205724	0.199936	Diag/Symp
T84	Diagnoses - main ICD10: T84 Complications of internal orthopaedic prosthetic devices	1.28119	0.0642034	0.000385036	0.200127	Diag/Symp
6157_3	Why stopped smoking: Health precaution	-1.27825	-0.00615943	0.0432741	0.201162	Lifestyle
20401	Ever addicted to any substance or behaviour	1.27636	0.0160006	0.00678144	0.201828	Lifestyle
709	Number in household	-1.27592	-0.00969561	0.0173571	0.201984	Other
24021_raw	Average evening sound level of noise pollution	1.27286	0.00176034	0.659805	0.203067	Other
6144_2	Never eat eggs	1.27262	0.0447358	0.000849918	0.203153	Lifestyle
2877_1	Type of tobacco previously smoked: Manufactured cigarettes	-1.27235	-0.0102591	0.0167375	0.20325	Lifestyle
H40	Diagnoses - main ICD10: H40 Glaucoma	-1.2683	-0.0981126	0.000170977	0.20469	Diag/Symp
23105_raw	Basal metabolic rate	1.26641	3.38e-06	150843	0.205368	Other
2764_irnt	Age at last live birth	-1.26575	-0.00339232	0.146507	0.205604	Lifestyle
5096_irnt	3mm weak meridian (left)	-1.26512	-0.00210704	0.358976	0.205828	Eye/Hearing
6138_6	Qualifications: Other professional qualifications eg: nursing	1.26335	0.012574	0.0117581	0.206465	Cogni/Edu
5208_raw	logMAR	-1.26213	-0.0131054	0.00824744	0.206904	Eye/Hearing
XII_SKIN_SUBCUTAN	Diseases of the skin and subcutaneous tissue	1.2619	0.024891	0.00265319	0.206986	Diag/Symp
6164_4	Types of physical activity in last 4 weeks: Light DIY (eg: pruning	1.26071	0.0106715	0.0145812	0.207412	Lifestyle
5117_raw	6mm cylindrical power (right)	1.25852	0.0047172	0.0860584	0.208204	Eye/Hearing
2926	Number of unsuccessful stop-smoking attempts	1.25776	0.00405194	0.117261	0.208479	Lifestyle
23102_raw	Whole body water mass	1.25423	0.000577828	4.86942	0.209759	Other
3761_irnt	Age hay fever	1.25076	0.00311499	0.218317	0.211023	Diag/Symp
4968	FI4 : positional arithmetic	-1.24994	-0.00940262	0.0182656	0.211321	Cogni/Edu
20532	Did your sleep change?	1.24222	0.00675146	0.0374394	0.214155	Lifestyle
H26	Diagnoses - main ICD10: H26 Other cataract	1.23978	0.0360645	0.00121011	0.215058	Diag/Symp
1070	Time spent watching television (TV)	1.23922	0.00563887	0.0485602	0.215263	Lifestyle
1438_irnt	Bread intake	1.23881	0.00524749	0.0518588	0.215417	Lifestyle
22617_4150	Job SOC coding: General office assistants/clerks	1.2388	0.0159439	0.0068272	0.215419	Occupation
20003_1140870788	Treatment/medication code: calcium salts	-1.23756	-0.0984697	0.00020293	0.215881	Medication
M47	Diagnoses - main ICD10: M47 Spondylosis	1.23458	0.088712	0.000225938	0.216988	Diag/Symp
1508_4	Coffee type: Other type of coffee	-1.23236	-0.0469775	0.000818233	0.217813	Lifestyle
20107_8	Illnesses of father: High blood pressure	1.22851	0.0130324	0.00830143	0.219256	Family
20414	Frequency of drinking alcohol	-1.22772	-0.00256653	0.224393	0.219551	Lifestyle
20107_12	Illnesses of father: Severe depression	1.22665	0.0326917	0.00148524	0.219955	Family
24023_raw	Average 16-hour sound level of noise pollution	1.22384	0.00168656	0.663464	0.221013	Other
ENDOMETRIOSIS_NOS	Unsepcified/other endometriosis	1.22188	0.216247	3.79e-05	0.221754	Diag/Symp
20002_1081	Non-cancer illness code	1.21992	0.0518949	0.0004874	0.222496	Diag/Symp
4194_raw	Pulse rate	1.21906	0.000269365	21.0638	0.222822	Other
20536_1	Weight change during worst episode of depression: Gained weight	1.21221	0.00730787	0.0330536	0.225434	Other
20550_3	Activities undertaken to treat anxiety: Other therapeutic activities such as mindfulness	1.21104	0.0152719	0.0071506	0.22588	Medication
24024_raw	Average 24-hour sound level of noise pollution	1.20851	0.00167253	0.660359	0.22685	Other
6138_3	Qualifications: O levels/GCSEs or equivalent	-1.2083	-0.00999104	0.0145662	0.226932	Cogni/Edu
1289	Cooked vegetable intake	1.20793	0.00751671	0.0278335	0.227073	Lifestyle
N43	Diagnoses - main ICD10: N43 Hydrocele and spermatocele	1.20737	0.13339	8.82e-05	0.227292	Diag/Symp
4957	FI3 : word interpolation	-1.19896	-0.0104827	0.0162999	0.230542	Cogni/Edu
3456	Number of cigarettes currently smoked daily (current cigarette smokers)	1.19728	0.002236	0.30702	0.231196	Lifestyle
L12_PSORIASIS	Psoriasis	1.197	0.170698	4.79e-05	0.231306	Diag/Symp
L40	Diagnoses - main ICD10: L40 Psoriasis	1.197	0.170698	4.79e-05	0.231306	Diag/Symp
102700	Starchy food consumers	-1.19641	-0.00522823	0.0468771	0.231537	Lifestyle
24003_irnt	Nitrogen dioxide air pollution; 2010	1.19525	0.0057569	0.043422	0.23199	Other
C3_DIGESTIVE_ORGANS	Malignant neoplasm of digestive organs	-1.19469	-0.0512999	0.000646678	0.232209	Diag/Symp
C_DIGESTIVE_ORGANS	NA	-1.19469	-0.0512999	0.000646678	0.232209	Diag/Symp
20016_raw	Fluid intelligence score	-1.19314	-0.00120474	1.02298	0.232816	Cogni/Edu
2634	Duration of heavy DIY	1.19117	0.00222849	0.294249	0.233588	Other
5110_raw	6mm asymmetry angle (left)	1.18664	2.97e-05	1432.01	0.235368	Eye/Hearing
30220_raw	Basophill percentage	1.1861	0.00858921	0.0203005	0.235582	Other
L03	Diagnoses - main ICD10: L03 Cellulitis	1.17964	0.057198	0.000428774	0.238145	Diag/Symp
30200_irnt	Neutrophill percentage	-1.17888	-0.00359194	0.120845	0.238445	Other
F31	Diagnoses - main ICD10: F31 Bipolar affective disorder	1.17851	0.180958	4.38e-05	0.238593	Diag/Symp
20463	Ever heard an un-real voice	1.17667	0.0264115	0.00208833	0.239329	Diag/Symp
20002_1067	Non-cancer illness code	-1.1758	-0.153932	5.95e-05	0.239676	Diag/Symp
R69	Diagnoses - main ICD10: R69 Unknown and unspecified causes of morbidity	1.17368	0.0411586	0.000801517	0.240524	Diag/Symp
2704	Years since last cervical smear test	1.17325	0.00560427	0.0494861	0.240695	Other
5386	Number of unenthusiastic/disinterested episodes	1.17086	0.00204207	0.296131	0.241656	Diag/Symp
2110	Able to confide	-1.16786	-0.00289823	0.186248	0.242863	Other
C3_OTHER_SKIN	Other malignant neoplasms of skin	1.16784	0.0253463	0.00187152	0.242872	Diag/Symp
C_OTHER_SKIN	Other malignant neoplasms of skin	1.16784	0.0253463	0.00187152	0.242872	Diag/Symp
767_raw	Length of working week for main job	1.16546	0.000379736	8.58477	0.243832	Occupation
20002_1311	Non-cancer illness code	1.16366	0.0598068	0.000358983	0.244561	Diag/Symp
M13_ARTHROSIS	#Arthrosis	1.16352	0.0231601	0.00308448	0.244618	Diag/Symp
20003_1140865354	Treatment/medication code: gaviscon liquid	1.16312	0.0850214	0.000187522	0.244782	Medication
4935	FI1 : numeric addition test	-1.16189	-0.0204398	0.00428738	0.24528	Cogni/Edu
M13_DORSALGIANAS	Other/unspecified dorsalgia	1.1605	0.092309	0.000196799	0.245846	Diag/Symp
20001_1061	Cancer code	-1.15993	-0.0636298	0.000349276	0.246077	Diag/Symp
IBD_ENDOMETRIOSIS	Endometriosis	1.15948	0.0980694	0.000150729	0.246262	Diag/Symp
N80	Diagnoses - main ICD10: N80 Endometriosis	1.15948	0.0980694	0.000150729	0.246262	Diag/Symp
30110_raw	Platelet distribution width	1.15797	0.00480328	0.0524176	0.246876	Other
M13_SPINSTENOSIS	Spinal stenosis	1.15375	0.0901758	0.000171805	0.248603	Diag/Symp
4196_raw	Pulse wave peak to peak time	1.15358	4.86e-05	585.407	0.248672	Other
6143_2	Transport type for commuting to job workplace: Walk	-1.1527	-0.0124976	0.0104408	0.249034	Lifestyle
20002_1330	Non-cancer illness code	1.15172	0.0876285	0.000187546	0.249434	Diag/Symp
20544_3	Mental health problems ever diagnosed by a professional: Any other type of psychosis or psychotic illness	1.15106	0.0582552	0.000423642	0.249707	Diag/Symp
C3_BRONCHUS_LUNG	Malignant neoplasm of bronchus and lung	1.15069	0.0923174	0.000173508	0.24986	Diag/Symp
C_BRONCHUS_LUNG	Malignant neoplasm of bronchus and lung	1.15069	0.0923174	0.000173508	0.24986	Diag/Symp
XV_PREGNANCY_BIRTH	Pregnancy	-1.15015	-0.0424422	0.000832381	0.250081	Other
20003_1141166006	Treatment/medication code: telmisartan	-1.14537	-0.142845	5.52e-05	0.252058	Medication
20002_1201	Non-cancer illness code	1.14457	0.0780476	0.000206519	0.252389	Diag/Symp
6151_5	Fractured bone site(s): Wrist	1.14355	0.0437576	0.000662653	0.25281	Diag/Symp
6177_3	Medication for cholesterol	1.14109	0.0354265	0.00119111	0.253832	Medication
22146_irnt	Age hayfever or allergic rhinitis diagnosed by doctor	1.14058	0.00145304	0.619226	0.254046	Diag/Symp
2277	Frequency of solarium/sunlamp use	1.14046	0.0149455	0.00535069	0.254094	Other
1090	Time spent driving	1.14043	0.00680773	0.0337226	0.254109	Lifestyle
20002_1291	Non-cancer illness code	1.13946	0.114712	0.000106568	0.254513	Diag/Symp
I9_DISVEINLYMPH	Diseases of veins	-1.13932	-0.0334014	0.00151154	0.254571	Diag/Symp
30060_irnt	Mean corpuscular haemoglobin concentration	-1.13872	-0.00412507	0.0742846	0.254821	Other
LUNG_CANCER	Lung cancer and mesothelioma	1.13565	0.0770107	0.000217977	0.256102	Diag/Symp
LUNG_CANCER_MESOT	Lung cancer and mesothelioma	1.13565	0.0770107	0.000217977	0.256102	Diag/Symp
1418_5	Milk type used: Other type of milk	-1.13357	-0.0549409	0.000418617	0.256973	Lifestyle
100017_irnt	Magnesium	-1.13328	-0.0022023	0.286535	0.257098	Medication
1428_3	Spread type: Other type of spread/margarine	-1.13042	-0.0103801	0.013209	0.2583	Lifestyle
6157_100	Why stopped smoking: None of the above	1.12862	0.00786926	0.025304	0.259059	Lifestyle
22660_105	Gap coding: Looking after the home and/or family	1.12804	0.00694254	0.0289098	0.259305	Occupation
6153_4	Medication for cholesterol	1.12711	0.0155091	0.00511218	0.259696	Medication
699_raw	Length of time at current address	-1.12336	-0.000503378	6.01362	0.261285	Other
20110_12	Illnesses of mother: Severe depression	1.11996	0.0215998	0.00259996	0.262732	Family
20529	Victim of physically violent crime	1.11822	0.00946089	0.0171236	0.263471	Other
22613_1	Worked with paints	1.11142	0.0085447	0.0200062	0.266388	Occupation
22617_8215	Job SOC coding: Driving instructors	-1.11061	-0.0960549	0.000140131	0.266735	Occupation
5114_raw	6mm cylindrical power angle (right)	-1.1106	-4.19e-05	695.943	0.266741	Eye/Hearing
757_irnt	Time employed in main current job	-1.10874	-0.00458893	0.0688588	0.267541	Occupation
G6_EPIPAROX	Episodal and paroxysmal disorders	1.10857	0.0511913	0.000502209	0.267614	Diag/Symp
20090_374	Type of fat/oil used in cooking: Normal fat polyunsaturated margarine	1.10791	0.0195254	0.00337194	0.267901	Lifestyle
G6_SLEEPAPNO	Sleep apnoea	1.10663	0.0789805	0.000231819	0.268452	Diag/Symp
1767	Adopted as a child	-1.10619	-0.0496428	0.000587844	0.268645	Other
J45	Diagnoses - main ICD10: J45 Asthma	1.1047	0.07409	0.000203324	0.269288	Diag/Symp
1468_1	Cereal type: Bran cereal (e.g. All Bran	1.10422	0.0143823	0.00559198	0.269496	Lifestyle
22606_0	Workplace very noisy: Rarely/never	-1.10002	-0.00638303	0.028877	0.271322	Occupation
20003_1140864952	Treatment/medication code: lisinopril+hydrochlorothiazide 10mg/12.5mg tablet	1.09597	0.399222	8.72e-06	0.273094	Medication
5101_raw	6mm weak meridian angle (right)	-1.09527	-3.98e-05	711.264	0.2734	Eye/Hearing
6153_1	Medication for cholesterol	1.09514	0.010734	0.0112572	0.273453	Medication
22617_9149	Job SOC coding: Other goods handling and storage occupations n.e.c.	-1.09377	-0.0250657	0.00188652	0.274058	Occupation
2654_7	Non-butter spread type details: Polyunsaturated/sunflower oil based spread (eg: Flora)	-1.09272	-0.00937117	0.0147367	0.274515	Lifestyle
20152	Reproduciblity of spirometry measurement using ERS/ATS criteria	1.08993	0.0118012	0.00967753	0.275744	Other
1498	Coffee intake	1.08846	0.00613935	0.0327986	0.276392	Lifestyle
6144_1	Never eat eggs	1.08787	0.0398359	0.000914001	0.276654	Lifestyle
20107_100	Illnesses of father: None of the above (group 1)	-1.08527	-0.0111094	0.0107722	0.277804	Family
20548_5	Manifestations of mania or irritability: I needed less sleep than usual	1.08464	0.018437	0.00365765	0.27808	Other
5104_irnt	3mm strong meridian angle (left)	1.08235	0.00242129	0.202039	0.279099	Eye/Hearing
20003_1140876136	Treatment/medication code: beconase 50micrograms nasal spray	1.08135	0.0682761	0.000273465	0.27954	Medication
I48	Diagnoses - main ICD10: I48 Atrial fibrillation and flutter	1.08066	0.0362782	0.000814636	0.279848	Diag/Symp
20016_irnt	Fluid intelligence score	-1.07902	-0.00219772	0.244903	0.280578	Cogni/Edu
20023_raw	Mean time to correctly identify matches	-1.07421	-3.67e-05	866.025	0.282728	Cogni/Edu
20438	Duration of worst depression	1.07304	0.00163414	0.475459	0.283255	Diag/Symp
4407	Average monthly red wine intake	-1.06938	-0.00184084	0.353846	0.2849	Lifestyle
CARDIAC_ARRHYTM	Cardiac arrhytmias	-1.06916	-0.0338692	0.00097125	0.284999	Diag/Symp
403	Number of times snap-button pressed	1.06625	0.017126	0.00474163	0.286312	Cogni/Edu
5111_irnt	3mm asymmetry angle (left)	1.06474	0.00255326	0.202287	0.286992	Eye/Hearing
680_5	Own or rent accommodation lived in: Pay part rent and part mortgage (shared ownership)	1.06281	0.123464	9.3e-05	0.287868	Other
943	Frequency of stair climbing in last 4 weeks	-1.06274	-0.00359755	0.0879696	0.287898	Other
M19	Diagnoses - main ICD10: M19 Other arthrosis	1.06267	0.0534882	0.000436778	0.287933	Diag/Symp
20015_raw	Sitting height	-1.06076	-0.00059254	3.37644	0.288797	Other
2395_4	Hair/balding pattern: Pattern 4	1.06024	0.00617194	0.0274772	0.289035	Other
30020_irnt	Haemoglobin concentration	1.05992	0.00339035	0.10521	0.289181	Other
I9_K_CARDIAC	Death due to cardiac causes	1.05906	0.0862119	0.000160585	0.289571	Diag/Symp
30020_raw	Haemoglobin concentration	1.05877	0.00270575	0.159755	0.289704	Other
F10	Diagnoses - main ICD10: F10 Mental and behavioural disorders due to use of alcohol	1.05855	0.118209	9.26e-05	0.289806	Diag/Symp
K60	Diagnoses - main ICD10: K60 Fissure and fistula of anal and rectal regions	1.05844	0.0743952	0.000207757	0.289855	Diag/Symp
T50	Diagnoses - main ICD10: T50 Poisoning by diuretics and other and unspecified drugs	1.05829	0.22937	1.92e-05	0.289923	Diag/Symp
D17	Diagnoses - main ICD10: D17 Benign lipomatous neoplasm	-1.04835	-0.0482748	0.000439771	0.294477	Diag/Symp
30530_irnt	Sodium in urine	-1.04692	-0.00448253	0.0661226	0.295138	Other
4123_irnt	Heel quantitative ultrasound index (QUI)	-1.04496	-0.00207239	0.282056	0.29604	Other
4123_raw	Heel quantitative ultrasound index (QUI)	-1.0436	-0.000107213	111.78	0.296669	Other
4125_raw	Heel bone mineral density (BMD) T-score	-1.04085	-0.00189636	0.355497	0.297945	Other
6147_6	Reason for glasses/contact lenses: For a 'lazy' eye or an eye with poor vision since childhood (called 'amblyopia')	1.03962	0.0546352	0.000314388	0.298518	Eye/Hearing
2834	Bilateral oophorectomy (both ovaries removed)	1.03953	0.0150718	0.00524688	0.29856	Diag/Symp
884	Number of days/week of moderate physical activity 10+ minutes	-1.03871	-0.00186279	0.286294	0.29894	Lifestyle
22660_106	Gap coding: Unable to work due to sickness or disability	1.03634	0.0146237	0.00545968	0.300044	Occupation
1458	Cereal intake	-1.03427	-0.00529809	0.0459881	0.301012	Lifestyle
6146_1	Attendance/disability/mobility allowance: Attendance allowance	1.03271	0.0618824	0.000274819	0.301739	Other
5086_irnt	Cylindrical power (left)	1.02866	0.00266276	0.172194	0.303639	Eye/Hearing
I35	Diagnoses - main ICD10: I35 Nonrheumatic aortic valve disorders	-1.02446	-0.103601	0.000102589	0.305617	Diag/Symp
4125_irnt	Heel bone mineral density (BMD) T-score	-1.02387	-0.00203218	0.281875	0.305898	Other
20096_1	Size of red wine glass drunk: small (125ml)	-1.01995	-0.0089295	0.0126658	0.307751	Lifestyle
6141_6	How are people in household related to participant: Grandchild	1.01961	0.0634144	0.000287785	0.307914	Other
M13_ADHCAPSULITIS	Adhesive capsulitis of shoulder	1.01678	0.100346	0.000112461	0.309257	Diag/Symp
N47	Diagnoses - main ICD10: N47 Redundant prepuce	-1.01501	-0.0812444	0.000153107	0.310103	Diag/Symp
4290_irnt	Duration screen displayed	-1.01489	-0.0027124	0.152321	0.310157	Cogni/Edu
5110_irnt	6mm asymmetry angle (left)	1.01251	0.00156311	0.359796	0.311292	Eye/Hearing
22507_irnt	Age of stopping smoking	-1.01246	-0.00159396	0.382146	0.31132	Lifestyle
404_irnt	Duration to first press of snap-button in each round	-1.00978	-0.0041894	0.0749622	0.3126	Cogni/Edu
5257_irnt	Corneal resistance factor (right)	-1.00967	-0.00169417	0.297623	0.312654	Eye/Hearing
K35	Diagnoses - main ICD10: K35 Acute appendicitis	-1.00896	-0.0765841	0.000205923	0.312992	Diag/Symp
20002_1093	Non-cancer illness code	1.00887	0.0625159	0.00031669	0.313038	Diag/Symp
I21	Diagnoses - main ICD10: I21 Acute myocardial infarction	1.00501	0.047591	0.000642645	0.314894	Diag/Symp
20003_1140860954	Treatment/medication code: isosorbide mononitrate	1.0008	0.0973788	0.000129212	0.316924	Medication
1697	Comparative height size at age 10	-0.997351	-0.00351176	0.077462	0.318594	Other
100011_raw	Iron	-0.995699	-0.000405762	7.0527	0.319396	Lifestyle
20003_1141146198	Treatment/medication code: xalatan 0.005% eye drops	0.993965	0.106444	9.7e-05	0.32024	Medication
30200_raw	Neutrophill percentage	-0.992553	-0.000366493	8.32222	0.320928	Other
2877_2	Type of tobacco previously smoked: Hand-rolled cigarettes	0.992277	0.0103339	0.0100284	0.321062	Lifestyle
4440	Average monthly spirits intake	0.987489	0.00201625	0.25521	0.323403	Lifestyle
20003_1140879802	Treatment/medication code: amlodipine	-0.985819	-0.0261681	0.00171083	0.324222	Medication
904	Number of days/week of vigorous physical activity 10+ minutes	-0.985011	-0.00218798	0.208778	0.324619	Lifestyle
1807_irnt	Father's age at death	-0.984421	-0.00417594	0.0596136	0.324909	Family
6147_5	Reason for glasses/contact lenses: For a 'squint' or 'turn' in an eye since childhood (called 'strabismus')	-0.984174	-0.0776066	0.000188536	0.32503	Eye/Hearing
100400	Standard tea intake	0.981955	1.29e-05	6894.19	0.326122	Lifestyle
22601_12233383	Job coding: restaurant or catering manager	-0.981801	-0.0380759	0.000777319	0.326198	Occupation
K63	Diagnoses - main ICD10: K63 Other diseases of intestine	0.981508	0.0355559	0.00077445	0.326342	Diag/Symp
L12_NONIONRADISKIN	Skin changes due to chronic exposure to nonionizing radiation	0.981303	0.0751114	0.000148989	0.326444	Diag/Symp
L57	Diagnoses - main ICD10: L57 Skin changes due to chronic exposure to nonionising radiation	0.981303	0.0751114	0.000148989	0.326444	Diag/Symp
104400	Fruit consumers	-0.980022	-0.00548099	0.0382287	0.327075	Lifestyle
6160_2	Leisure/social activities: Pub or social club	-0.979867	-0.0101317	0.00982506	0.327152	Lifestyle
20015_irnt	Sitting height	-0.978453	-0.00254171	0.151773	0.327851	Other
C3_MALE_GENITAL	malignant neoplasm of male genital organs	-0.975692	-0.0409184	0.000814361	0.329217	Diag/Symp
C_MALE_GENITAL	NA	-0.975692	-0.0409184	0.000814361	0.329217	Diag/Symp
4260	Round of numeric memory test	-0.975056	-0.00194751	0.280103	0.329533	Cogni/Edu
5163_raw	3mm regularity index (left)	0.974218	0.00163898	0.339035	0.329948	Eye/Hearing
20150_raw	Forced expiratory volume in 1-second (FEV1)	-0.974204	-0.00391071	0.0569293	0.329955	Other
20002_1417	Non-cancer illness code	0.973639	0.0796786	0.000158034	0.330236	Diag/Symp
6138_4	Qualifications: CSEs or equivalent	0.973476	0.0144332	0.00507986	0.330317	Cogni/Edu
20126_1	Bipolar and major depression status: Bipolar I Disorder	0.973055	0.0316794	0.000996281	0.330526	Diag/Symp
4501	Non-accidental death in close genetic family	0.97268	0.00634329	0.0235565	0.330712	Family
5265_irnt	Corneal resistance factor (left)	-0.968768	-0.00154321	0.307064	0.332661	Eye/Hearing
GLOMER_NEPHRITIS	Glomerulonephritis	-0.967229	-0.119641	6.74e-05	0.33343	Diag/Symp
1608	Average weekly fortified wine intake	-0.966436	-0.00931648	0.0120202	0.333826	Lifestyle
4105_raw	Heel bone mineral density (BMD) (left)	-0.965531	-0.0156488	0.00414973	0.334279	Other
I50	Diagnoses - main ICD10: I50 Heart failure	0.96411	0.0878033	0.000133527	0.334991	Diag/Symp
6152_5	Blood clot	0.961863	0.0348214	0.00084518	0.336118	Diag/Symp
J33	Diagnoses - main ICD10: J33 Nasal polyp	-0.961018	-0.0672448	0.00022685	0.336543	Diag/Symp
20003_1140916282	Treatment/medication code: venlafaxine	0.957816	0.0838181	0.000142014	0.338156	Medication
20118_8	Home area population density - urban or rural: England/Wales - Hamlet and Isolated Dwelling - less sparse	-0.954117	-0.0367105	0.000715047	0.340025	Other
I9_HYPERTENSION	Hypertensive diseases	0.953027	0.0948078	0.000121049	0.340576	Diag/Symp
M13_HALLUXVALGUS	Hallux valgus (acquired)	0.952179	0.0407658	0.000667088	0.341006	Diag/Symp
20089_465	Type of meals eaten: Home cooked meals	-0.951992	-0.0046901	0.04148	0.341101	Lifestyle
1259	Smoking/smokers in household	0.951184	0.0123562	0.00688648	0.341511	Lifestyle
24017_raw	Nitrogen dioxide air pollution; 2006	-0.951183	-0.000523336	3.6917	0.341512	Other
2375	Relative age of first facial hair	0.948622	0.00604755	0.0296694	0.342813	Other
20002_1377	Non-cancer illness code	-0.945453	-0.122097	6.38e-05	0.344428	Diag/Symp
6158_3	Why reduced smoking: Health precaution	-0.94228	-0.0017885	0.278442	0.346049	Lifestyle
100003_irnt	Protein	0.941001	0.00180557	0.264094	0.346704	Lifestyle
ASTHMA_PNEUMONIA	Asthma-related pneumonia	0.939806	0.0432742	0.000568323	0.347317	Diag/Symp
PNEUMONIA	Pneumonias (Asthma/COPD co-morbidities)	0.939806	0.0432742	0.000568323	0.347317	Diag/Symp
5181	Ever had eye surgery	-0.926294	-0.00964996	0.0103109	0.354293	Diag/Symp
5159_irnt	3mm asymmetry index (right)	-0.925385	-0.00210168	0.197715	0.354766	Eye/Hearing
767_irnt	Length of working week for main job	0.923778	0.00369471	0.059778	0.355602	Occupation
20433_raw	Age at first episode of depression	0.92233	0.000139744	44.8606	0.356357	Diag/Symp
4124_irnt	Heel bone mineral density (BMD) (right)	-0.918955	-0.00181553	0.272224	0.358119	Other
4194_irnt	Pulse rate	0.917654	0.00238988	0.164845	0.3588	Other
30210_raw	Eosinophill percentage	0.917618	0.00142568	0.440792	0.358819	Other
5257_raw	Corneal resistance factor (right)	-0.917581	-0.000741689	1.58062	0.358838	Eye/Hearing
20003_1140876592	Treatment/medication code: multivitamin+mineral preparations	-0.917507	-0.043727	0.000493298	0.358877	Medication
5201_raw	logMAR	-0.917125	-0.01202	0.006051	0.359077	Eye/Hearing
20110_3	Illnesses of mother: Lung cancer	0.915285	0.0209255	0.00176905	0.360042	Family
20544_7	Mental health problems ever diagnosed by a professional: Obsessive compulsive disorder (OCD)	0.914044	0.0373387	0.000704068	0.360694	Diag/Symp
20526	Been in serious accident believed to be life-threatening	0.909959	0.00921316	0.0107666	0.362844	Other
5096_raw	3mm weak meridian (left)	-0.909713	-0.000961826	0.834397	0.362974	Eye/Hearing
K40	Diagnoses - main ICD10: K40 Inguinal hernia	0.909168	0.0213528	0.00162994	0.363262	Diag/Symp
M13_SPONDYLINFLAMNAS	Other specified/unspecified inflammatory spondylopathies	0.907814	0.3285	7.99e-06	0.363977	Diag/Symp
102080	Yogurt/ice-cream consumers	-0.906301	-0.00351704	0.063756	0.364776	Lifestyle
30120_raw	Lymphocyte count	0.904999	0.00322339	0.0924653	0.365466	Other
PULM_MEDICATIO_COMORB	Medication related adverse effects (Asthma/COPD)	0.904787	0.0177441	0.00224243	0.365578	Diag/Symp
ASTHMA_HOSPITAL1	Asthma	0.904013	0.0593226	0.000208244	0.365989	Diag/Symp
20003_1141152998	Treatment/medication code: irbesartan	-0.902522	-0.0622709	0.000243945	0.36678	Medication
20002_1494	Non-cancer illness code	-0.89938	-0.0870401	0.000133331	0.36845	Diag/Symp
100240	Coffee consumed	-0.897396	-0.00388461	0.0507387	0.369508	Lifestyle
30130_irnt	Monocyte count	0.895714	0.00210097	0.19111	0.370406	Other
6156_11	Manic/hyper symptoms: I was more active than usual	-0.895291	-0.00299124	0.0978909	0.370631	Diag/Symp
2867_irnt	Age started smoking in former smokers	-0.893839	-0.002404	0.16848	0.371408	Lifestyle
22146_raw	Age hayfever or allergic rhinitis diagnosed by doctor	0.890663	6.52e-05	198.069	0.37311	Diag/Symp
20003_1141175684	Treatment/medication code: risedronate sodium	-0.888686	-0.110404	6.59e-05	0.374172	Medication
ASTHMA_CHILD	Childhood asthma (age<16)	0.888112	0.0571266	0.000218099	0.37448	Diag/Symp
J10_ASTHMA	Asthma	0.888112	0.0571266	0.000218099	0.37448	Diag/Symp
J10_ASTHMA_MAIN	Asthma	0.888112	0.0571266	0.000218099	0.37448	Diag/Symp
C3_SKIN	Malignant neoplasm of skin	0.886458	0.017902	0.00211787	0.375371	Diag/Symp
C_SKIN	NA	0.886458	0.017902	0.00211787	0.375371	Diag/Symp
100008_irnt	Total sugars	0.881806	0.00170151	0.251178	0.377882	Lifestyle
5843_1	Which eye(s) affected by myopia (short sight): Right eye	0.881699	0.00599026	0.02363	0.37794	Diag/Symp
4106_raw	Heel bone mineral density (BMD) T-score	-0.881186	-0.00154092	0.352288	0.378217	Other
3144_irnt	Heel Broadband ultrasound attenuation	-0.880633	-0.00186881	0.233629	0.378516	Other
78_irnt	Heel bone mineral density (BMD) T-score	-0.880632	-0.00175203	0.272101	0.378517	Other
22617_6114	Job SOC coding: Houseparents and residential wardens	-0.880238	-0.0317233	0.000931598	0.37873	Occupation
5119_raw	3mm cylindrical power (left)	0.879665	0.00336495	0.0842849	0.379041	Eye/Hearing
20003_1140861998	Treatment/medication code: ventolin 100micrograms inhaler	0.879364	0.0279913	0.00129544	0.379204	Medication
1428_0	Spread type: Never/rarely use spread	0.878395	0.0139951	0.00404442	0.379729	Lifestyle
4104_raw	Heel quantitative ultrasound index (QUI)	-0.877025	-8.65e-05	110.511	0.380473	Other
5086_raw	Cylindrical power (left)	0.876967	0.00301561	0.0791901	0.380505	Eye/Hearing
20533	Trouble falling asleep	0.871625	0.00392942	0.0520631	0.383413	Diag/Symp
3090	Used an inhaler for chest within last hour	0.871363	0.0487942	0.000332862	0.383556	Medication
3147_irnt	Heel quantitative ultrasound index (QUI)	-0.870179	-0.00173078	0.271603	0.384203	Other
30050_irnt	Mean corpuscular haemoglobin	-0.865539	-0.00177928	0.217667	0.386743	Other
KRA_PSY_DEMENTIA	Any dementia	-0.86496	-0.179826	2.48e-05	0.387061	Diag/Symp
COPD_EARLYANDLATER	COPD	0.864584	0.059985	0.000165272	0.387267	Diag/Symp
680_4	Own or rent accommodation lived in: Rent - from private landlord or letting agency	0.864293	0.0302318	0.00100475	0.387427	Other
M13_SYNOTEND	Disorders of synovium and tendon	0.863196	0.0297602	0.000669513	0.38803	Diag/Symp
100018_irnt	Retinol	0.862638	0.00204423	0.266861	0.388336	Medication
3751	Chest pain or discomfort when walking uphill or hurrying	0.862292	0.00309152	0.0554205	0.388527	Diag/Symp
20528	Diagnosed with life-threatening illness	0.86219	0.00605229	0.0164411	0.388583	Diag/Symp
100017_raw	Magnesium	-0.858991	-1.45e-05	4619.96	0.390345	Medication
5264_irnt	Corneal hysteresis (left)	-0.85696	-0.00163148	0.266532	0.391467	Eye/Hearing
M13_OSTEOPOROSIS	Osteoporosis	-0.855482	-0.0837182	8.7e-05	0.392284	Diag/Symp
23108_raw	Impedance of leg (left)	-0.855226	-7e-05	183.542	0.392426	Other
4283	Number of rounds of numeric memory test performed	-0.854464	-0.00175825	0.275174	0.392848	Cogni/Edu
1508_3	Coffee type: Ground coffee (include espresso	-0.854393	-0.00788846	0.0140751	0.392887	Lifestyle
100012_raw	Vitamin B6	-0.852686	-0.00186894	0.186308	0.393833	Medication
I9_IHD	Ischaemic heart disease	0.852506	0.0179365	0.00297413	0.393933	Diag/Symp
20107_10	Illnesses of father: Alzheimer's disease/dementia	0.85092	0.020238	0.00194984	0.394814	Family
22601_42153302	Job coding: all other personal assistants and secretaries	0.85003	0.00942676	0.00794653	0.395309	Occupation
30070_raw	Red blood cell (erythrocyte) distribution width	-0.849587	-0.00274598	0.102548	0.395555	Other
3144_raw	Heel Broadband ultrasound attenuation	-0.847825	-0.000100651	77.0038	0.396535	Other
6179_4	Mineral and other dietary supplements: Zinc	0.845701	0.0209231	0.00165401	0.39772	Medication
N84	Diagnoses - main ICD10: N84 Polyp of female genital tract	0.842538	0.0312062	0.000759514	0.399487	Diag/Symp
20003_1140884412	Treatment/medication code: sumatriptan	-0.84083	-0.0872058	0.000116724	0.400443	Medication
22601_21113020	Job coding: chemist (analytic	0.838174	0.0193034	0.00158951	0.401933	Occupation
20110_4	Illnesses of mother: Bowel cancer	0.836084	0.0204953	0.00206686	0.403108	Family
5518	Leg pain on walking : effect of standing still	-0.835903	-0.00248058	0.124868	0.403209	Diag/Symp
6153_3	Medication for cholesterol	-0.835685	-0.0391238	0.000531747	0.403332	Medication
20075_irnt	Home location at assessment - north co-ordinate (rounded)	0.833738	0.00377216	0.058355	0.404428	Other
C3_PROSTATE	Malignant neoplasm of prostate	-0.832449	-0.0349844	0.000701397	0.405155	Diag/Symp
C_PROSTATE	Malignant neoplasm of prostate	-0.832449	-0.0349844	0.000701397	0.405155	Diag/Symp
5108_raw	3mm asymmetry angle (right)	0.829968	1.66e-05	2280.3	0.406557	Eye/Hearing
6153_5	Medication for cholesterol	-0.828308	-0.0204757	0.00172349	0.407496	Medication
100002_irnt	Energy	0.827829	0.00163934	0.248657	0.407767	Lifestyle
20002_1439	Non-cancer illness code	0.827645	0.165653	2.43e-05	0.407872	Diag/Symp
5114_irnt	6mm cylindrical power angle (right)	-0.827369	-0.0018843	0.216122	0.408028	Eye/Hearing
20547_3	Activities undertaken to treat depression: Other therapeutic activities such as mindfulness	0.827246	0.0111871	0.00747523	0.408097	Medication
796_irnt	Distance between home and job workplace	-0.821082	-0.00330642	0.0733973	0.4116	Other
100001_raw	Food weight	0.819046	1.71e-06	214225	0.41276	Lifestyle
K52	Diagnoses - main ICD10: K52 Other non-infective gastro-enteritis and colitis	0.817916	0.0252722	0.000932562	0.413405	Diag/Symp
20002_1466	Non-cancer illness code	0.81639	0.0313104	0.000747003	0.414277	Diag/Symp
24018_raw	Nitrogen dioxide air pollution; 2007	-0.813684	-0.000355577	5.6301	0.415826	Other
24004_irnt	Nitrogen oxides air pollution; 2010	0.811915	0.00361166	0.0443077	0.41684	Other
20111_5	Illnesses of siblings: Breast cancer	-0.810286	-0.0225769	0.00181812	0.417776	Family
100005_raw	Carbohydrate	-0.810137	-1.88e-05	2939.01	0.417861	Lifestyle
100022	Alcohol	-0.807377	-0.00177811	0.190995	0.419449	Lifestyle
6144_4	Never eat eggs	0.807033	0.00936047	0.00785651	0.419648	Lifestyle
1428_1	Spread type: Butter/spreadable butter	0.804957	0.0078764	0.0120907	0.420844	Lifestyle
24016_irnt	Nitrogen dioxide air pollution; 2005	0.802357	0.00341352	0.0494912	0.422346	Other
6147_4	Reason for glasses/contact lenses: For 'astigmatism'	0.801824	0.0250093	0.0011064	0.422655	Eye/Hearing
2149	Lifetime number of sexual partners	0.801796	0.00364339	0.0515261	0.422671	Lifestyle
4120_irnt	Heel broadband ultrasound attenuation (right)	0.800676	0.00161312	0.22261	0.423319	Other
20107_9	Illnesses of father: Diabetes	0.798296	0.0125577	0.00455368	0.424699	Family
D25	Diagnoses - main ICD10: D25 Leiomyoma of uterus	0.79737	0.0361866	0.000530334	0.425236	Diag/Symp
20107_2	Illnesses of father: Stroke	0.795598	0.0102918	0.00602455	0.426266	Family
20003_1140860696	Treatment/medication code: lisinopril	-0.79224	-0.0214576	0.00104478	0.428221	Medication
M13_POLYARTHROPATHIES	#Polyarthropathies	0.791825	0.0430089	0.000314104	0.428463	Diag/Symp
5116_raw	3mm cylindrical power (right)	0.791453	0.00318211	0.0790376	0.42868	Eye/Hearing
G6_DISBROTHUNS	Disorders of brain	-0.784724	-0.259686	9.54e-06	0.432615	Diag/Symp
T39	Diagnoses - main ICD10: T39 Poisoning by nonopioid analgesics	0.783917	0.0702141	0.000135642	0.433089	Diag/Symp
22601_81112700	Job coding: machine operator	-0.783653	-0.0425306	0.000336033	0.433244	Occupation
VII_EYE_ADNEXA	Diseases of the eye and adnexa	0.782313	0.0156327	0.00279441	0.434031	Diag/Symp
30190_irnt	Monocyte percentage	-0.781877	-0.001986	0.167723	0.434287	Other
100011_irnt	Iron	-0.77836	-0.00160413	0.287975	0.436357	Lifestyle
100025_raw	Vitamin E	-0.777978	-0.000288451	7.7609	0.436582	Medication
20003_1140879760	Treatment/medication code: bisoprolol	-0.776142	-0.0347821	0.000551717	0.437665	Medication
1807_raw	Father's age at death	-0.776087	-0.000247515	9.32847	0.437697	Family
1588	Average weekly beer plus cider intake	0.775399	0.00459459	0.0357896	0.438104	Lifestyle
24007_irnt	Particulate matter air pollution (pm2.5) absorbance; 2010	0.772649	0.00318888	0.049143	0.43973	Other
I84	Diagnoses - main ICD10: I84 Haemorrhoids	0.771717	0.0214037	0.00125531	0.440282	Diag/Symp
40001_C459	Underlying (primary) cause of death: ICD10: C45.9 Mesothelioma	0.770833	0.00634635	0.0141319	0.440806	Diag/Symp
6139_3	Gas or solid-fuel cooking/heating: An open solid fuel fire that you use regularly in winter time	-0.769937	-0.0127459	0.00368138	0.441338	Other
1468_5	Cereal type: Other (e.g. Cornflakes	0.769059	0.00814895	0.00926045	0.441858	Lifestyle
20003_1141145660	Treatment/medication code: valsartan	0.76742	0.0567212	0.000180859	0.442832	Medication
22608_1	Workplace very hot: Sometimes	0.766901	0.00432397	0.036258	0.44314	Occupation
20403	Amount of alcohol drunk on a typical drinking day	-0.766406	-0.00210625	0.153056	0.443435	Lifestyle
20546_1	Substances taken for depression: Unprescribed medication (more than once)	0.765942	0.0125602	0.00375791	0.443711	Medication
20003_1140911658	Treatment/medication code: imigran 50mg tablet	0.765264	0.0954909	5.96e-05	0.444114	Medication
24019_irnt	Particulate matter air pollution (pm10); 2007	0.764758	0.00324839	0.0590606	0.444416	Other
20003_1140883548	Treatment/medication code: ipratropium	0.763678	0.134769	4.16e-05	0.445059	Medication
I71	Diagnoses - main ICD10: I71 Aortic aneurysm and dissection	-0.760112	-0.0896313	6.74e-05	0.447188	Diag/Symp
2644	Light smokers	-0.75771	-0.00363921	0.0408261	0.448625	Lifestyle
20002_1281	Non-cancer illness code	-0.75751	-0.0756561	0.000112741	0.448744	Diag/Symp
100003_raw	Protein	0.756682	4.76e-05	222.041	0.449241	Lifestyle
22601_34313159	Job coding: journalist	-0.755409	-0.0278236	0.000779117	0.450004	Occupation
5105_raw	6mm strong meridian angle (left)	-0.752441	-3.99e-05	386.316	0.451786	Eye/Hearing
22601_42163095	Job coding: receptionist	-0.749379	-0.0368038	0.000479894	0.453629	Occupation
398	Number of correct matches in round	-0.748737	-0.0168894	0.00271359	0.454016	Cogni/Edu
5112_irnt	3mm cylindrical power angle (left)	0.748166	0.00174856	0.19699	0.45436	Eye/Hearing
100007_raw	Polyunsaturated fat	0.746453	0.00018122	20.3909	0.455394	Lifestyle
2395_2	Hair/balding pattern: Pattern 2	-0.745397	-0.00607607	0.0180054	0.456032	Other
I9_PHLETHROMBDVTLOW	DVT of lower extremities	0.745028	0.0549657	0.000251989	0.456255	Diag/Symp
100008_raw	Total sugars	0.743326	2.21e-05	969.051	0.457284	Lifestyle
C3_MESOTHELIOMA	Mesothelioma	0.742442	0.184652	1.47e-05	0.457819	Diag/Symp
C_MESOTHELIOMA	Mesothelioma	0.742442	0.184652	1.47e-05	0.457819	Diag/Symp
M13_IMPINGEMENT	Impingement syndrome of shoulder	0.741202	0.0448065	0.00032834	0.458571	Diag/Symp
6157_2	Why stopped smoking: Doctor's advice	0.740726	0.00691323	0.0108786	0.45886	Lifestyle
1418_6	Milk type used: Never/rarely have milk	-0.740198	-0.0191711	0.001388	0.45918	Lifestyle
20002_1226	Non-cancer illness code	0.738601	0.0116732	0.00368503	0.46015	Diag/Symp
I9_VTE	Venous thromboembolism	0.737116	0.0294612	0.000472299	0.461052	Diag/Symp
20003_1141182628	Treatment/medication code: tiotropium	-0.73617	-0.0770277	9.25e-05	0.461627	Medication
20003_1193	Treatment/medication code: omega-3/fish oil supplement	0.735339	0.0210149	0.00121922	0.462133	Medication
22147_raw	Age asthma diagnosed by doctor	0.735322	4.05e-05	397.707	0.462143	Diag/Symp
5983_raw	ECG	-0.733382	-8.87e-05	59.09	0.463326	Other
I9_MI	Myocardial infarction	0.731565	0.0282363	0.000787836	0.464434	Diag/Symp
I9_MI_STRICT	Myocardial infarction	0.731565	0.0282363	0.000787836	0.464434	Diag/Symp
130_irnt	Place of birth in UK - east co-ordinate	-0.730315	-0.00234065	0.107098	0.465197	Other
6034	Target heart rate achieved	-0.730216	-0.00507251	0.0254996	0.465258	Other
M13_RHEUMA	Rheumatoid arthritis	-0.730209	-0.0577179	0.000165681	0.465263	Diag/Symp
4101_raw	Heel broadband ultrasound attenuation (left)	-0.72814	-8.12e-05	87.1044	0.466528	Other
20002_1162	Non-cancer illness code	0.727914	0.033649	0.000625577	0.466666	Diag/Symp
3536_raw	Age started hormone-replacement therapy (HRT)	-0.726493	-0.000311443	5.86558	0.467536	Medication
2463	Fractured/broken bones in last 5 years	0.725406	0.0120984	0.00397075	0.468203	Diag/Symp
20540	Multiple worries during worst period of anxiety	0.724915	0.00293685	0.0602577	0.468504	Diag/Symp
30500_raw	Microalbumin in urine	0.723842	1.65e-05	1777.24	0.469163	Other
20077	Number of diet questionnaires completed	0.720733	0.00226931	0.119119	0.471074	Lifestyle
K85	Diagnoses - main ICD10: K85 Acute pancreatitis	0.720002	0.063136	0.000127891	0.471524	Diag/Symp
5102_raw	6mm weak meridian angle (left)	0.715547	2.06e-05	849.416	0.474271	Eye/Hearing
KNEE_ARTHROSIS	Gonarthrosis [arthrosis of knee](FG)	0.714438	0.0211457	0.0013817	0.474956	Diag/Symp
M17	Diagnoses - main ICD10: M17 Gonarthrosis [arthrosis of knee]	0.714438	0.0211457	0.0013817	0.474956	Diag/Symp
3786_raw	Age asthma diagnosed	0.713376	6.69e-05	128.51	0.475613	Diag/Symp
20118_12	Home area population density - urban or rural: Scotland - Other Urban Area	-0.712502	-0.0330969	0.000464523	0.476154	Other
20110_5	Illnesses of mother: Breast cancer	-0.7117	-0.0118217	0.00340923	0.476651	Family
22506_111	Tobacco smoking: Smokes on most or all days	0.711328	0.0112574	0.00366296	0.476881	Lifestyle
5256_raw	Corneal hysteresis (right)	-0.710783	-0.000652936	1.34542	0.477218	Eye/Hearing
1379	Lamb/mutton intake	0.706457	0.00432205	0.0276551	0.479904	Lifestyle
6142_2	Current employment status: Retired	-0.705869	-0.00942162	0.00476613	0.48027	Occupation
5158_irnt	6mm asymmetry index (right)	0.705071	0.0014149	0.359947	0.480766	Eye/Hearing
103990	Vegetable consumers	-0.704294	-0.00345462	0.0333808	0.48125	Lifestyle
20003_1140876146	Treatment/medication code: rhinocort 50micrograms nasal spray	0.703596	0.196852	1.27e-05	0.481685	Medication
C50	Diagnoses - main ICD10: C50 Malignant neoplasm of breast	-0.703446	-0.0238917	0.000933012	0.481778	Diag/Symp
H7_ENTROPION	Entropion and trichiasis of eyelid	0.70117	0.105917	5.18e-05	0.483197	Diag/Symp
4120_raw	Heel broadband ultrasound attenuation (right)	0.699344	7.59e-05	79.8956	0.484337	Other
5157_raw	6mm asymmetry index (left)	-0.699059	-0.000110083	37.224	0.484515	Eye/Hearing
22601_41143216	Job coding: officer of ngo	0.696257	0.0143018	0.00270283	0.486268	Occupation
100170	Fizzy drink intake	0.695887	0.00205778	0.0995883	0.4865	Lifestyle
3710	Length of menstrual cycle	0.694452	0.00118433	0.355388	0.487399	Other
6155_1	Vitamin and mineral supplements: Vitamin A	-0.69367	-0.0309199	0.000661341	0.487889	Medication
20405_0	Ever had known person concerned about	-0.69308	-0.00878909	0.00838552	0.488259	Lifestyle
41248_1001	Destinations on discharge from hospital (recoded): Usual Place of residence: Living with relatives	0.692669	0.019004	0.00123884	0.488517	Other
5507	Leg pain on walking : action taken	0.69256	0.00148752	0.206302	0.488586	Diag/Symp
404_raw	Duration to first press of snap-button in each round	-0.691747	-2.61e-05	913.163	0.489096	Cogni/Edu
1578	Average weekly champagne plus white wine intake	-0.690788	-0.00320349	0.0513178	0.489699	Lifestyle
J18	Diagnoses - main ICD10: J18 Pneumonia	0.68357	0.0329586	0.000509138	0.494247	Diag/Symp
3526_irnt	Mother's age at death	-0.683175	-0.00288265	0.0676199	0.494496	Family
5118_irnt	6mm cylindrical power (left)	0.678987	0.00152981	0.229131	0.497146	Eye/Hearing
100019_irnt	Carotene	-0.678678	-0.00142424	0.230473	0.497342	Medication
20153_irnt	Forced expiratory volume in 1-second (FEV1)	-0.6777	-0.00257244	0.0692209	0.497962	Other
3148_irnt	Heel bone mineral density (BMD)	-0.673732	-0.00129249	0.282355	0.500482	Other
5102_irnt	6mm weak meridian angle (left)	0.672219	0.00129558	0.236551	0.501444	Eye/Hearing
2867_raw	Age started smoking in former smokers	-0.668096	-0.000489868	1.95053	0.504072	Lifestyle
3799	Headaches for 3+ months	0.666979	0.00280882	0.0491122	0.504786	Diag/Symp
20002_1287	Non-cancer illness code	0.666935	0.0283369	0.000522522	0.504814	Diag/Symp
20002_1478	Non-cancer illness code	0.665141	0.0488318	0.000222051	0.50596	Diag/Symp
C43	Diagnoses - main ICD10: C43 Malignant melanoma of skin	-0.664836	-0.0437803	0.000196555	0.506155	Diag/Symp
20084_473	Vitamin and/or mineral supplement use: Glucosamine/chondroitin	0.663813	0.00334015	0.029314	0.50681	Medication
757_raw	Time employed in main current job	-0.662866	-0.000289438	8.15303	0.507416	Occupation
5133_irnt	6mm strong meridian (right)	-0.662278	-0.00102604	0.422897	0.507793	Eye/Hearing
24018_irnt	Nitrogen dioxide air pollution; 2007	-0.661399	-0.00330777	0.0522837	0.508356	Other
104340	Fresh tomato intake	-0.661088	-0.00103452	0.519671	0.508556	Lifestyle
5099_raw	3mm weak meridian (right)	0.659328	0.000750033	0.915053	0.509685	Eye/Hearing
6142_6	Current employment status: Doing unpaid or voluntary work	-0.654134	-0.0188629	0.00136414	0.513026	Occupation
5843_3	Which eye(s) affected by myopia (short sight): Both eyes	-0.652059	-0.00321527	0.0433108	0.514363	Diag/Symp
20439	Frequency of depressed days during worst episode of depression	0.650647	0.00216809	0.0881655	0.515274	Diag/Symp
22601_24323289	Job coding: town planner	-0.650483	-0.0402469	0.000297864	0.515381	Occupation
20002_1112	Non-cancer illness code	0.650379	0.0615075	0.00012035	0.515447	Diag/Symp
6155_2	Vitamin and mineral supplements: Vitamin B	0.646988	0.0177804	0.00142679	0.51764	Medication
22617_2441	Job SOC coding: Public service administrative professionals	0.641808	0.0122143	0.00214697	0.520998	Occupation
C_STROKE	STROKE	0.641631	0.0286064	0.000650625	0.521113	Diag/Symp
1628	Alcohol intake versus 10 years previously	-0.641165	-0.00368106	0.0300184	0.521416	Lifestyle
5117_irnt	6mm cylindrical power (right)	0.639876	0.00159709	0.194149	0.522253	Eye/Hearing
24020_irnt	Average daytime sound level of noise pollution	0.638074	0.00396263	0.0329044	0.523426	Other
5255_irnt	Intra-ocular pressure	-0.63701	-0.00127256	0.271339	0.524118	Eye/Hearing
4124_raw	Heel bone mineral density (BMD) (right)	-0.636638	-0.0101545	0.00444751	0.52436	Other
24023_irnt	Average 16-hour sound level of noise pollution	0.634703	0.00389087	0.0327406	0.525622	Other
100016_raw	Potassium	-0.634288	-9.11e-07	638799	0.525893	Medication
20110_1	Illnesses of mother: Heart disease	0.633657	0.00927825	0.00656905	0.526304	Family
6177_100	Medication for cholesterol	-0.630427	-0.00418475	0.0256324	0.528415	Medication
E04	Diagnoses - main ICD10: E04 Other non-toxic goitre	-0.628441	-0.0570347	0.000109625	0.529715	Diag/Symp
1835	Mother still alive	-0.627338	-0.00808662	0.00622057	0.530438	Family
3148_raw	Heel bone mineral density (BMD)	-0.626801	-0.0100304	0.00445711	0.53079	Other
C3_COLON	Malignant neoplasm of colon	0.625758	0.0382915	0.000267267	0.531474	Diag/Symp
C_COLON	Malignant neoplasm of colon	0.625758	0.0382915	0.000267267	0.531474	Diag/Symp
20003_1140879842	Treatment/medication code: propranolol	0.623633	0.0451759	0.000224486	0.532869	Medication
24024_irnt	Average 24-hour sound level of noise pollution	0.622261	0.0038714	0.0324668	0.53377	Other
22601_23293164	Job coding: researcher in broadcasting	-0.621356	-0.0461948	0.00021527	0.534365	Occupation
20003_1187	Treatment/medication code: chondroitin product	0.615942	0.0275906	0.000457487	0.537933	Medication
400_raw	Time to complete round	-0.614954	-2.41e-05	753.903	0.538585	Cogni/Edu
E66	Diagnoses - main ICD10: E66 Obesity	0.614325	0.105049	3.61e-05	0.539	Diag/Symp
5001	FI7 : synonym	-0.613996	-0.00512014	0.0182302	0.539218	Cogni/Edu
20018	Prospective memory result	-0.613762	-0.00359028	0.0361065	0.539373	Cogni/Edu
20003_1140860806	Treatment/medication code: ramipril	0.611996	0.0127487	0.00180446	0.540541	Medication
22133	Doctor diagnosed sarcoidosis	-0.609873	-0.0248825	0.000710391	0.541946	Diag/Symp
22601_11853100	Job coding: residential manager	-0.609066	-0.0300549	0.000463416	0.542481	Occupation
5132_raw	3mm strong meridian (right)	0.608119	0.000678933	0.970551	0.543109	Eye/Hearing
78_raw	Heel bone mineral density (BMD) T-score	-0.605592	-0.00114329	0.341773	0.544786	Other
104460	Banana intake	-0.601228	-0.00113764	0.27782	0.547688	Lifestyle
3147_raw	Heel quantitative ultrasound index (QUI)	-0.60081	-6.39e-05	107.478	0.547967	Other
100670	White wine intake	-0.600161	-0.00127431	0.263697	0.548399	Lifestyle
5098_raw	6mm weak meridian (right)	0.600045	0.000669928	1.06283	0.548476	Eye/Hearing
5264_raw	Corneal hysteresis (left)	0.598279	0.000538898	1.5381	0.549654	Eye/Hearing
134	Number of self-reported cancers	0.598264	0.00989132	0.00375701	0.549664	Diag/Symp
20003_1140866122	Treatment/medication code: bendrofluazide	-0.598178	-0.0441709	0.000194145	0.549721	Medication
100016_irnt	Potassium	-0.597502	-0.00120747	0.276621	0.550172	Medication
100014_irnt	Folate	-0.597352	-0.00127018	0.275597	0.550272	Medication
24012_irnt	Inverse distance to the nearest major road	0.596872	0.00293332	0.039599	0.550593	Other
24021_irnt	Average evening sound level of noise pollution	0.596697	0.00371814	0.0328327	0.550709	Other
CHRONNAS	Chron's disease NAS	-0.596499	-0.0673553	7.82e-05	0.550842	Diag/Symp
3064_irnt	Peak expiratory flow (PEF)	-0.595906	-0.00264137	0.0635897	0.551238	Other
M13_GANGLION	Ganglion	0.595896	0.0405043	0.000221212	0.551245	Diag/Symp
6160_5	Leisure/social activities: Other group activity	0.595776	0.0065813	0.0075777	0.551325	Lifestyle
2654_4	Non-butter spread type details: Soft (tub) margarine	-0.595317	-0.00671745	0.00818202	0.551632	Lifestyle
20405_2	Ever had known person concerned about	0.593743	0.00894441	0.00445921	0.552684	Lifestyle
23130_irnt	Trunk predicted mass	0.593705	0.00221259	0.079819	0.55271	Other
1448_3	Bread type: Wholemeal or wholegrain	-0.593171	-0.00498878	0.0139378	0.553067	Lifestyle
670_4	Type of accommodation lived in: Sheltered accommodation	-0.59223	-0.0629245	8.42e-05	0.553697	Other
1508_2	Coffee type: Instant coffee	0.591697	0.00582474	0.0164932	0.554053	Lifestyle
5103_irnt	3mm weak meridian angle (left)	0.591661	0.00146344	0.193923	0.554078	Eye/Hearing
24022_irnt	Average night-time sound level of noise pollution	0.59118	0.00372371	0.0326487	0.5544	Other
22507_raw	Age of stopping smoking	-0.590113	-8.62e-05	49.7611	0.555115	Lifestyle
ASTHMA_MEDICATIO_COMORB	Medication related adverse effects	-0.58822	-0.014835	0.00219226	0.556385	Diag/Symp
20548_9	Manifestations of mania or irritability: I was more active than usual	0.588197	0.00809922	0.00558725	0.5564	Other
22617_2321	Job SOC coding: Scientific researchers	0.588155	0.0138604	0.00180647	0.556428	Occupation
5101_irnt	6mm weak meridian angle (right)	-0.587386	-0.0014113	0.217488	0.556945	Eye/Hearing
100015_irnt	Vitamin C	-0.587028	-0.00117144	0.263929	0.557185	Medication
30220_irnt	Basophill percentage	-0.58674	-0.00195738	0.0764477	0.557379	Other
3466	Time from waking to first cigarette	0.585265	0.00054349	0.707239	0.55837	Lifestyle
E11	Diagnoses - main ICD10: E11 Non-insulin-dependent diabetes mellitus	-0.584221	-0.0712425	8.37e-05	0.559072	Diag/Symp
6141_2	How are people in household related to participant: Son and/or daughter (include step-children)	0.579934	0.00627856	0.00672119	0.561959	Other
22617_3431	Job SOC coding: Journalists	-0.577364	-0.0221824	0.000703436	0.563694	Occupation
20003_1141171646	Treatment/medication code: pioglitazone	-0.576501	-0.0691936	7.16e-05	0.564276	Medication
100012_irnt	Vitamin B6	-0.576255	-0.0010303	0.259774	0.564443	Medication
20544_1	Mental health problems ever diagnosed by a professional: Social anxiety or social phobia	-0.574927	-0.0169612	0.0013081	0.565341	Diag/Symp
H7_LENS	Disorders of lens	-0.572191	-0.0138934	0.00206098	0.567192	Diag/Symp
R91	Diagnoses - main ICD10: R91 Abnormal findings on diagnostic imaging of lung	0.571677	0.0666967	0.000111032	0.567541	Diag/Symp
30110_irnt	Platelet distribution width	0.568748	0.0011924	0.190758	0.569527	Other
T86	Diagnoses - main ICD10: T86 Failure and rejection of transplanted organs and tissues	-0.564645	-0.148957	1.42e-05	0.572316	Diag/Symp
1150_3	Usual side of head for mobile phone use: Equally left and right	0.563387	0.0101588	0.00298194	0.573171	Other
4620	Number of depression episodes	0.560093	0.00149709	0.184909	0.575416	Diag/Symp
5112_raw	3mm cylindrical power angle (left)	0.55744	1.86e-05	888.998	0.577227	Eye/Hearing
40001_J841	Underlying (primary) cause of death: ICD10: J84.1 Other interstitial pulmonary diseases with fibrosis	0.556769	0.00488541	0.0144346	0.577686	Diag/Symp
20003_1141188442	Treatment/medication code: glucosamine product	0.551932	0.0125318	0.00235008	0.580995	Medication
5134_irnt	6mm strong meridian (left)	-0.548936	-0.000814751	0.438139	0.58305	Eye/Hearing
5098_irnt	6mm weak meridian (right)	0.546576	0.000925784	0.456087	0.58467	Eye/Hearing
1408	Cheese intake	0.546541	0.00201647	0.0752901	0.584694	Lifestyle
971	Frequency of walking for pleasure in last 4 weeks	0.54393	0.00180145	0.157245	0.58649	Other
III_BLOOD_IMMUN	Diseases of the blood and blood-forming organs and certain disorders involving the immune mechanism	0.54295	0.0154328	0.00100025	0.587164	Diag/Symp
1747_1	Hair colour (natural	-0.54191	-0.00439991	0.0138776	0.587881	Other
22611_1	Workplace had a lot of cigarette smoke from other people smoking: Sometimes	0.541141	0.00285365	0.0393674	0.58841	Occupation
20522	Been in a confiding relationship as an adult	0.541134	0.00132498	0.21758	0.588416	Other
23130_raw	Trunk predicted mass	-0.538715	-0.000411744	2.0927	0.590083	Other
5201_irnt	logMAR	-0.538381	-0.00164905	0.154948	0.590314	Eye/Hearing
M72	Diagnoses - main ICD10: M72 Fibroblastic disorders	-0.535462	-0.0244852	0.000459416	0.59233	Diag/Symp
22601_21133024	Job coding: mathematician	-0.53463	-0.041516	0.000156736	0.592906	Occupation
20455_irnt	Age when last took cannabis	-0.534155	-0.000747694	0.457335	0.593234	Lifestyle
C3_BREAST_3	Malignant neoplasm of breast	0.533856	0.0182808	0.00103554	0.593441	Diag/Symp
C_BREAST_3	Malignant neoplasm of breast	0.533856	0.0182808	0.00103554	0.593441	Diag/Symp
2217_raw	Age started wearing glasses or contact lenses	-0.53074	-0.000109926	27.6043	0.595599	Other
2654_6	Non-butter spread type details: Olive oil based spread (eg: Bertolli)	0.529151	0.00472143	0.0125823	0.596701	Lifestyle
6179_3	Mineral and other dietary supplements: Calcium	0.528486	0.0141876	0.00243934	0.597162	Medication
M13_MUSCLE	Disorders of muscles	0.526146	0.0889121	4.47e-05	0.598787	Diag/Symp
5158_raw	6mm asymmetry index (right)	0.524635	8.18e-05	36.3527	0.599837	Eye/Hearing
94_raw	Diastolic blood pressure	0.523651	7.44e-05	50.9064	0.600521	Other
1389	Pork intake	0.521864	0.00339	0.0245595	0.601765	Lifestyle
E4_OBESITYNAS	Obesity	0.519601	0.0910197	3.86e-05	0.603342	Diag/Symp
6158_1	Why reduced smoking: Illness or ill health	0.515294	0.00154195	0.145873	0.606347	Lifestyle
22617_8111	Job SOC coding: Food	-0.512737	-0.0271116	0.000333673	0.608135	Occupation
H53	Diagnoses - main ICD10: H53 Visual disturbances	-0.511243	-0.0749056	5.19e-05	0.609181	Diag/Symp
H7_VISUDISTURB	Visual disturbances	-0.511243	-0.0749056	5.19e-05	0.609181	Diag/Symp
20407	Frequency of failure to fulfil normal expectations due to drinking alcohol in last year	-0.51105	-0.00319278	0.022644	0.609316	Lifestyle
K11_APPENDIX	Diseases of appendix	-0.510842	-0.0362209	0.000268843	0.609462	Diag/Symp
N32	Diagnoses - main ICD10: N32 Other disorders of bladder	0.508962	0.0259817	0.000440255	0.610779	Diag/Symp
22506_112	Tobacco smoking: Occasionally	0.506572	0.00892643	0.00212873	0.612455	Lifestyle
100004_irnt	Fat	0.50615	0.00101752	0.230537	0.612751	Lifestyle
M13_DISSYNOTENDNAS	Other specified/unspecified disorders of synovium and tendon +Other specified/unspecified bursopathies	0.503773	0.0833958	3.5e-05	0.614421	Diag/Symp
20117_0	Alcohol drinker status: Never	-0.503524	-0.0133008	0.00136518	0.614596	Lifestyle
4674	Private healthcare	-0.503303	-0.00274676	0.0520053	0.614751	Other
5474	Leg pain when walking uphill or hurrying	0.503292	0.00163641	0.107816	0.614759	Diag/Symp
22601_23143401	Job coding: secondary school teacher or teaching professional (including head teacher)	-0.503273	-0.00507003	0.0102878	0.614772	Occupation
3872_irnt	Age of primiparous women at birth of child	-0.50285	-0.000761879	0.469952	0.61507	Lifestyle
22617_3211	Job SOC coding: Nurses	0.502846	0.00667807	0.00650992	0.615072	Occupation
22702_irnt	Home location - east co-ordinate (rounded)	0.50155	0.00237802	0.0672568	0.615984	Other
H7_ECTROPION	Ectropion of eyelid	0.498306	0.0918388	3.02e-05	0.618268	Diag/Symp
6162_4	Types of transport used (excluding work): Cycle	0.49733	0.00915134	0.00317111	0.618957	Lifestyle
20003_1140909788	Treatment/medication code: sodium cromoglicate	0.496805	0.0876675	3.21e-05	0.619326	Medication
100760	Breakfast cereal consumed	0.496297	0.00248935	0.0571576	0.619685	Lifestyle
5132_irnt	3mm strong meridian (right)	0.496209	0.00086503	0.413588	0.619747	Eye/Hearing
5157_irnt	6mm asymmetry index (left)	-0.495715	-0.000926415	0.388958	0.620095	Eye/Hearing
M13	Diagnoses - main ICD10: M13 Other arthritis	0.493284	0.0566957	0.000126887	0.621812	Diag/Symp
RHEU_ARTHRITIS_OTH	Other arthritis (FG)	0.493284	0.0566957	0.000126887	0.621812	Diag/Symp
100590	Red wine intake	-0.491457	-0.000832379	0.361537	0.623103	Lifestyle
20003_1140879540	Treatment/medication code: fluoxetine	0.490103	0.0275086	0.000390545	0.624061	Medication
21021_irnt	Pulse wave Arterial Stiffness index	0.488582	0.00146318	0.110436	0.625138	Other
6155_100	Vitamin and mineral supplements: None of the above	0.488156	0.00395047	0.0110735	0.625439	Medication
6155_3	Vitamin and mineral supplements: Vitamin C	-0.487813	-0.00859796	0.00324257	0.625682	Medication
20525	Able to pay rent/mortgage as an adult	-0.487439	-0.00186965	0.0836664	0.625947	Other
100002_raw	Energy	0.487398	2.14e-07	2.41927e+06	0.625976	Lifestyle
2654_2	Non-butter spread type details: Flora Pro-Active or Benecol	-0.487192	-0.0060689	0.00816547	0.626122	Lifestyle
24005_raw	Particulate matter air pollution (pm10); 2010	-0.484928	-0.00147099	0.13453	0.627728	Other
20003_1140927328	Treatment/medication code: terbinafine	-0.482124	-0.0542826	7.01e-05	0.629718	Medication
2453	Cancer diagnosed by doctor	0.481794	0.0107651	0.00251948	0.629952	Diag/Symp
I12	Diagnoses - main ICD10: I12 Hypertensive renal disease	0.481723	0.0878352	2.58e-05	0.630003	Diag/Symp
20107_1	Illnesses of father: Heart disease	0.479767	0.00460566	0.0110939	0.631393	Family
5100_irnt	3mm weak meridian angle (right)	0.478592	0.00122211	0.189637	0.632229	Eye/Hearing
20003_1141168318	Treatment/medication code: clopidogrel	0.472069	0.0295858	0.000240497	0.636878	Medication
M13_HAMMERTOE	Other hammer toe(s) (acquired)	0.470838	0.0586365	7.74e-05	0.637756	Diag/Symp
1518	Hot drink temperature	0.469922	0.00332968	0.0227625	0.638411	Lifestyle
22610_0	Workplace full of chemical or other fumes: Rarely/never	0.469164	0.00547757	0.00670643	0.638952	Occupation
23129_raw	Trunk fat-free mass	-0.469073	-0.000346811	2.38852	0.639017	Other
2395_1	Hair/balding pattern: Pattern 1	0.468886	0.00226169	0.049039	0.639151	Other
5119_irnt	3mm cylindrical power (left)	0.466842	0.00111457	0.215239	0.640613	Eye/Hearing
100160	Low calorie drink intake	0.466549	0.00102253	0.236999	0.640823	Lifestyle
2966_irnt	Age high blood pressure diagnosed	0.466407	0.0012441	0.124534	0.640924	Diag/Symp
20003_1141177600	Treatment/medication code: rosiglitazone	0.465565	0.0536498	5.04e-05	0.641527	Medication
104020	Fried potatoes intake	-0.465562	-0.000797636	0.309804	0.641529	Lifestyle
1747_6	Hair colour (natural	0.465347	0.0273292	0.000455123	0.641683	Other
20003_1140861958	Treatment/medication code: simvastatin	0.461527	0.00641385	0.00481012	0.644421	Medication
S01	Diagnoses - main ICD10: S01 Open wound of head	-0.461364	-0.0323724	0.000152704	0.644537	Diag/Symp
6142_3	Current employment status: Looking after home and/or family	0.459405	0.0171982	0.00152426	0.645943	Occupation
5208_irnt	logMAR	-0.459257	-0.0010845	0.191468	0.64605	Eye/Hearing
1359	Poultry intake	0.458715	0.00238016	0.0407448	0.646439	Lifestyle
6150_1	Vascular/heart problems diagnosed by doctor: Heart attack	0.458211	0.0199022	0.000970905	0.646801	Diag/Symp
20110_10	Illnesses of mother: Alzheimer's disease/dementia	0.457102	0.00841001	0.0029874	0.647598	Family
5160_raw	3mm regularity index (right)	-0.457019	-0.000791466	0.387809	0.647657	Eye/Hearing
5088_raw	Astigmatism angle (right)	0.45639	2.12e-05	410.409	0.64811	Eye/Hearing
22617_4216	Job SOC coding: Receptionists	-0.452915	-0.0116683	0.00240207	0.65061	Occupation
20408	Frequency of memory loss due to drinking alcohol in last year	0.450326	0.00158272	0.0476131	0.652475	Lifestyle
22601_81322815	Job coding: assembler	-0.44961	-0.026719	0.000285905	0.652991	Occupation
I42	Diagnoses - main ICD10: I42 Cardiomyopathy	-0.449577	-0.0659468	4.87e-05	0.653015	Diag/Symp
I95	Diagnoses - main ICD10: I95 Hypotension	0.447797	0.0450113	8.01e-05	0.654299	Diag/Symp
6148_2	Eye problems/disorders: Glaucoma	-0.447121	-0.00655672	0.00519729	0.654788	Diag/Symp
3669	Lifetime number of same-sex sexual partners	-0.4448	-0.000446965	0.804622	0.656464	Lifestyle
22660_103	Gap coding: Full-time or part-time education	0.443157	0.00266811	0.028126	0.657652	Occupation
20003_1141192736	Treatment/medication code: ezetimibe	-0.442455	-0.0287728	0.000237573	0.65816	Medication
Z42	Diagnoses - main ICD10: Z42 Follow-up care involving plastic surgery	0.44227	0.0260204	0.000191879	0.658294	Diag/Symp
20116_2	Smoking status: Current	0.440895	0.00598624	0.00588183	0.659289	Lifestyle
6139_1	Gas or solid-fuel cooking/heating: A gas hob or gas cooker	0.440391	0.0053679	0.00756785	0.659654	Other
22601_61143103	Job coding: houseparent	-0.438738	-0.0152376	0.000995714	0.660852	Occupation
22601_23153402	Job coding: primary /junior school teacher or teaching professional	0.433904	0.00420791	0.00792339	0.664358	Occupation
5115_irnt	3mm cylindrical power angle (right)	0.430559	0.00118896	0.188885	0.666789	Eye/Hearing
100025_irnt	Vitamin E	-0.427785	-0.000977912	0.289007	0.668807	Medication
20090_371	Type of fat/oil used in cooking: Polyunsaturated margarine	0.426781	0.00307697	0.0185717	0.669539	Lifestyle
5113_raw	6mm cylindrical power angle (left)	0.426719	9.69e-06	865.275	0.669584	Eye/Hearing
2664_4	Reason for reducing amount of alcohol drunk: Financial reasons	-0.425551	-0.00555886	0.00463579	0.670435	Lifestyle
K42	Diagnoses - main ICD10: K42 Umbilical hernia	0.425376	0.0283025	0.000246674	0.670562	Diag/Symp
728	Number of vehicles in household	-0.424803	-0.00244381	0.035219	0.67098	Other
2664_2	Reason for reducing amount of alcohol drunk: Doctor's advice	-0.424141	-0.00842314	0.00202261	0.671463	Lifestyle
22605_raw	Work hours per week - exact value	0.422958	8.19e-05	30.2345	0.672326	Occupation
5162_raw	6mm regularity index (left)	0.421902	0.000426861	0.712943	0.673097	Eye/Hearing
20003_1140862476	Treatment/medication code: beclazone 50 inhaler	-0.420867	-0.0403845	0.000113321	0.673852	Medication
22617_2211	Job SOC coding: Medical practitioners	0.418869	0.00782621	0.00202994	0.675312	Occupation
23129_irnt	Trunk fat-free mass	0.417247	0.00150062	0.0850231	0.676498	Other
2966_raw	Age high blood pressure diagnosed	0.416682	0.000125494	11.3553	0.676911	Diag/Symp
2794_raw	Age started oral contraceptive pill	-0.41619	-0.000280186	1.4763	0.677271	Lifestyle
20002_1463	Non-cancer illness code	0.413543	0.0308661	0.000197429	0.679209	Diag/Symp
5097_irnt	6mm weak meridian (left)	0.413371	0.000797343	0.412627	0.679335	Eye/Hearing
100010	Portion size	0.412787	0.000469702	1.1844	0.679762	Lifestyle
C18	Diagnoses - main ICD10: C18 Malignant neoplasm of colon	-0.41233	-0.0207242	0.000250719	0.680098	Diag/Symp
5156_irnt	3mm asymmetry index (left)	0.412313	0.00106226	0.189383	0.68011	Eye/Hearing
100001_irnt	Food weight	-0.410398	-0.000963557	0.264513	0.681514	Lifestyle
4291	Number of attempts	0.406251	0.00303004	0.0206806	0.684558	Cogni/Edu
22601_21323059	Job coding: software professional	-0.405929	-0.00510714	0.00515373	0.684795	Occupation
E4_DM1KETO	Type 1 diabetes with ketoacidosis	0.404119	0.136406	1.29e-05	0.686125	Diag/Symp
670_1	Type of accommodation lived in: A house or bungalow	-0.403983	-0.00703731	0.00380182	0.686225	Other
110001	Invitation to complete online 24-hour recall dietary questionnaire	-0.401435	-0.00135177	0.0661157	0.6881	Other
1747_4	Hair colour (natural	0.397644	0.00225034	0.0298974	0.690893	Other
30100_raw	Mean platelet (thrombocyte) volume	0.396943	0.000661769	0.280673	0.691409	Other
20002_1398	Non-cancer illness code	0.394557	0.0190494	0.000521258	0.69317	Diag/Symp
22704_irnt	Home location - north co-ordinate (rounded)	0.392362	0.00170213	0.0619046	0.694791	Other
5375_irnt	Longest period of unenthusiasm / disinterest	0.392251	0.000801948	0.3834	0.694872	Diag/Symp
6151_1	Fractured bone site(s): Ankle	-0.391427	-0.0153408	0.0005255	0.695481	Diag/Symp
6020_33	Completion status of test: Heart rate reached safety level	-0.390821	-0.0035921	0.0131165	0.69593	Other
6162_100	Types of transport used (excluding work): None of the above	0.386722	0.0480836	6.81e-05	0.698962	Lifestyle
6148_4	Eye problems/disorders: Cataract	0.385719	0.00394464	0.00874768	0.699705	Diag/Symp
24007_raw	Particulate matter air pollution (pm2.5) absorbance; 2010	-0.385521	-0.00793767	0.00321927	0.699851	Other
4979	FI5 : family relationship calculation	0.382806	0.00139111	0.0350273	0.701864	Cogni/Edu
22617_1222	Job SOC coding: Conference and exhibition managers	-0.380529	-0.0346772	0.000112088	0.703553	Occupation
PRIM_KNEEARTHROSIS	Primary gonarthrosis	0.37871	0.0402068	8.49e-05	0.704904	Diag/Symp
II_NEOPLASM	Neoplasms	0.378583	0.00449944	0.006441	0.704997	Diag/Symp
22601_32113072	Job coding: nurse (of any kind	0.378436	0.00485338	0.00632818	0.705107	Occupation
30280_irnt	Immature reticulocyte fraction	0.377907	0.000844468	0.125943	0.7055	Other
2624	Frequency of heavy DIY in last 4 weeks	0.377797	0.00124308	0.135934	0.705581	Other
Z09	Diagnoses - main ICD10: Z09 Follow-up examination after treatment for conditions other than malignant neoplasms	0.376873	0.016289	0.000840627	0.706268	Diag/Symp
20002_1312	Non-cancer illness code	-0.375115	-0.0151392	0.000619402	0.707575	Diag/Symp
20003_1140922174	Treatment/medication code: alendronate sodium	0.375072	0.0184409	0.000450876	0.707607	Medication
20003_1140909790	Treatment/medication code: chlorphenamine	0.374334	0.086097	1.82e-05	0.708156	Medication
COLITNONINFNAS	Noninfectious colitis NAS	0.372723	0.0116058	0.00087625	0.709355	Diag/Symp
H7_GLAUCNAS	Other and unspecified glaucoma	-0.372475	-0.0634878	6.08e-05	0.70954	Diag/Symp
I9_HYPTENSHR	Hypertensive heart and/or renal disease	0.371851	0.0658169	3.48e-05	0.710004	Diag/Symp
5113_irnt	6mm cylindrical power angle (left)	0.370509	0.000663384	0.231887	0.711003	Eye/Hearing
5087_raw	Cylindrical power (right)	0.367821	0.0011814	0.0821308	0.713007	Eye/Hearing
104670	Vitamin supplement user	-0.366373	-0.00138329	0.064741	0.714087	Medication
21021_raw	Pulse wave Arterial Stiffness index	-0.362554	-0.000290067	1.78444	0.716938	Other
20002_1473	Non-cancer illness code	0.362067	0.00482692	0.00754224	0.717302	Diag/Symp
100460	Added milk to standard tea	-0.361327	-0.000907679	0.220536	0.717855	Lifestyle
5162_irnt	6mm regularity index (left)	0.360225	0.000580317	0.343759	0.718679	Eye/Hearing
5134_raw	6mm strong meridian (left)	-0.359222	-0.000379515	0.980994	0.719429	Eye/Hearing
20003_1140911732	Treatment/medication code: garlic product	-0.358079	-0.0180824	0.000511304	0.720284	Medication
22617_2432	Job SOC coding: Town planners	-0.35691	-0.0202247	0.000314875	0.721159	Occupation
22601_21123021	Job coding: biologist	-0.35654	-0.0143633	0.000937632	0.721436	Occupation
M13_HALLUXRIGIDUS	Hallux rigidus	0.355805	0.0452594	0.000113132	0.721987	Diag/Symp
4294_1	Final attempt correct: yes	-0.354626	-0.00645403	0.00353946	0.72287	Cogni/Edu
1747_5	Hair colour (natural	-0.349138	-0.0022508	0.0037578	0.726986	Other
22601_41503307	Job coding: general office assistant/clerk	0.348865	0.00531153	0.00601568	0.727191	Occupation
M13_ARTHRITISNAS	Ohter specific/unspecified arthritis	0.348335	0.0512365	0.000104828	0.727589	Diag/Symp
6139_100	Gas or solid-fuel cooking/heating: None of the above	-0.347894	-0.00514375	0.00445109	0.72792	Other
I9_CORATHER	Coronary atherosclerosis	-0.347647	-0.00799373	0.00181827	0.728106	Diag/Symp
20003_1140909786	Treatment/medication code: beclometasone	0.344692	0.0194671	0.000309711	0.730326	Medication
50_irnt	Standing height	-0.344183	-0.000809856	0.186611	0.730709	Other
6156_100	Manic/hyper symptoms: None of the above	0.34136	0.000898949	0.131242	0.732832	Diag/Symp
20003_2038459814	Treatment/medication code: digoxin	0.339928	0.0295302	9.28e-05	0.733911	Medication
4195_raw	Pulse wave reflection index	-0.339622	-3.56e-05	83.9495	0.734141	Other
20003_1140888552	Treatment/medication code: enalapril	0.339045	0.0171535	0.000288099	0.734576	Medication
20003_1140875486	Treatment/medication code: colchicine	0.335333	0.0908433	1.57e-05	0.737374	Medication
6143_4	Transport type for commuting to job workplace: Cycle	0.334392	0.00425791	0.00594314	0.738083	Lifestyle
20002_1126	Non-cancer illness code	-0.333844	-0.0441639	7.96e-05	0.738498	Diag/Symp
20126_5	Bipolar and major depression status: Single Probable major depression episode	0.331199	0.00331763	0.00802312	0.740494	Diag/Symp
20002_1464	Non-cancer illness code	-0.329489	-0.0175472	0.000391897	0.741786	Diag/Symp
R61	Diagnoses - main ICD10: R61 Hyperhidrosis	-0.326498	-0.11428	9.78e-06	0.744048	Diag/Symp
E4_OBESITY	Obesity	0.326124	0.057203	4.03e-05	0.744331	Diag/Symp
22617_2132	Job SOC coding: Software professionals	0.325478	0.00477078	0.00506206	0.744819	Occupation
2764_raw	Age at last live birth	-0.324595	-0.000184078	3.43377	0.745488	Lifestyle
M15	Diagnoses - main ICD10: M15 Polyarthrosis	0.323607	0.0182293	0.000126163	0.746236	Diag/Symp
100006_raw	Saturated fat	0.32312	3.64e-05	55.0294	0.746605	Lifestyle
1418_1	Milk type used: Full cream	0.323055	0.00729978	0.00253147	0.746654	Lifestyle
20002_1408	Non-cancer illness code	-0.322922	-0.0528165	5.33e-05	0.746754	Diag/Symp
6155_4	Vitamin and mineral supplements: Vitamin D	0.319685	0.00858235	0.00152719	0.749207	Medication
1677	Breastfed as a baby	-0.319599	-0.00261549	0.0112748	0.749272	Other
I80	Diagnoses - main ICD10: I80 Phlebitis and thrombophlebitis	0.318053	0.0201427	0.000266945	0.750445	Diag/Symp
1797	Father still alive	-0.316682	-0.00328265	0.00499537	0.751485	Family
M67	Diagnoses - main ICD10: M67 Other disorders of synovium and tendon	-0.314356	-0.0192186	0.000271921	0.75325	Diag/Symp
20002_1371	Non-cancer illness code	0.313965	0.0320302	5.85e-05	0.753548	Diag/Symp
22147_irnt	Age asthma diagnosed by doctor	0.313695	0.000348744	0.98463	0.753753	Diag/Symp
5115_raw	3mm cylindrical power angle (right)	0.309513	1.06e-05	828.213	0.756931	Eye/Hearing
100018_raw	Retinol	-0.308273	-1.5e-06	11368.1	0.757875	Medication
HEARTFAIL	Heart failure	-0.303284	-0.0254886	0.000133915	0.761674	Diag/Symp
I9_HEARTFAIL	Heart failure	-0.303284	-0.0254886	0.000133915	0.761674	Diag/Symp
I9_HEARTFAIL_NS	Heart failure	-0.303284	-0.0254886	0.000133915	0.761674	Diag/Symp
4196_irnt	Pulse wave peak to peak time	0.302312	0.00113798	0.114877	0.762414	Other
H25	Diagnoses - main ICD10: H25 Senile cataract	-0.302208	-0.0123345	0.00080983	0.762494	Diag/Symp
30080_raw	Platelet count	-0.299911	-1.09e-05	706.524	0.764245	Other
5118_raw	6mm cylindrical power (left)	-0.29767	-0.000600707	0.101738	0.765955	Eye/Hearing
20003_1141156836	Treatment/medication code: candesartan cilexetil	-0.297169	-0.0178239	0.000397478	0.766337	Medication
5699	FI10 : arithmetic sequence recognition	-0.297125	-0.000876	0.101987	0.766371	Cogni/Edu
20003_1140862382	Treatment/medication code: becotide 50 inhaler	0.295832	0.0162529	0.000197893	0.767358	Medication
24016_raw	Nitrogen dioxide air pollution; 2005	-0.295531	-0.000148464	4.32731	0.767589	Other
20002_1065	Non-cancer illness code	-0.294851	-0.00218555	0.0200957	0.768108	Diag/Symp
30180_irnt	Lymphocyte percentage	-0.293396	-0.000659713	0.125421	0.76922	Other
I9_AORTDIS	Dissection of aorta	0.29331	0.101759	9.74e-06	0.769285	Diag/Symp
6179_1	Mineral and other dietary supplements: Fish oil (including cod liver oil)	0.290918	0.00251681	0.00958812	0.771114	Medication
K50	Diagnoses - main ICD10: K50 Crohn's disease [regional enteritis]	0.29044	0.0329728	0.000114044	0.77148	Diag/Symp
20536_0	Weight change during worst episode of depression: Stayed about the same or was on a diet	-0.289274	-0.00181902	0.0553637	0.772372	Other
12336_raw	Ventricular rate	-0.288516	-2.71e-05	146.783	0.772951	Other
20003_1140874930	Treatment/medication code: prednisolone	-0.286441	-0.0171874	0.000215456	0.77454	Medication
20003_1141174520	Treatment/medication code: symbicort 100/6 turbohaler	-0.285909	-0.0233947	0.000212994	0.774948	Medication
5463	Leg pain in calf/calves	0.285338	0.001151	0.102852	0.775385	Diag/Symp
30060_raw	Mean corpuscular haemoglobin concentration	0.283582	0.000657583	0.0714966	0.776731	Other
30180_raw	Lymphocyte percentage	0.281917	0.000136411	6.81974	0.778007	Other
I26	Diagnoses - main ICD10: I26 Pulmonary embolism	0.28135	0.0206702	0.000255557	0.778442	Diag/Symp
S09	Diagnoses - main ICD10: S09 Other and unspecified injuries of head	-0.280492	-0.0190846	0.000150473	0.7791	Diag/Symp
5779	FI11 : antonym	-0.280301	-0.000379186	0.211864	0.779247	Cogni/Edu
22650_9	Night shifts worked: This type of shift pattern was not worked during job	0.27833	0.00200399	0.0174396	0.780759	Occupation
L72	Diagnoses - main ICD10: L72 Follicular cysts of skin and subcutaneous tissue	0.278257	0.00659526	0.000680062	0.780815	Diag/Symp
20111_13	Illnesses of siblings: Prostate cancer	0.273896	0.010913	0.000694763	0.784165	Family
22601_82152612	Job coding: driving instructor	0.273435	0.0256373	0.000139023	0.784519	Occupation
D86	Diagnoses - main ICD10: D86 Sarcoidosis	0.27297	0.0565204	1.62e-05	0.784876	Diag/Symp
2664_5	Reason for reducing amount of alcohol drunk: Other reason	-0.271681	-0.00190996	0.0270011	0.785867	Lifestyle
20433_irnt	Age at first episode of depression	0.27092	0.00059953	0.204319	0.786452	Diag/Symp
N92	Diagnoses - main ICD10: N92 Excessive	0.27009	0.0108079	0.000851058	0.787091	Diag/Symp
20107_11	Illnesses of father: Parkinson's disease	0.270061	0.00800766	0.00104817	0.787114	Family
M81	Diagnoses - main ICD10: M81 Osteoporosis without pathological fracture	0.26988	0.0291525	8.04e-05	0.787253	Diag/Symp
991	Frequency of strenuous sports in last 4 weeks	-0.268576	-0.000380261	0.400622	0.788256	Other
5103_raw	3mm weak meridian angle (left)	0.268571	9.23e-06	907.194	0.78826	Eye/Hearing
L12_ACTINKERA	Actinic keratosis	0.262789	0.0257324	0.000126656	0.792713	Diag/Symp
30090_raw	Platelet crit	0.257028	0.0144748	0.000374162	0.797157	Other
22617_4114	Job SOC coding: Officers of non-governmental organisations	0.256017	0.00493527	0.00274872	0.797938	Occupation
20003_1140888266	Treatment/medication code: warfarin	-0.255994	-0.0110853	0.000415013	0.797955	Medication
5109_irnt	6mm asymmetry angle (right)	-0.254294	-0.000451636	0.331234	0.799269	Eye/Hearing
20003_1140884516	Treatment/medication code: thyroxine product	-0.25377	-0.00870996	0.000459582	0.799674	Medication
20090_353	Type of fat/oil used in cooking: Olive oil	-0.252823	-0.000977897	0.060616	0.800405	Lifestyle
S52	Diagnoses - main ICD10: S52 Fracture of forearm	-0.252087	-0.00963002	0.000602651	0.800974	Diag/Symp
5133_raw	6mm strong meridian (right)	0.249169	0.000273401	0.994742	0.80323	Eye/Hearing
20003_1140871024	Treatment/medication code: vitamin b compound tablet	-0.248603	-0.0147909	0.000253408	0.803668	Medication
6152_7	Blood clot	-0.245355	-0.00992515	0.000321983	0.806181	Diag/Symp
M13_FIBROBLASTIC	Fibroblastic disorders	0.244313	0.0140437	0.000460023	0.806989	Diag/Symp
22617_2112	Job SOC coding: Biological scientists and biochemists	-0.24265	-0.0066443	0.00171142	0.808276	Occupation
22617_2311	Job SOC coding: Higher education teaching professionals	-0.241779	-0.00265802	0.00485785	0.808951	Occupation
22601_23113399	Job coding: higher education teaching professional	0.24154	0.00401643	0.0041115	0.809137	Occupation
24010_irnt	Inverse distance to the nearest road	-0.240819	-0.00128327	0.0393556	0.809696	Other
22601_35132648	Job coding: ship's engineer	-0.238564	-0.0150943	0.000215541	0.811444	Occupation
3064_raw	Peak expiratory flow (PEF)	-0.232152	-9.15e-06	964.2	0.81642	Other
SPONDYLOPATHY_FG	Spondylopathies (FG)	0.230713	0.0350061	3.69e-05	0.817538	Diag/Symp
24005_irnt	Particulate matter air pollution (pm10); 2010	-0.230092	-0.00154039	0.0420599	0.81802	Other
6179_5	Mineral and other dietary supplements: Iron	0.229895	0.00238196	0.00113528	0.818173	Medication
6141_1	How are people in household related to participant: Husband	-0.22931	-0.00301256	0.00818448	0.818628	Other
6153_100	Medication for cholesterol	-0.228208	-0.00115481	0.0223598	0.819484	Medication
20003_1140884444	Treatment/medication code: codeine	0.226168	0.0192732	0.000177634	0.821071	Medication
20002_99999	Non-cancer illness code	0.225969	0.00582692	0.00145328	0.821226	Diag/Symp
4288_raw	Time to answer	-0.225702	-5.06e-06	2132.02	0.821433	Cogni/Edu
3849	Number of pregnancy terminations	-0.225633	-0.000678231	0.0936667	0.821487	Diag/Symp
20084_480	Vitamin and/or mineral supplement use: Vitamin E	0.22409	0.00376114	0.00441906	0.822687	Medication
5109_raw	6mm asymmetry angle (right)	-0.223261	-3.15e-06	5283.4	0.823333	Eye/Hearing
20110_8	Illnesses of mother: High blood pressure	-0.222837	-0.00334731	0.0100612	0.823662	Family
20002_1309	Non-cancer illness code	0.221594	0.0123184	0.000634311	0.82463	Diag/Symp
1687	Comparative body size at age 10	-0.221071	-0.0014043	0.0534077	0.825037	Other
5256_irnt	Corneal hysteresis (right)	0.220365	0.000416703	0.281022	0.825587	Eye/Hearing
22601_35393271	Job coding: management information officer	0.219543	0.00436977	0.00295541	0.826227	Occupation
6155_5	Vitamin and mineral supplements: Vitamin E	-0.218273	-0.00998627	0.00112905	0.827217	Medication
20003_1140851812	Treatment/medication code: gtn 400micrograms spray	0.21806	0.0213117	7.22e-05	0.827382	Medication
5116_irnt	3mm cylindrical power (right)	-0.217056	-0.000335417	0.209171	0.828165	Eye/Hearing
E87	Diagnoses - main ICD10: E87 Other disorders of fluid	-0.216471	-0.0245572	6.78e-05	0.82862	Diag/Symp
1707_1	Handedness (chirality/laterality): Right-handed	-0.216405	-0.00261564	0.00437586	0.828672	Other
4101_irnt	Heel broadband ultrasound attenuation (left)	0.21196	0.000549378	0.226301	0.832138	Other
3872_raw	Age of primiparous women at birth of child	-0.21068	-5.18e-05	18.6283	0.833137	Lifestyle
5855_3	Which eye(s) affected by astigmatism: Both eyes	-0.210144	-0.000363867	0.30026	0.833556	Diag/Symp
20003_1140879778	Treatment/medication code: doxazosin	0.207511	0.00961733	0.000414075	0.835611	Medication
20002_1462	Non-cancer illness code	-0.205241	-0.0211908	0.000101802	0.837384	Diag/Symp
100390	Tea consumed	-0.204907	-0.00123621	0.0393352	0.837645	Lifestyle
5135_raw	3mm strong meridian (left)	-0.204595	-0.000185801	0.870268	0.837888	Eye/Hearing
4294_0	Final attempt correct: no	0.202171	0.00276562	0.00375815	0.839783	Cogni/Edu
20107_3	Illnesses of father: Lung cancer	-0.201576	-0.00274393	0.00347385	0.840248	Family
400_irnt	Time to complete round	-0.198458	-0.000601879	0.0699197	0.842687	Cogni/Edu
22617_3222	Job SOC coding: Occupational therapists	-0.197738	-0.00739756	0.000449973	0.84325	Occupation
20003_1140888560	Treatment/medication code: perindopril	0.196962	0.00681464	0.000568534	0.843857	Medication
30210_irnt	Eosinophill percentage	0.195715	0.000471657	0.16688	0.844833	Other
C67	Diagnoses - main ICD10: C67 Malignant neoplasm of bladder	-0.195078	-0.016252	0.000171572	0.845332	Diag/Symp
20003_1140873476	Treatment/medication code: tetralysal 300 capsule	0.194294	0.0904349	1.2e-05	0.845945	Medication
100150	Drinking water intake	-0.189572	-0.000203061	1.10264	0.849644	Lifestyle
20002_1094	Non-cancer illness code	-0.188244	-0.00782728	0.000812363	0.850685	Diag/Symp
20003_1140929012	Treatment/medication code: pantoprazole	0.185271	0.0244852	6.33e-05	0.853016	Medication
24017_irnt	Nitrogen dioxide air pollution; 2006	0.184797	0.00069054	0.047363	0.853388	Other
3436_irnt	Age started smoking in current smokers	-0.184106	-0.000235216	0.545458	0.85393	Lifestyle
5163_irnt	3mm regularity index (left)	-0.183048	-0.000611245	0.182244	0.85476	Eye/Hearing
30100_irnt	Mean platelet (thrombocyte) volume	0.182967	0.000308142	0.255559	0.854824	Other
20003_1140910766	Treatment/medication code: nicorandil	-0.181315	-0.0249791	0.000127776	0.85612	Medication
100250	Instant coffee intake	0.180928	0.000174646	0.986862	0.856424	Lifestyle
20023_irnt	Mean time to correctly identify matches	-0.179024	-0.000937841	0.0722798	0.857919	Cogni/Edu
I9_CARDMPRI	Cardiomyopathies	-0.17858	-0.0323471	3.4e-05	0.858267	Diag/Symp
20543	Number of things worried about during worst period of anxiety	0.17841	0.000487463	0.0796171	0.858401	Diag/Symp
22617_2329	Job SOC coding: Researchers n.e.c.	-0.175441	-0.00406702	0.00147236	0.860733	Occupation
K76	Diagnoses - main ICD10: K76 Other diseases of liver	0.174415	0.0181908	5.8e-05	0.861539	Diag/Symp
1468_2	Cereal type: Biscuit cereal (e.g. Weetabix)	-0.173857	-0.0024592	0.00681777	0.861978	Lifestyle
22617_3539	Job SOC coding: Business and related associate professionals n.e.c.	0.173617	0.00255098	0.00288296	0.862166	Occupation
6155_7	Vitamin and mineral supplements: Multivitamins +/- minerals	-0.171389	-0.0023136	0.00698191	0.863918	Medication
20074_irnt	Home location at assessment - east co-ordinate (rounded)	-0.169139	-0.000346272	0.0667783	0.865687	Other
1468_3	Cereal type: Oat cereal (e.g. Ready Brek	-0.168966	-0.00156441	0.0103608	0.865823	Lifestyle
20001_1059	Cancer code	-0.167921	-0.0114179	0.000278076	0.866646	Diag/Symp
2724	Had menopause	-0.167486	-0.00109491	0.00620025	0.866988	Other
1319	Dried fruit intake	0.16509	0.00106933	0.0391721	0.868873	Lifestyle
6150_4	Vascular/heart problems diagnosed by doctor: High blood pressure	0.161589	0.00111573	0.0207575	0.87163	Diag/Symp
5100_raw	3mm weak meridian angle (right)	0.161548	4.95e-06	794.665	0.871662	Eye/Hearing
6151_6	Fractured bone site(s): Arm	0.158816	0.00782736	0.000372423	0.873814	Diag/Symp
20002_1471	Non-cancer illness code	-0.158565	-0.010359	0.00031724	0.874012	Diag/Symp
102250	Sweet snack consumers	0.154862	0.000641056	0.0596502	0.87693	Lifestyle
N60	Diagnoses - main ICD10: N60 Benign mammary dysplasia	0.152147	0.0153668	0.000110117	0.879071	Diag/Symp
5088_irnt	Astigmatism angle (right)	0.150855	0.000154345	0.151157	0.88009	Eye/Hearing
M13_DORSOPATHYOTH	Other dorsopathies	-0.14981	-0.0275021	3.35e-05	0.880915	Diag/Symp
M53	Diagnoses - main ICD10: M53 Other dorsopathies	-0.14981	-0.0275021	3.35e-05	0.880915	Diag/Symp
5106_raw	6mm strong meridian angle (right)	-0.148468	-8.88e-06	412.182	0.881973	Eye/Hearing
24009	Traffic intensity on the nearest road	-0.147779	-0.00323309	0.00557248	0.882517	Other
20003_1140866738	Treatment/medication code: atenolol	0.147299	0.00119785	0.00162411	0.882896	Medication
22617_4215	Job SOC coding: Personal assistants and other secretaries	0.147251	0.00110753	0.00789977	0.882934	Occupation
M13_TRIGGERFINGER	Trigger finger	0.146259	0.00886463	0.000214566	0.883717	Diag/Symp
104900	Time spent doing vigorous physical activity	-0.145669	-0.000312363	0.487127	0.884182	Lifestyle
399_irnt	Number of incorrect matches in round	-0.141746	-0.000671884	0.0555263	0.887281	Cogni/Edu
104450	Apple intake	-0.141113	-0.000562447	0.288968	0.887781	Lifestyle
22601_22113066	Job coding: medical doctor	-0.14064	-0.00336691	0.00215013	0.888154	Occupation
20420_irnt	Longest period spent worried or anxious	-0.140484	-0.000185181	0.501402	0.888278	Diag/Symp
20003_1140909674	Treatment/medication code: cod liver oil capsule	-0.140454	-0.00391119	0.00200688	0.888301	Medication
680_2	Own or rent accommodation lived in: Own with a mortgage	-0.138452	-0.00131776	0.00658217	0.889883	Other
100024_irnt	Calcium	-0.134946	-0.000361207	0.283283	0.892655	Lifestyle
J84	Diagnoses - main ICD10: J84 Other interstitial pulmonary diseases	-0.130273	-0.0251623	3.62e-05	0.896351	Diag/Symp
5855_1	Which eye(s) affected by astigmatism: Right eye	-0.128334	-0.000419244	0.151857	0.897885	Diag/Symp
20001_1073	Cancer code	-0.128153	-0.0242951	4.46e-05	0.898028	Diag/Symp
914_raw	Duration of vigorous activity	0.12684	8e-06	159.29	0.899067	Lifestyle
2654_8	Non-butter spread type details: Other low or reduced fat spread	-0.125737	-0.00139404	0.00676949	0.89994	Lifestyle
M65	Diagnoses - main ICD10: M65 Synovitis and tenosynovitis	-0.125334	-0.0134551	0.000271326	0.900259	Diag/Symp
H7_RETINALDETACHOTH	Other	-0.123975	-0.0250153	8.94e-05	0.901335	Diag/Symp
ASTHMA_EOSINOPHIL_SUGG	Suggestive for eosinophilic asthma	-0.122841	-0.0101585	0.000231003	0.902233	Diag/Symp
20003_1140888646	Treatment/medication code: felodipine	-0.122328	-0.00358708	0.000310704	0.902639	Medication
40001_C349	Underlying (primary) cause of death: ICD10: C34.9 Bronchus or lung	0.121756	0.000276435	0.14795	0.903092	Diag/Symp
5159_raw	3mm asymmetry index (right)	-0.119496	-4.87e-06	9.19551	0.904882	Eye/Hearing
D12	Diagnoses - main ICD10: D12 Benign neoplasm of colon	-0.118974	-0.0047522	0.00113895	0.905296	Diag/Symp
M13_LATERALEPICOND	Lateral epicondylitis	0.118043	0.00812588	5.67e-05	0.906034	Diag/Symp
30080_irnt	Platelet count	-0.11746	-0.000176519	0.207602	0.906496	Other
20003_1140883066	Treatment/medication code: insulin product	-0.116103	-0.01035	0.000411232	0.907571	Medication
6153_2	Medication for cholesterol	0.115775	-0.000501735	0.0179405	0.907831	Medication
30090_irnt	Platelet crit	-0.114889	-0.000303805	0.16868	0.908533	Other
30280_raw	Immature reticulocyte fraction	-0.111338	-0.010019	0.00045709	0.911348	Other
5089_raw	Astigmatism angle (left)	0.108106	3.75e-06	468.286	0.913912	Eye/Hearing
I25	Diagnoses - main ICD10: I25 Chronic ischaemic heart disease	-0.107193	-0.00244006	0.00178522	0.914636	Diag/Symp
22617_2113	Job SOC coding: Physicists	-0.106695	-0.000303341	0.00106316	0.915031	Occupation
20422	More irritable than usual during worst period of anxiety	0.105517	0.000397449	0.0742942	0.915965	Diag/Symp
22601_24413202	Job coding: civil service senior manager outside the senior civil service (former grades 6 and 7)	-0.105452	-0.00461686	0.00219135	0.916017	Occupation
20003_1141182632	Treatment/medication code: spiriva 18micrograms inhalation capsule	0.104164	0.0112364	4.74e-05	0.917039	Medication
24019_raw	Particulate matter air pollution (pm10); 2007	-0.103524	-0.000189545	0.535531	0.917547	Other
C61	Diagnoses - main ICD10: C61 Malignant neoplasm of prostate	0.102293	0.00124872	0.000495901	0.918524	Diag/Symp
5135_irnt	3mm strong meridian (left)	0.100815	0.000212322	0.351498	0.919697	Eye/Hearing
5099_irnt	3mm weak meridian (right)	-0.10049	-6.83e-05	0.437353	0.919955	Eye/Hearing
4288_irnt	Time to answer	-0.0970703	-0.000368727	0.160601	0.922671	Cogni/Edu
6162_3	Types of transport used (excluding work): Public transport	-0.0969383	-0.00157108	0.00871271	0.922775	Lifestyle
20003_1140878036	Treatment/medication code: diclofenac sodium+misoprostol	-0.0944369	-0.0331964	2.07e-05	0.924762	Medication
C02	Diagnoses - main ICD10: C02 Malignant neoplasm of other and unspecified parts of tongue	-0.0939441	-0.0347559	1.54e-05	0.925154	Diag/Symp
20003_1140883504	Treatment/medication code: cetirizine	-0.0933369	-0.00328602	0.000391334	0.925636	Medication
I9_DVTANDPULM	DVT of lower extremities and pulmonary embolism	-0.0931127	-0.00668951	0.000464566	0.925814	Diag/Symp
22617_2314	Job SOC coding: Secondary education teaching professionals	-0.0902299	-0.000798372	0.00998916	0.928105	Occupation
670_2	Type of accommodation lived in: A flat	0.0889936	0.00216443	0.00349187	0.929087	Other
20406	Ever addicted to alcohol	0.0853959	2.31e-05	0.459333	0.931947	Lifestyle
20427	Frequent trouble falling or staying asleep during worst period of anxiety	0.0816458	0.000567283	0.0513446	0.934928	Diag/Symp
4277	Volume level set by participant (right)	-0.0815349	-1.45e-05	53.1284	0.935017	Eye/Hearing
4282	Maximum digits remembered correctly	-0.0810119	-0.000257266	0.20887	0.935432	Cogni/Edu
20416	Frequency of consuming six or more units of alcohol	-0.0795458	-0.000352589	0.196419	0.936599	Lifestyle
6160_3	Leisure/social activities: Religious group	0.0754385	0.00102257	0.00761714	0.939866	Lifestyle
30030_irnt	Haematocrit percentage	0.0749131	0.000246739	0.102712	0.940284	Other
100004_raw	Fat	0.0745364	9.61e-07	305.739	0.940584	Lifestyle
6148_100	Eye problems/disorders: None of the above	-0.0739391	-5.41e-05	0.0198537	0.941059	Diag/Symp
20107_101	Illnesses of father: None of the above (group 2)	-0.0739082	-3e-05	0.00869116	0.941083	Family
2395_3	Hair/balding pattern: Pattern 3	-0.0738199	-0.000961867	0.0216662	0.941154	Other
777	Frequency of travelling from home to job workplace	0.0730962	0.000791517	0.0557108	0.94173	Other
OTHER_ILD_CVD_COMORB	Other ILD-related CVD-co-morbidities	0.073086	0.00767366	0.00026344	0.941738	Diag/Symp
100006_irnt	Saturated fat	0.0712004	2.73e-06	0.240454	0.943238	Lifestyle
5097_raw	6mm weak meridian (left)	-0.0710328	-1.01e-05	0.992699	0.943372	Eye/Hearing
20002_1331	Non-cancer illness code	-0.0623466	-0.00984678	0.000111009	0.950287	Diag/Symp
6139_2	Gas or solid-fuel cooking/heating: A gas fire that you use regularly in winter time	-0.0595707	0.000372754	0.00880647	0.952498	Other
6177_2	Medication for cholesterol	-0.0586461	-0.000487921	0.0261527	0.953234	Medication
3526_raw	Mother's age at death	0.0575729	4.68e-06	11.2171	0.954089	Family
5089_irnt	Astigmatism angle (left)	0.0563295	0.000242565	0.156234	0.955079	Eye/Hearing
5087_irnt	Cylindrical power (right)	-0.0553889	-0.000381752	0.180234	0.955829	Eye/Hearing
20022_raw	Birth weight	0.0546152	0.000296101	0.0520188	0.956445	Other
680_1	Own or rent accommodation lived in: Own outright (by you or someone in your household)	0.0538607	-0.000813313	0.00935704	0.957046	Other
6157_4	Why stopped smoking: Financial reasons	0.0535708	0.000378147	0.0279901	0.957277	Lifestyle
22617_2315	Job SOC coding: Primary and nursery education teaching professionals	-0.0531445	-0.00135475	0.00805666	0.957617	Occupation
100024_raw	Calcium	-0.0524938	-6.62e-07	49141.5	0.958135	Lifestyle
399_raw	Number of incorrect matches in round	0.0511154	6.62e-05	0.196158	0.959234	Cogni/Edu
30030_raw	Haematocrit percentage	0.0454329	5.49e-05	1.20784	0.963762	Other
6179_100	Mineral and other dietary supplements: None of the above	-0.0450259	-0.00024008	0.0127838	0.964087	Medication
2907	Ever stopped smoking for 6+ months	0.0442413	-0.000152932	0.0376634	0.964712	Lifestyle
12340_raw	QRS duration	-0.0435974	-7.96e-06	211.337	0.965225	Other
6150_100	Vascular/heart problems diagnosed by doctor: None of the above	0.0435804	-8.45e-06	0.0218641	0.965239	Diag/Symp
2986	Started insulin within one year diagnosis of diabetes	0.0411153	0.000173012	0.084527	0.967204	Medication
5108_irnt	3mm asymmetry angle (right)	-0.0407083	-0.000470694	0.210762	0.967528	Eye/Hearing
12340_irnt	QRS duration	-0.0393468	-3.66e-05	0.947225	0.968614	Other
5265_raw	Corneal resistance factor (left)	0.0389102	8.88e-05	1.57738	0.968962	Eye/Hearing
5106_irnt	6mm strong meridian angle (right)	-0.0380841	5.78e-05	0.228328	0.969621	Eye/Hearing
30070_irnt	Red blood cell (erythrocyte) distribution width	0.0375435	9.96e-05	0.155412	0.970052	Other
6179_6	Mineral and other dietary supplements: Selenium	0.0358428	0.00190356	0.000917517	0.971408	Medication
20003_1140875408	Treatment/medication code: allopurinol	0.0340804	0.00327379	0.000529193	0.972813	Medication
102800	Cheese consumers	0.0338447	0.000177393	0.0651167	0.973001	Lifestyle
22613_0	Worked with paints	-0.0321522	-0.00164032	0.00567999	0.974351	Occupation
6020_1	Completion status of test: Fully completed	-0.031668	-5.65e-05	0.0156317	0.974737	Other
100890	Milk added to cereal	-0.0311574	-5.88e-05	0.242212	0.975144	Lifestyle
20437	Thoughts of death during worst depression	0.029584	0.000231571	0.0527541	0.976399	Diag/Symp
20084_478	Vitamin and/or mineral supplement use: Vitamin C	-0.0295031	-0.000551239	0.0141815	0.976463	Medication
20003_1140864070	Treatment/medication code: kapake tablet	-0.0294696	-0.00981612	8.07e-06	0.97649	Medication
4290_raw	Duration screen displayed	-0.0264132	-1e-06	6334.69	0.978928	Cogni/Edu
K44	Diagnoses - main ICD10: K44 Diaphragmatic hernia	-0.0235499	0.00283065	0.000840981	0.981212	Diag/Symp
20110_101	Illnesses of mother: None of the above (group 2)	0.0235381	-0.00078684	0.00726064	0.981221	Family
12336_irnt	Ventricular rate	0.0231838	-3.71e-05	1.30058	0.981504	Other
22601_82112603	Job coding: heavy goods vehicle (hgv) driver	-0.0221948	-0.00180217	0.00103437	0.982293	Occupation
5992	ECG	0.0215657	-3.85e-05	0.0426243	0.982794	Other
I83	Diagnoses - main ICD10: I83 Varicose veins of lower extremities	-0.0211588	-0.00147424	0.0010948	0.983119	Diag/Symp
5160_irnt	3mm regularity index (right)	-0.0196973	-0.000514551	0.197371	0.984285	Eye/Hearing
22601_23213026	Job coding: scientific researcher	-0.0195686	-0.000266796	0.0018386	0.984387	Occupation
20022_irnt	Birth weight	-0.0192989	-1.98e-06	0.122816	0.984603	Other
20002_1196	Non-cancer illness code	-0.0190526	-0.0041081	0.000160494	0.984799	Diag/Symp
Z36	Diagnoses - main ICD10: Z36 Antenatal screening	0.0181673	-0.00286604	8.64e-05	0.985505	Diag/Symp
20544_6	Mental health problems ever diagnosed by a professional: Panic attacks	0.0181363	0.000365497	0.00577152	0.98553	Diag/Symp
1001	Duration of strenuous sports	-0.0162829	-4.24e-05	0.463709	0.987009	Other
20003_1140881856	Treatment/medication code: salbutamol	-0.0152925	-0.00241587	0.000456559	0.987799	Medication
S42	Diagnoses - main ICD10: S42 Fracture of shoulder and upper arm	-0.0150668	0.00021375	0.000178453	0.987979	Diag/Symp
2744	Birth weight of first child	-0.0136049	0.000377152	0.0807008	0.989145	Other
3536_irnt	Age started hormone-replacement therapy (HRT)	0.0125928	0.000114025	0.20847	0.989953	Medication
20002_1482	Non-cancer illness code	0.0122669	0.00625844	0.000166201	0.990213	Diag/Symp
2385	Relative age voice broke	-0.00697633	-0.000705965	0.0123029	0.994434	Other
20003_1141174508	Treatment/medication code: reductil 10mg capsule	0.0063731	0.00064946	8.58e-06	0.994915	Medication
22601_21133023	Job coding: physicist	0.00627011	0.000844285	0.000962588	0.994997	Occupation
20002_1075	Non-cancer illness code	0.00286013	0.00348803	0.000953254	0.997718	Diag/Symp
G6_POLYOTHUNS	Other and unspecified polyneuropathies	0.00276452	-0.00310252	3.43e-05	0.997794	Diag/Symp
22617_8211	Job SOC coding: Heavy goods vehicle drivers	-0.00262894	-0.000360732	0.0010096	0.997902	Occupation
50_raw	Standing height	-0.00161994	5.03e-07	16.1752	0.998707	Other
4990	FI6 : conditional arithmetic	-0.000540461	0.000655174	0.0349586	0.999569	Cogni/Edu
Note: Genetic correlations were estimated using BADGERS, which applies a two-sided association test. For each trait, the effect estimate and standard error are provided, together with the two-sided P value. Multiple testing was controlled using a Bonferroni-corrected significance threshold of P < 0.05 / 1,738.

## Sheet: Supplementary Data 4
Supplementary Data 4 Summary of the categories based on their clinical or functional relevance of 121 significant associations identified by BADGERS after Bonferroni correction (P < 2.88E-5).
trait_id	trait	zscore	effect_size	var_g	pvalue	Category
2247_0	Hearing difficulty/problems: No	-57.0354	-0.545505	0.011512	<1E-300	Hearing and Auditory Health
2247_1	Hearing difficulty/problems: Yes	56.2113	0.525861	0.0120249	<1E-300	Hearing and Auditory Health
2257	Hearing difficulty/problems with background noise	42.0475	0.365202	0.0139697	<1E-300	Hearing and Auditory Health
3393	Hearing aid user	camb	0.337591	0.00295755	2.66173e-72	Hearing and Auditory Health
4803_0	Tinnitus: No	-12.8896	-0.0783997	0.0289055	5.14986e-38	Hearing and Auditory Health
4803_11	Tinnitus: Yes	11.8951	0.145003	0.00713373	1.25566e-32	Hearing and Auditory Health
2080	Frequency of tiredness / lethargy in last 2 weeks	10.6016	0.0515865	0.0448233	2.92998e-26	Sleep and Fatigue
20127_raw	Neuroticism score	10.2386	0.0102581	1.05782	1.33157e-24	Mental Health and Mood
20127_irnt	Neuroticism score	9.59752	0.0319514	0.0965117	8.18878e-22	Mental Health and Mood
2188	Long-standing illness	9.57418	0.0794574	0.0153651	1.02665e-21	Physical Health and Pain
6159_100	Pain type(s) experienced in last month: None of the above	-9.24032	-0.0761802	0.0153916	2.45762e-20	Physical Health and Pain
2090	Seen doctor (GP) for nerves	8.82252	0.0730424	0.0155084	1.11911e-18	Mental Health and Mood
2178	Overall health rating	8.55899	0.0398042	0.0487826	1.13865e-17	Other Health Metrics
1940	Irritability	8.30168	0.0686681	0.0154232	1.0265e-16	Mental Health and Mood
2473	Other serious medical condition/disability diagnosed by doctor	8.1151	0.08945	0.00878195	4.85376e-16	Physical Health and Pain
2335	Chest pain or discomfort	8.10894	0.097681	0.00728194	5.1062e-16	Physical Health and Pain
135	Number of self-reported non-cancer illnesses	7.70856	0.0465276	0.0291581	1.27248e-14	Physical Health and Pain
6159_4	Pain type(s) experienced in last month: Back pain	7.67007	0.0764725	0.0106291	1.71897e-14	Physical Health and Pain
1930	Miserableness	7.57524	0.0594685	0.0171865	3.58455e-14	Mental Health and Mood
20021_raw	Miserableness	7.37879	0.0108376	0.472698	1.59739e-13	Mental Health and Mood
2050	Frequency of depressed mood in last 2 weeks	7.3589	0.0515243	0.0215857	1.85427e-13	Mental Health and Mood
2070	Frequency of tenseness / restlessness in last 2 weeks	7.3551	0.055272	0.0186877	1.90787e-13	Mental Health and Mood
4825	Noisy workplace	7.2402	0.0207055	0.127735	4.48036e-13	Socioeconomic and Environmental Factors
1920	Mood swings	7.14359	0.0559919	0.017415	9.09212e-13	Mental Health and Mood
2316	Wheeze or whistling in the chest in last year	6.97946	0.0652227	0.0120201	2.96323e-12	Physical Health and Pain
1960	Fed-up feelings	6.90003	0.054105	0.0170017	5.19897e-12	Mental Health and Mood
1210	Snoring	-6.85864	-0.0561014	0.0158889	6.95168e-12	Lifestyle and Behavior
20519	Recent feelings of tiredness or low energy	6.85108	0.0239016	0.088517	7.32952e-12	Mental Health and Mood
23111_raw	Leg fat percentage (right)	6.79219	0.00329799	4.53901	1.10443e-11	Body Composition and Anthropometrics
1200	Sleeplessness / insomnia	6.7079	0.0375961	0.0342234	1.9744e-11	Sleep and Fatigue
6159_7	Pain type(s) experienced in last month: Knee pain	6.6418	0.0737531	0.00869979	3.09877e-11	Physical Health and Pain
2492	Taking other prescription medications	6.45113	0.0566555	0.0140783	1.1102e-10	Medical History and Treatments
1170	Getting up in morning	-6.42206	-0.0334289	0.0397809	1.34443e-10	Sleep and Fatigue
48_irnt	Waist circumference	6.19484	0.0197653	0.102809	5.83425e-10	Body Composition and Anthropometrics
6159_3	Pain type(s) experienced in last month: Neck or shoulder pain	6.12765	0.0682159	0.00851874	8.91863e-10	Physical Health and Pain
4233_irnt	Mean signal-to-noise ratio (SNR)	6.0325	0.019946	0.0994011	1.61441e-09	Hearing and Auditory Health
6159_6	Pain type(s) experienced in last month: Hip pain	6.0256	0.092547	0.0044421	1.68485e-09	Physical Health and Pain
4803_13	Tinnitus: Yes	6.01471	0.0646466	0.00929477	1.80208e-09	Hearing and Auditory Health
6146_100	Attendance/disability/mobility allowance: None of the above	-5.94574	-0.113002	0.00289399	2.75216e-09	Socioeconomic and Environmental Factors
137	Number of treatments/medications taken	5.94339	0.0371422	0.0273354	2.79187e-09	Medical History and Treatments
2030	Guilty feelings	5.93131	0.0526044	0.0135632	3.00521e-09	Mental Health and Mood
41248_1000	Destinations on discharge from hospital (recoded): Usual Place of residence	5.85164	0.0550407	0.0122044	4.86738e-09	Medical History and Treatments
2060	Frequency of unenthusiasm / disinterest in last 2 weeks	5.81453	0.0439389	0.0184632	6.0806e-09	Mental Health and Mood
21001_irnt	Body mass index (BMI)	5.81145	0.014414	0.16973	6.19353e-09	Body Composition and Anthropometrics
2296	Falls in the last year	5.80985	0.048049	0.0152861	6.25297e-09	Physical Health and Pain
4241_raw	Signal-to-noise-ratio (SNR) of triplet (right)	5.76767	0.00912424	0.409632	8.03768e-09	Hearing and Auditory Health
41231_1	Hospital episode type: General episode	5.75813	0.0524643	0.0125314	8.50496e-09	Medical History and Treatments
136	Number of operations	5.75107	0.0410216	0.0210831	8.86799e-09	Medical History and Treatments
XIII_MUSCULOSKELET	Diseases of the musculoskeletal system and connective tissue	5.75007	0.060253	0.00978168	8.92091e-09	Physical Health and Pain
1980	Worrier / anxious feelings	5.72614	0.044618	0.0174507	1.02739e-08	Mental Health and Mood
23116_raw	Leg fat mass (left)	5.71654	0.00991028	0.34513	1.08714e-08	Body Composition and Anthropometrics
20021_irnt	Speech-reception-threshold (SRT) estimate (right)	5.70059	0.0180045	0.107263	1.19391e-08	Hearing and Auditory Health
48_raw	Waist circumference	5.596	0.00126171	20.3641	2.19349e-08	Body Composition and Anthropometrics
20502	Ever had period extreme irritability	5.58622	0.0374286	0.0241649	2.32062e-08	Mental Health and Mood
4230_irnt	Signal-to-noise-ratio (SNR) of triplet (left)	5.55474	0.0177635	0.108287	2.78029e-08	Hearing and Auditory Health
4230_raw	Signal-to-noise-ratio (SNR) of triplet (left)	5.54098	0.00864046	0.436371	3.00784e-08	Hearing and Auditory Health
XVIII_MISCFINDINGS	Symptoms	5.48522	0.0543188	0.0108175	4.12957e-08	Physical Health and Pain
23111_irnt	Leg fat percentage (right)	5.42864	0.0228977	0.0593897	5.67862e-08	Body Composition and Anthropometrics
6154_3	Medication for pain relief	5.39999	0.0624704	0.00805285	6.66464e-08	Physical Health and Pain
1548	Variation in diet	5.39302	0.0396471	0.0195727	6.92839e-08	Lifestyle and Behavior
2020	Loneliness	5.37827	0.0616683	0.00821145	7.52047e-08	Social and Family History
4244_irnt	Mean signal-to-noise ratio (SNR)	5.37505	0.0165327	0.112227	7.65616e-08	Hearing and Auditory Health
1950	Sensitivity / hurt feelings	5.35167	0.044609	0.0156564	8.71455e-08	Mental Health and Mood
2000	Worry too long after embarrassment	5.29888	0.0429307	0.0165928	1.16515e-07	Mental Health and Mood
23112_raw	Leg fat mass (right)	5.2659	0.00894606	0.35726	1.39503e-07	Body Composition and Anthropometrics
1538_0	Major dietary changes in the last 5 years: No	-5.24313	-0.0463041	0.0129993	1.57878e-07	Lifestyle and Behavior
4548	Health satisfaction	5.24016	0.0169209	0.102551	1.60434e-07	Other Health Metrics
23115_raw	Leg fat percentage (left)	5.2328	0.00268534	4.03875	1.66964e-07	Body Composition and Anthropometrics
23104_irnt	Body mass index (BMI)	5.20929	0.0130074	0.1669	1.89561e-07	Body Composition and Anthropometrics
20019_raw	Speech-reception-threshold (SRT) estimate (left)	5.1561	0.00796087	0.439058	2.52146e-07	Hearing and Auditory Health
6149_100	Mouth/teeth dental problems: None of the above	-5.14331	-0.0450914	0.013401	2.6994e-07	Other Health Metrics
20441	Ever had prolonged loss of interest in normal activities	5.12794	0.0315989	0.0284262	2.92925e-07	Mental Health and Mood
924	Usual walking pace	-5.11082	-0.0315638	0.0276308	3.20761e-07	Lifestyle and Behavior
23112_irnt	Leg fat mass (right)	5.08498	0.0158511	0.11007	3.67665e-07	Body Composition and Anthropometrics
ICDMAIN_ANY_ENTRY	Any ICDMAIN event in hilmo or causes of death	5.06094	0.0581699	0.00808642	4.17195e-07	Medical History and Treatments
21001_raw	Body mass index (BMI)	5.05796	0.00269812	3.67116	4.23766e-07	Body Composition and Anthropometrics
23104_raw	Body mass index (BMI)	5.03717	0.00265567	3.78361	4.72468e-07	Body Composition and Anthropometrics
2814	Ever used hormone-replacement therapy (HRT)	5.00445	0.0399189	0.0167694	5.60223e-07	Medical History and Treatments
2415	Had major operations	4.9907	0.0372832	0.0196686	6.01623e-07	Medical History and Treatments
4717	Shortness of breath walking on level ground	4.97951	0.0465537	0.0124444	6.37458e-07	Physical Health and Pain
6160_1	Leisure/social activities: Sports club or gym	-4.94028	-0.0487005	0.010432	7.80102e-07	Lifestyle and Behavior
6152_100	Blood clot	-4.92759	-0.0369502	0.018579	8.32492e-07	Physical Health and Pain
22616_1	Breathing problems during period of job: Yes	4.9027	0.0513091	0.00957276	9.45263e-07	Socioeconomic and Environmental Factors
6159_5	Pain type(s) experienced in last month: Stomach or abdominal pain	4.89042	0.0878454	0.00326583	1.00623e-06	Physical Health and Pain
4241_irnt	Signal-to-noise-ratio (SNR) of triplet (right)	4.83177	0.0143557	0.117492	1.35326e-06	Hearing and Auditory Health
21002_irnt	Weight	4.8164	0.0140901	0.124052	1.46172e-06	Body Composition and Anthropometrics
20499	Ever sought or received professional help for mental distress	4.77667	0.0274116	0.0323389	1.7822e-06	Mental Health and Mood
23123_raw	Arm fat percentage (left)	4.76658	0.00161343	8.90789	1.87379e-06	Body Composition and Anthropometrics
22609_2	Workplace very dusty: Often	4.71466	0.0416222	0.0139937	2.42109e-06	Socioeconomic and Environmental Factors
23119_raw	Arm fat percentage (right)	4.71431	0.00154857	9.34331	2.42531e-06	Body Composition and Anthropometrics
41235	Spells in hospital	4.69901	0.0235405	0.0437891	2.61426e-06	Medical History and Treatments
1249	Past tobacco smoking	-4.67493	-0.0131869	0.133832	2.94048e-06	Lifestyle and Behavior
1220	Daytime dozing / sleeping (narcolepsy)	4.66732	0.043008	0.013262	3.05153e-06	Sleep and Fatigue
23124_raw	Arm fat mass (left)	4.66484	0.0180271	0.068278	3.08854e-06	Body Composition and Anthropometrics
6145_6	Illness	4.65059	0.0632319	0.00560901	3.30993e-06	Physical Health and Pain
4836	Loud music exposure frequency	4.64358	0.0189988	0.0667006	3.42421e-06	Hearing and Auditory Health
2040	Risk taking	4.62159	0.0446895	0.0114273	3.80819e-06	Other Health Metrics
4598	Ever depressed for a whole week	4.6185	0.0275641	0.0295024	3.86516e-06	Mental Health and Mood
23120_raw	Arm fat mass (right)	4.61605	0.0198574	0.0557778	3.91108e-06	Body Composition and Anthropometrics
20126_0	Bipolar and major depression status: No Bipolar or Depression	-4.60708	-0.0280341	0.0297134	4.08361e-06	Mental Health and Mood
6146_2	Attendance/disability/mobility allowance: Disability living allowance	4.58863	0.109211	0.00184001	4.46159e-06	Socioeconomic and Environmental Factors
49_raw	Hip circumference	4.55458	0.00129853	12.9759	5.24907e-06	Body Composition and Anthropometrics
20116_0	Smoking status: Never	-4.49388	-0.0316463	0.0215199	6.99355e-06	Lifestyle and Behavior
20459	General happiness with own health	4.48761	0.0133677	0.118641	7.20279e-06	Other Health Metrics
23116_irnt	Leg fat mass (left)	4.47629	0.014753	0.0983297	7.59503e-06	Body Composition and Anthropometrics
20487	Felt hated by family member as a child	4.47471	0.0174238	0.076464	7.65158e-06	Social and Family History
23098_irnt	Weight	4.47368	0.0125067	0.136135	7.68858e-06	Body Composition and Anthropometrics
6145_100	Illness	-4.44184	-0.0473862	0.00949183	8.91919e-06	Physical Health and Pain
6152_9	Blood clot	4.43386	0.0369404	0.0151427	9.25621e-06	Physical Health and Pain
23098_raw	Weight	4.42317	0.000765428	35.4359	9.72623e-06	Body Composition and Anthropometrics
4653	Ever highly irritable/argumentative for 2 days	4.4141	0.0350135	0.016808	1.0143e-05	Mental Health and Mood
6142_4	Current employment status: Unable to work because of sickness or disability	4.3892	0.108215	0.00172485	1.1377e-05	Socioeconomic and Environmental Factors
6152_8	Blood clot	4.37149	0.0524745	0.00725999	1.23402e-05	Physical Health and Pain
23115_irnt	Leg fat percentage (left)	4.35073	0.0187604	0.0577015	1.35686e-05	Body Composition and Anthropometrics
1990	Tense / 'highly strung'	4.35067	0.0493803	0.00828416	1.35722e-05	Mental Health and Mood
6159_1	Pain type(s) experienced in last month: Headache	4.35026	0.0474468	0.00886433	1.35973e-05	Physical Health and Pain
H80	Diagnoses - main ICD10: H80 Otosclerosis	4.33583	1.0174	1.85907e-05	1.45208e-05	Hearing and Auditory Health
20002_1111	Non-cancer illness code	4.31051	0.0532385	0.00700159	1.62881e-05	Physical Health and Pain
R10	Diagnoses - main ICD10: R10 Abdominal and pelvic pain	4.28822	0.0990597	0.00202167	1.80112e-05	Physical Health and Pain
20488	Physically abused by family as a child	4.24001	0.0181302	0.0598723	2.23509e-05	Social and Family History
2100	Seen a psychiatrist for nerves	4.19506	0.0611485	0.00490186	2.72803e-05	Mental Health and Mood
Note: Associations were identified using BADGERS with two-sided tests. Significance was defined based on Bonferroni correction (P < 2.88 × 10⁻⁵), accounting for multiple comparisons across 1,738 traits. Only associations passing this threshold are presented.

## Sheet: Supplementary Data 5
Supplementary Data 5 Genetic correlation between ARHL and other traits estimated by LDSC.
pheno1	pheno2	rg	se	z	p	h2_obs	h2_obs_se	h2_int	h2_int_se	gcov_int	gcov_int_se
ARHL	Frequency of tiredness / lethargy in last 2 weeks	0.3158	0.0247	12.7712	2.3734e-37	0.0587	0.0024	1.0154	0.0092	0.0809	0.0063
ARHL	Neuroticism score	0.216	0.0209	10.3349	4.9011e-25	0.11	0.0051	1.0205	0.0145	0.0691	0.0063
ARHL	Long-standing illness	0.3517	0.0265	13.2743	3.2616e-40	0.0519	0.0022	1.0273	0.0098	0.0781	0.0063
ARHL	Overall health rating	0.2705	0.0231	11.7142	1.0775e-31	0.0967	0.003	1.0401	0.0119	0.0777	0.0064
ARHL	Noisy workplace	0.2821	0.0334	8.4524	2.8547e-17	0.0573	0.0044	1.0134	0.0073	0.0857	0.0057
ARHL	Snoring	-0.142	0.0258	-5.5123	3.5424e-08	0.06	0.0025	1.0247	0.0096	-0.07	0.0065
ARHL	Insomnia	0.2091	0.0252	8.291	1.1228e-16	0.0626	0.0022	1.0181	0.0099	0.0437	0.0061
ARHL	Taking other prescription medications	0.2952	0.0262	11.2809	1.6301e-29	0.0448	0.0019	1.0229	0.0083	0.0425	0.0056
ARHL	Waist circumference	0.1473	0.0206	7.144	9.0642e-13	0.1992	0.0075	1.0518	0.0195	0.0353	0.0079
ARHL	Loneliness	0.2369	0.025	9.4884	2.3454e-21	0.0379	0.002	1.0167	0.0082	0.038	0.0056
ARHL	Frequency of depressed mood in last 2 weeks	0.2498	0.0257	9.7216	2.4396e-22	0.0437	0.0024	0.9952	0.009	0.0526	0.006
ARHL	Past tobacco smoking	-0.1722	0.0243	-7.0776	1.4668e-12	0.0912	0.0034	1.0195	0.011	-0.0253	0.0069
Note: Genetic correlations were computed using LD Score Regression (LDSC), which employs two-sided Z tests. Effect estimates (rg), standard errors, and two-sided P values are reported. Multiple testing correction was not applied unless otherwise stated.

## Sheet: Supplementary Data 6
Supplementary Data 6 Causal effect estimates from GSMR using ARHL as outcome.
Exposure	Outcome	bxy	se	p	FDR
Frequency of tiredness / lethargy in last 2 weeks	ARHL	0.0958824	0.0271401	0.000411086	0.001891
Neuroticism score	ARHL	0.0836684	0.0103284	5.4613e-16	1.2561e-14
Long-standing illness	ARHL	0.157424	0.0463018	0.000673948	0.00258347
Overall health rating	ARHL	0.12084	0.0154631	5.50666e-15	6.33266e-14
Noisy workplace	ARHL	nan	nan	nan	nan
Snoring	ARHL	-0.0724953	0.0357537	0.0425978	0.0890681
Insomnia	ARHL	0.0870022	0.0228247	0.000137985	0.000793414
Taking other prescription medications	ARHL	0.0693091	0.0442892	0.117601	0.208063
Waist circumference	ARHL	0.0162343	0.00497615	0.00110463	0.0036295
Loneliness	ARHL	0.215947	0.0945746	0.0224097	0.0526505
Frequency of depressed mood in last 2 weeks	ARHL	0.256432	0.0570598	6.98649e-06	5.35631e-05
Past tobacco smoking	ARHL	-0.0251766	0.00894537	0.00488563	0.0140462
ARHL	Frequency of tiredness / lethargy in last 2 weeks	-0.0122392	0.0377653	0.745872	0.816907
ARHL	Neuroticism score	0.0963397	0.0506967	0.0573915	0.11
ARHL	Long-standing illness	-0.0302502	0.0208079	0.146006	0.239867
ARHL	Overall health rating	-0.0287402	0.0330462	0.384466	0.491262
ARHL	Noisy workplace	-0.0904322	0.0770975	0.240812	0.346167
ARHL	Snoring	0.0123993	0.0227058	0.585006	0.672757
ARHL	Insomnia	-0.0716872	0.0315075	0.0228915	0.0526505
ARHL	Taking other prescription medications	0.00336024	0.0221322	0.879325	0.919294
ARHL	Waist circumference	0.0442359	0.0446464	0.32178	0.435349
ARHL	Loneliness	-0.0106618	0.0174732	0.54174	0.655791
ARHL	Frequency of depressed mood in last 2 weeks	0.000293029	0.0273864	0.991463	0.991463
ARHL	Past tobacco smoking	0.0779986	0.057349	0.173808	0.266506
Note: nan indicated that GSMR analysis could not be performed owing to an insufficient number of valid SNP instruments (fewer than the required 10 SNPs after the clumping analysis with p < 5E-8 and LD r2 < 0.05). Causal effect estimates were obtained using GSMR with two-sided tests based on HEIDI-outlier filtering. For each exposure, the effect size (bxy), standard error, and two-sided P value ar…								after the clumping analysis with p < 5×10⁻⁸and LD r2 < 0.05).

## Sheet: Supplementary Data 7
Supplementary Data 7 Causal effect estimates from multiple Mendelian Randomization methods using ARHL as outcome.
Exposure	Outcome	method	bxy	z	se	p
Frequency of tiredness / lethargy in last 3 weeks	ARHL	IVW	0.144714	4.12519	0.0350807	3.7043e-05
Frequency of tiredness / lethargy in last 4 weeks	ARHL	Simple_Median	0.156196	3.9213	0.0398326	8.80715e-05
Frequency of tiredness / lethargy in last 5 weeks	ARHL	Robust	0.148052	4.06712	0.0364022	4.75984e-05
Frequency of tiredness / lethargy in last 6 weeks	ARHL	RAPS	0.146226	4.07702	0.0358658	4.56168e-05
Frequency of tiredness / lethargy in last 7 weeks	ARHL	PRESSO	0.144714	3.64213	0.0397335	0.000270392
Neuroticism score	ARHL	IVW	0.0694203	5.79939	0.0119703	6.65558e-09
Neuroticism score	ARHL	Simple_Median	0.0690092	4.56267	0.0151247	5.05072e-06
Neuroticism score	ARHL	Robust	0.0701508	5.79337	0.0121088	6.89895e-09
Neuroticism score	ARHL	RAPS	0.0719258	6.05708	0.0118747	1.38611e-09
Neuroticism score	ARHL	PRESSO	0.0694203	5.38556	0.0128901	7.22197e-08
Long-standing illness	ARHL	IVW	0.120813	1.80669	0.0668698	0.0708099
Long-standing illness	ARHL	Simple_Median	0.16794	2.49057	0.0674304	0.0127537
Long-standing illness	ARHL	Robust	0.185326	3.04854	0.0607917	0.00229955
Long-standing illness	ARHL	RAPS	0.15077	2.40551	0.0626766	0.0161497
Long-standing illness	ARHL	PRESSO	0.191133	3.2414	0.0589661	0.00118945
Overall health rating	ARHL	IVW	0.0798738	3.6429	0.0219259	0.000269582
Overall health rating	ARHL	Simple_Median	0.0882588	3.82328	0.0230846	0.000131687
Overall health rating	ARHL	Robust	0.106304	5.64851	0.0188199	1.61849e-08
Overall health rating	ARHL	RAPS	0.102591	4.73286	0.0216763	2.21379e-06
Overall health rating	ARHL	PRESSO	0.103942	5.24015	0.0198357	1.60443e-07
Insomnia	ARHL	IVW	0.0943026	3.25381	0.0289822	0.0011387
Insomnia	ARHL	Simple_Median	0.103139	2.85082	0.0361788	0.00436069
Insomnia	ARHL	Robust	0.0898424	2.67744	0.0335554	0.00741876
Insomnia	ARHL	RAPS	0.082459	2.68863	0.0306695	0.00717449
Insomnia	ARHL	PRESSO	0.0943026	3.06675	0.03075	0.00216403
Waist circumference	ARHL	IVW	0.0189785	3.48798	0.00544111	0.000486683
Waist circumference	ARHL	Simple_Median	0.0308133	4.09085	0.00753225	4.29791e-05
Waist circumference	ARHL	Robust	0.0248114	4.48635	0.00553042	7.24543e-06
Waist circumference	ARHL	RAPS	0.0229177	4.11659	0.00556715	3.84517e-05
Waist circumference	ARHL	PRESSO	0.0243288	4.55019	0.00534676	5.35976e-06
Frequency of depressed mood in last 3 weeks	ARHL	IVW	0.25642	4.16325	0.0615913	3.13747e-05
Frequency of depressed mood in last 4 weeks	ARHL	Simple_Median	0.220945	2.66504	0.0829051	0.00769793
Frequency of depressed mood in last 5 weeks	ARHL	Robust	0.244414	3.56454	0.0685684	0.000364501
Frequency of depressed mood in last 6 weeks	ARHL	RAPS	0.250721	3.89074	0.0644404	9.99378e-05
Frequency of depressed mood in last 7 weeks	ARHL	PRESSO	0.25642	3.09947	0.0827303	0.00193867
Past tobacco smoking	ARHL	IVW	-0.0262245	-2.51195	0.0104399	0.0120065
Past tobacco smoking	ARHL	Simple_Median	-0.0320045	-2.34621	0.013641	0.0189654
Past tobacco smoking	ARHL	Robust	-0.0290369	-2.55394	0.0113695	0.0106512
Past tobacco smoking	ARHL	RAPS	-0.0306922	-2.72316	0.0112708	0.00646614
Past tobacco smoking	ARHL	PRESSO	-0.0262245	-2.46163	0.0106533	0.0138307
Note: Mendelian Randomization analyses were performed using standard two-sided tests in IVW, MR-Egger, weighted median, and weighted mode frameworks. Effect sizes, standard errors, and two-sided P values are presented for each method. Multiple testing correction was not applied unless stated.

## Sheet: Supplementary Data 8
Supplementary Data 8 Summary of the 165 credible set SNPs for ARHL identified from genome-wide fine-mapping analysis.
Size	PIP	PGV	PGVenrich	PEP	SNP
1	1	0.002415	17769.1	1	rs9493627
1	1	0.005118	37651	1	rs36062310
1	1	0.002838	20878.8	0.993333	rs1126809
1	1	0.002114	15551.9	0.85	rs2749883
1	1	0.002912	21424.1	1	rs10901863
1	1	0.001954	14376.2	0.806667	rs2242416
1	0.999988	0.000876	6443.14	0.96	rs61734651
1	0.999956	0.000748	5504.81	1	rs118174674
1	0.999925	0.001192	8772.63	0.99	rs13147559
1	0.999906	0.001291	9500.52	0.813333	rs2879538
1	0.999897	0.000785	5776.29	1	rs45598239
1	0.998598	0.000558	4102.32	1	rs11026723
1	0.988522	0.000986	7254.52	0.94	rs13171669
1	0.98574	0.000552	4058.56	0.966667	rs9451298
1	0.98175	0.000497	3652.95	0.973333	rs71483314
1	0.974495	0.00067	4931.91	0.963333	rs10831990
1	0.952868	0.002177	16017.1	0.826667	rs7284476
1	0.945987	0.000514	3780.42	0.863333	rs73188099
1	0.934808	0.000366	2690.42	0.953333	rs13205226
1	0.933292	0.001715	12616.8	0.866667	rs11073804
1	0.916611	0.000271	1995.25	0.9	rs11606322
1	0.903224	0.000483	3552.91	0.873333	rs2289702
2	0.967607	0.000378	1388.78	0.943333	rs1805005,rs112626584
2	0.944807	0.000503	1851.79	0.886667	rs68102118,rs6462111
2	0.930264	0.000333	1223.88	0.86	rs6498308,rs6498309
2	0.978585	0.000202	744.184	0.83	rs35009641,rs1039898
2	0.927196	0.000249	917.293	0.823333	rs17856536,rs75761992
2	0.944337	0.000831	3058.09	0.903333	rs35094336,rs74544416
2	0.929855	0.000534	1963.39	0.846667	rs7819550,rs7837090
2	0.934231	0.00057	2096.69	0.91	rs57167368,rs11596052
2	1.08326	0.000379	1394.13	0.976667	rs4568360,rs13163827
2	0.907035	0.00055	2021.42	0.75	rs3825393,rs7298565
2	1.05501	0.000189	695.929	0.736667	rs62039688,rs9938285
2	1.10099	0.000528	1942.9	0.866667	rs2852772,rs2615000
2	1.0096	0.000268	986.749	0.916667	rs80215473,rs77672322
2	0.914981	0.000611	2248.38	0.843333	rs113264794,rs9610885
3	0.909369	0.000377	924.484	0.89	rs143976352,rs144839912,rs1898661
3	0.928469	0.000276	677.754	0.84	rs1544655,rs11891876,rs4670570
3	0.94376	0.000225	552.211	0.766667	rs1881229,rs7949087,rs10743061
3	1.02069	0.000442	1084.81	0.846667	rs13337678,rs2550303,rs3790110
3	0.937346	0.000137	336.184	0.743333	rs595146,rs1244273,rs503028
3	1.0072	0.001173	2876.34	0.813333	rs1004764,rs2235573,rs4289289
3	1.0603	0.000478	1172.48	0.823333	rs835259,rs1538648,rs55843714
3	0.990662	0.001218	2986.17	0.88	rs55635402,rs11041717,rs4483583
3	1.06143	0.001023	2507.44	0.756667	rs2393729,rs2393730,rs4948296
3	0.9624	0.000528	1295.2	0.853333	rs2360675,rs741475,rs759661
3	0.906035	0.000277	678.789	0.74	rs2569006,rs10037373,rs1432771
3	0.989929	0.000116	284.394	0.736667	rs9517941,rs1855579,rs9517940
3	0.968653	0.000586	1436.5	0.733333	rs11152089,rs11152090,rs1344011
3	1.05829	0.000929	2276.93	0.94	rs12225399,rs67307131,rs7125115
3	1.05813	0.00032	785.893	0.833333	rs6913992,rs6934614,rs6934436
3	1.01746	0.000172	421.663	0.716667	rs660240,rs629301,rs7528419
3	0.90576	0.000211	518.558	0.736667	rs2842895,rs3904600,rs11759956
3	0.945667	0.000203	496.888	0.746667	rs1109617,rs13173714,rs6871143
3	0.995818	0.00022	540.587	0.716667	rs76753627,rs78500097,rs80110011
3	1.08515	0.000161	393.846	0.74	rs8098,rs11675632,rs77160973
4	0.904335	0.000262	482.713	0.893333	rs62623452,rs143448563,rs75700570,rs950362
4	0.911852	0.000148	272.456	0.72	rs11557713,rs1053951,rs6567288,rs2048793
4	0.990736	0.000129	236.861	0.756667	rs79724272,rs72749018,rs72749008,rs72749007
4	0.926273	0.000581	1067.88	0.74	rs1494404,rs4657404,rs10800073,rs7525101
4	0.936016	0.000337	619.797	0.703333	rs185251440,rs11039049,rs79093948,rs138795369
4	0.905803	0.00076	1397.37	0.826667	rs2296506,rs2296508,rs2256014,rs2236401
4	0.969709	0.000132	242.742	0.73	rs529200,rs694786,rs583514,rs546738
4	1.05288	0.000336	618.169	0.92	rs2474384,rs2499507,rs1474872,rs2180201
4	0.928889	0.000183	336.249	0.726667	rs113405739,rs112344141,rs8191979,rs3766921
4	1.01922	0.000482	886.312	0.796667	rs2877561,rs2332035,rs3732407,rs3942629
4	1.03104	0.000959	1763.05	0.786667	rs7710068,rs6453022,rs7714670,rs11738813
4	1.07411	0.000354	650.734	0.853333	rs72953355,rs55865197,rs72953357,rs56207956
4	0.980092	0.000174	319.279	0.703333	rs59369558,rs10808179,rs73201933,rs6968125
5	0.91741	0.00018	264.391	0.736667	rs34933034,rs79217743,rs936226,rs3784790,rs2168519
5	0.909314	0.000141	206.98	0.726667	rs36027301,rs75592015,rs74538877,rs77155493,rs145431788
5	0.908753	0.000176	259.075	0.72	rs7209047,rs10852860,rs9912448,rs9303177,rs11649929
5	0.902617	0.000305	449.372	0.76	rs12156559,rs1140722,rs3750354,rs1806524,rs10992860
5	0.904773	0.00041	603.67	0.906667	rs4941543,rs8001605,rs9534335,rs7324845,rs913094
5	0.950476	0.000754	1109.15	0.776667	rs1981809,rs6453017,rs6890164,rs1981811,rs929740
5	0.918413	0.000485	714.25	0.816667	rs17638807,rs34596952,rs12886101,rs6574652,rs3915221
5	0.948337	0.000369	543.149	0.84	rs10148763,rs2241128,rs17125764,rs2241122,rs10142414
5	0.922601	0.000171	252.163	0.733333	rs75616894,rs79986732,rs74513896,rs17633978,rs78719809
5	0.990321	0.000168	246.74	0.703333	rs10062026,rs2366926,rs4916685,rs16876822,rs10037067
5	0.947317	0.000201	296.296	0.753333	rs77509030,rs75173566,rs111315862,rs111982333,rs3093412
5	0.991736	0.000327	481.695	0.906667	rs56285832,rs2871387,rs3811773,rs3749531,rs1133359
5	0.949442	0.000446	656.159	0.73	rs857641,rs6656076,rs1546880,rs2038098,rs9651041
5	0.903467	0.000284	417.826	0.8	rs7998594,rs56757129,rs7999901,rs9604100,rs9324238
5	0.959915	0.000567	834.17	0.853333	rs907060,rs1510277,rs1027915,rs908807,rs1510278
5	0.903815	0.000296	435.163	0.9	rs150703716,rs62622827,rs144832838,rs117955239,rs150614226
5	0.917588	0.000143	210.587	0.716667	rs480588,rs28379930,rs6505558,rs28484275,rs477052
6	0.900505	0.000237	290.492	0.813333	rs11158758,rs12437105,rs11624401,rs10143275,rs8020743,rs8021168
6	0.908931	0.000179	219.353	0.756667	rs73118771,rs61681474,rs17236633,rs6899059,rs7723808,rs74590372
6	0.917575	0.00025	306.994	0.83	rs17674370,rs36030381,rs111833299,rs62125950,rs312927,rs62125958
6	0.94152	0.000187	229.258	0.78	rs61687445,rs7933981,rs7928017,rs7125215,rs4319542,rs7125588
6	0.91021	0.000261	319.862	0.75	rs8045079,rs7185485,rs8047289,rs11150136,rs12447103,rs10492901
6	1.01439	0.000286	351.221	0.876667	rs79239919,rs76894892,rs55736210,rs78428340,rs112181472,rs77673898
6	0.902843	0.00029	355.404	0.81	rs62077181,rs9911660,rs62077192,rs62077193,rs58038388,rs62077179
6	0.917063	0.000862	1056.31	0.743333	rs57354937,rs7712395,rs7727566,rs9313002,rs10475169,rs323696
6	0.926768	0.000263	323.011	0.736667	rs956129,rs11638507,rs9652480,rs17241403,rs11631885,rs11638476
6	0.97295	0.000372	455.967	0.853333	rs9517282,rs4772076,rs2306441,rs4772075,rs9584836,rs9805856
6	0.941863	0.000226	276.541	0.703333	rs11540358,rs17800727,rs72801825,rs7189819,rs72801818,rs3929
6	0.980766	0.000278	340.77	0.73	rs113809279,rs56171291,rs58895660,rs6997244,rs3176300,rs7386762
6	0.987936	0.000166	203.05	0.716667	rs12750420,rs3795686,rs36024412,rs34370465,rs34209692,rs4659373
6	1.05831	0.000132	161.529	0.713333	rs34038476,rs6755801,rs12612683,rs12692895,rs3755166,rs2161038
6	0.94313	0.000113	138.593	0.703333	rs61917206,rs2286007,rs61916747,rs956695,rs118007973,rs61919871
6	0.965442	0.000203	249.316	0.706667	rs3747973,rs823114,rs7536483,rs823116,rs11580015,rs708723
7	0.912026	0.000175	183.961	0.73	rs2207322,rs35322361,rs926822,rs6056641,rs6056706,rs4816142,rs6039500
7	0.919737	0.000162	170.527	0.733333	rs2267958,rs3003579,rs3003575,rs3003612,rs3003578,rs3003606,rs3003608
7	0.917514	0.000191	200.862	0.726667	rs7675885,rs767168,rs1973352,rs6823745,rs11941966,rs1280102,rs10021310
7	0.923584	0.000665	698.628	0.713333	rs2354376,rs4732339,rs9691831,rs2034507,rs2305342,rs2305343,rs3807331
7	0.940699	0.000444	466.428	0.8	rs7308729,rs56017041,rs56290734,rs7967289,rs7971584,rs56115975,rs74654592
7	0.937663	0.000302	317.387	0.736667	rs118064941,rs186017271,rs188568477,rs76849503,rs74416301,rs78459107,rs75466753
7	0.904558	0.000286	301.013	0.823333	rs112626929,rs112001192,rs111747517,rs113929587,rs115822632,rs111510526,rs116680338
7	0.973391	0.00067	704.072	0.763333	rs8050136,rs17817449,rs7206122,rs3751812,rs8063057,rs1421085,rs17817288
7	0.922116	0.000143	150.625	0.76	rs2506142,rs2506143,rs2474733,rs2474732,rs2506140,rs2506144,rs2474737
7	0.959468	0.000182	191.609	0.723333	rs229660,rs73273549,rs229664,rs229665,rs229663,rs229662,rs17767188
8	0.905006	0.000208	191.504	0.776667	rs112770611,rs11801911,rs74889821,rs11806175,rs78213219,rs111922807,rs114000079,rs116435667
8	0.943988	0.000249	228.743	0.77	rs10833825,rs12574634,rs11026796,rs2403752,rs7129430,rs10833819,rs11543287,rs4922629
8	0.948651	0.000279	256.737	0.74	rs618869,rs9947593,rs613872,rs599550,rs2126788,rs2126786,rs784256,rs784237
8	0.919176	0.000176	161.835	0.723333	rs6805224,rs4679588,rs9858271,rs958241,rs4679488,rs4679493,rs6805018,rs4679492
8	0.945333	0.000341	313.321	0.733333	rs4483835,rs12930850,rs8045100,rs7196548,rs11649004,rs12924701,rs11644375,rs8045875
8	0.96761	0.000288	265.079	0.713333	rs6873268,rs641221,rs186559,rs324428,rs2910908,rs4867443,rs2963967,rs7718355
9	0.919677	0.000416	340.017	0.816667	rs11881070,rs12981356,rs62120686,rs35354451,rs62120687,rs2396234,rs12972434,rs4807253,rs12972198
9	0.919734	0.000482	394.134	0.746667	rs17300655,rs1558670,rs4238779,rs17300627,rs1005913,rs1558668,rs78417468,rs11643684,rs78528263
9	0.91351	0.000365	298.547	0.82	rs7151531,rs11628180,rs11160085,rs734206,rs4900138,rs72699818,rs72697297,rs72697295,rs7141996
9	0.942535	0.000112	91.1669	0.71	rs11754347,rs6918485,rs2791615,rs6914891,rs2791613,rs9296962,rs9367857,rs55860640,rs2474115
9	0.922549	0.000123	100.378	0.703333	rs5754748,rs2157153,rs2267315,rs2283957,rs2267316,rs738989,rs5754752,rs1005680,rs2213360
9	0.902476	8.9e-05	72.7529	0.71	rs1585586,rs1381763,rs1869999,rs2319546,rs1599641,rs9851029,rs2219328,rs1841770,rs6440527
9	0.938294	0.00044	359.87	0.716667	rs938724,rs7460,rs10283368,rs13268978,rs10088475,rs10282830,rs4413752,rs13249806,rs13278258
10	0.91031	0.000435	320.355	0.77	rs2240669,rs12980998,rs12459920,rs12463193,rs75117181,rs12971793,rs80049923,rs11085064,rs12608500,rs11085065
10	0.916458	0.000217	159.658	0.74	rs11540822,rs130072,rs1265097,rs2233976,rs17197087,rs72856720,rs72856721,rs17190798,rs72856718,rs2073724
10	0.903394	0.000238	175.267	0.783333	rs2637326,rs2808290,rs903282,rs975889,rs2934709,rs2642309,rs2637281,rs2642305,rs2642296,rs2451928
10	0.915918	0.000184	135.49	0.806667	rs4837858,rs10759858,rs1372338,rs4837845,rs4836850,rs1441749,rs1441750,rs1372333,rs7847485,rs12708292
10	0.92648	0.000144	106.11	0.73	rs4859879,rs12645742,rs11097938,rs7675009,rs13103523,rs13120272,rs34830788,rs16996915,rs4859875,rs6533344
10	0.920814	0.000233	171.378	0.77	rs6856875,rs28402331,rs1479002,rs7660627,rs6844662,rs2899056,rs28603122,rs7698785,rs4364322,rs28472285
10	0.919312	0.000556	408.755	0.846667	rs7786814,rs6467804,rs4732335,rs12056096,rs7777163,rs7807983,rs6948294,rs7780696,rs7780560,rs3778687
11	0.903533	0.000192	128.555	0.746667	rs72655799,rs60133156,rs10957569,rs72655802,rs10957566,rs4300047,rs4132899,rs72655788,rs6992171,rs113289972,rs4076783
11	0.91264	0.000333	222.483	0.776667	rs62186862,rs4505594,rs73079666,rs6041846,rs56295224,rs6041827,rs7274574,rs6041772,rs6041892,rs60669872,rs6041774
11	0.931987	0.000262	175.5	0.783333	rs113306833,rs7327988,rs9513390,rs7327933,rs17455170,rs7328463,rs74108740,rs16955208,rs75229726,rs57113062,rs11620526
11	0.903131	0.00016	106.981	0.73	rs35873266,rs2238538,rs17647488,rs11873061,rs16944870,rs12954964,rs2313979,rs12605548,rs501185,rs11081047,rs9963977
11	0.924116	0.00018	120.135	0.71	rs7864264,rs2291506,rs4877894,rs4406490,rs12349624,rs4358872,rs7026697,rs1387923,rs4578034,rs10125141,rs4310286
11	0.936386	0.000204	136.16	0.703333	rs12043242,rs16859595,rs12411071,rs12042411,rs10125,rs14212,rs2051656,rs60934963,rs55968444,rs16859676,rs12022812
12	0.933206	0.000521	319.21	0.733333	rs11238325,rs1024531,rs1859571,rs1019000,rs7786917,rs6967612,rs6593180,rs2108349,rs1014384,rs2301925,rs12718926,rs11983539
12	0.903921	0.000142	86.8999	0.72	rs10777716,rs4762233,rs2160989,rs1362970,rs1052651,rs11108172,rs4762597,rs2367559,rs11108175,rs10859919,rs4762596,rs4762595
12	0.915489	0.000249	152.616	0.716667	rs2570537,rs4272744,rs7080957,rs7901646,rs11592291,rs1433793,rs2578112,rs881008,rs2177836,rs732187,rs1368764,rs7909499
12	0.943209	0.000194	119.229	0.703333	rs7823734,rs15881,rs12678835,rs3890736,rs7838422,rs7011317,rs3936037,rs3935834,rs6586994,rs6980554,rs1128397,rs11986623
13	0.91107	0.000154	87.0545	0.71	rs2550619,rs2550621,rs2550620,rs2738600,rs1981882,rs2859499,rs2738603,rs2548861,rs4888819,rs1125671,rs2161721,rs2548843,rs1424162
13	0.913816	0.000252	142.478	0.703333	rs2431108,rs325485,rs325500,rs185260,rs77960,rs161645,rs325521,rs2018142,rs325501,rs10455066,rs6421926,rs60271,rs325523
13	0.909833	0.000142	80.5422	0.703333	rs2286546,rs12608919,rs3760999,rs10155,rs8644,rs17674497,rs1051803,rs4807482,rs10126,rs34325864,rs12976454,rs4807481,rs10411035
14	0.904478	0.000449	235.856	0.806667	rs4941090,rs12965546,rs1942990,rs4341850,rs9319988,rs9945062,rs12455592,rs9948350,rs17702784,rs11152320,rs17631446,rs1788070,rs562716,rs537171
14	0.910105	0.000219	114.984	0.726667	rs10868564,rs10120750,rs7861579,rs10780829,rs4878070,rs4878069,rs10868568,rs11141758,rs10868565,rs10868563,rs10868562,rs11141754,rs11141766,rs10868559
14	0.911595	0.000212	111.513	0.726667	rs6477171,rs10815523,rs2296053,rs10429625,rs10739123,rs74343447,rs2296052,rs7872783,rs6477183,rs7048314,rs10976038,rs6477172,rs10429606,rs7043585
14	0.903423	0.000171	89.6028	0.71	rs3824249,rs2294013,rs13258681,rs7000525,rs11774189,rs13281855,rs6470178,rs11786766,rs10956145,rs3824248,rs62518601,rs13269492,rs2294014,rs6984344
15	0.90719	0.000212	104.184	0.713333	rs9963931,rs9646492,rs6506423,rs7504541,rs4798472,rs4474781,rs8090563,rs56835603,rs7506799,rs9963660,rs8089223,rs2228712,rs12957629,rs4798474,rs16950474
16	0.911921	0.00016	73.5212	0.706667	rs283623,rs1013761,rs2973568,rs1014550,rs2931441,rs2931445,rs2931439,rs2973527,rs2973569,rs2931444,rs2973551,rs2931440,rs2973528,rs2973550,rs283625,rs2973530
17	0.906641	0.000157	67.9979	0.716667	rs58563212,rs12596810,rs60028025,rs57263129,rs2106254,rs12599470,rs16971448,rs61208973,rs16971471,rs16971447,rs67202642,rs12325072,rs13380725,rs16971474,rs16971481,rs77773611,rs4140672
17	0.906825	0.000106	45.8042	0.716667	rs12905981,rs12908653,rs67465793,rs9630428,rs7170437,rs7167388,rs4775528,rs12906130,rs12440093,rs34716172,rs12441856,rs12911177,rs58568907,rs55723911,rs12593694,rs2009523,rs11856742
17	0.910482	0.000131	56.8698	0.72	rs12334564,rs12541177,rs10099401,rs10088262,rs9656947,rs6990565,rs7827665,rs1367829,rs12682209,rs13270541,rs11785018,rs7015861,rs12549683,rs7828192,rs9918907,rs7833650,rs3911939
17	0.911023	0.000201	87.0314	0.793333	rs2306421,rs2306411,rs13109053,rs17450274,rs35635288,rs142167703,rs2306420,rs13145977,rs73844249,rs34579832,rs1842383,rs36177180,rs35317464,rs36067198,rs7684567,rs76551385,rs35031093
17	0.913351	0.000233	101.036	0.743333	rs17777974,rs12619033,rs11691123,rs11685349,rs11122892,rs3860381,rs11692656,rs11122891,rs71413380,rs11122896,rs11122893,rs11683921,rs11677031,rs11677976,rs34217241,rs11122890,rs12999970
18	0.915454	0.00016	65.4065	0.76	rs7546642,rs6682295,rs143169740,rs76822479,rs7550311,rs6702375,rs75611566,rs61784567,rs115992551,rs6695456,rs80010879,rs4478815,rs78877530,rs138988903,rs115029161,rs75933695,rs76931262,rs113968995
19	0.905955	0.000141	54.5522	0.736667	rs111516934,rs57249977,rs17083097,rs61697986,rs76264584,rs75363187,rs56080300,rs75700225,rs80262271,rs58847426,rs10507363,rs7322270,rs2181968,rs79217136,rs9581532,rs11843415,rs2419891,rs113519271,rs113414861
19	0.912778	0.000148	57.2579	0.716667	rs75132258,rs74573605,rs76928654,rs75979600,rs76822519,rs17711828,rs116498738,rs79510457,rs76899271,rs10510141,rs10510140,rs75088436,rs75031371,rs17644332,rs7908482,rs17644414,rs76422588,rs7899422,rs117449309
19	0.905747	0.000178	68.8953	0.703333	rs77951968,rs7010701,rs16879153,rs1487154,rs73582358,rs56203752,rs78428726,rs76816722,rs1487149,rs77090405,rs13267202,rs7003988,rs79435366,rs56282199,rs76825279,rs76860300,rs71512625,rs56195607,rs34828085
21	0.906706	0.000191	66.7372	0.773333	rs6044094,rs6514689,rs4814507,rs6044106,rs6034522,rs6044103,rs6034524,rs6034523,rs6044110,rs6044098,rs4814508,rs6044102,rs6044097,rs2092695,rs6044089,rs6044092,rs6044090,rs6135795,rs1071913,rs6044087,rs6044104
22	0.913574	0.000127	42.5822	0.703333	rs17715573,rs7273894,rs17715103,rs74181959,rs7269363,rs13042787,rs35374184,rs6044834,rs34806176,rs74181952,rs6044833,rs79020748,rs7269816,rs16999079,rs8119204,rs34858258,rs35387076,rs8115774,rs74181951,rs77815017,rs35968152,rs34567175
23	0.903137	0.000143	45.5956	0.703333	rs11711394,rs869365,rs17070038,rs9853772,rs3846223,rs35422561,rs62247388,rs11708249,rs13066611,rs11706882,rs2306381,rs59443691,rs67740314,rs3911777,rs3755828,rs10866068,rs11715654,rs10510912,rs67388649,rs62251771,rs3911779,rs62249934,rs62249939
24	0.916421	0.000181	55.4896	0.74	rs113546555,rs61467369,rs115979406,rs77255359,rs74635015,rs113245538,rs116393144,rs77076248,rs113308590,rs146538798,rs79297755,rs112130912,rs112580456,rs79122339,rs12649695,rs735224,rs75345076,rs192536877,rs113401067,rs77827286,rs112101764,rs113209615,rs111248679,rs79370348
24	0.905309	0.000164	50.2213	0.723333	rs7239796,rs4940885,rs56374412,rs1444486,rs7245268,rs9954243,rs4940883,rs8086827,rs7234617,rs56928454,rs28599601,rs9748413,rs6567091,rs8089537,rs8093022,rs4940465,rs8086973,rs9748813,rs9748415,rs8090670,rs8095899,rs4940884,rs4940880,rs8090824

## Sheet: Supplementary Data 9
Supplementary Data 9 Summary of 22 putative causal variants for ARHL identified by GWFM.
CHR	POS	SNP	A1	A2	EAF	BETA	SE	P	PIP	PGV	PGVenrich	PEP	Non_synonymous	Conserved_Vertebrate_phastCons46way	Conserved_Mammal_phastCons46way	Conserved_Primate_phastCons46way
3	181978725	rs73188099	T	C	0.1624	0.00691667	0.00127434	5.71e-08	0.945987	0.000514	3780.42	0.863333	0	1	1	1
3	181989595	rs2879538	A	G	0.1772	-0.00947743	0.00116015	3.106e-16	0.999906	0.001291	9500.52	0.813333	0	1	1	1
4	17524570	rs13147559	C	G	0.8667	-0.0101398	0.00137219	1.474e-13	0.999925	0.001192	8772.63	0.99	1	1	1	1
5	148601243	rs13171669	A	G	0.5701	-0.00671131	0.000877139	1.989e-14	0.988522	0.000986	7254.52	0.94	0	1	1	1
6	37648615	rs13205226	T	C	0.0536	-0.0095468	0.00206623	3.83e-06	0.934808	0.000366	2690.42	0.953333	0	1	1	0
6	43273604	rs2242416	A	G	0.3935	-0.0101741	0.000968401	8.102e-26	1	0.001954	14376.2	0.806667	1	1	1	1
6	90660319	rs9451298	T	C	0.7217	0.00601085	0.000972315	6.329e-10	0.98574	0.000552	4058.56	0.966667	0	1	1	1
6	133789728	rs9493627	A	G	0.3214	0.0105435	0.000966455	1.039e-27	1	0.002415	17769.1	1	1	1	1	1
10	82394146	rs71483314	A	G	0.0237	0.0163043	0.00304907	8.927e-08	0.98175	0.000497	3652.95	0.973333	0	1	1	1
10	126812270	rs10901863	T	C	0.2675	0.0124291	0.00107122	3.99e-31	1	0.002912	21424.1	1	0	0	0	0
11	13197316	rs10831990	T	C	0.7256	0.00604653	0.000980106	6.861e-10	0.974495	0.00067	4931.91	0.963333	0	1	1	0
11	22689884	rs11026723	A	G	0.4092	-0.00532473	0.000968202	3.806e-08	0.998598	0.000558	4102.32	1	0	1	1	0
11	89017961	rs1126809	A	G	0.2991	0.0100711	0.00097648	6.11e-25	1	0.002838	20878.8	0.993333	1	1	1	1
11	115543613	rs11606322	A	G	0.9373	-0.00726311	0.00186976	0.0001025	0.916611	0.000271	1995.25	0.9	0	1	1	1
14	52515716	rs2749883	A	C	0.4137	0.00886571	0.00087364	3.382e-24	1	0.002114	15551.9	0.85	0	0	0	0
15	79237293	rs2289702	T	C	0.103	-0.00756769	0.00147447	2.859e-07	0.903224	0.000483	3552.91	0.873333	1	1	1	0
15	89252012	rs11073804	A	T	0.1973	-0.0111124	0.0011662	1.592e-21	0.933292	0.001715	12616.8	0.866667	0	1	1	1
18	44137400	rs118174674	T	C	0.0212	0.0173008	0.00311639	2.832e-08	0.999956	0.000748	5504.81	1	1	1	1	1
20	61451332	rs61734651	T	C	0.0716	0.0124558	0.00186075	2.172e-11	0.999988	0.000876	6443.14	0.96	1	1	1	0
21	43809092	rs45598239	T	C	0.0552	0.0122018	0.00195512	4.349e-10	0.999897	0.000785	5776.29	1	1	1	0	0
22	38129332	rs7284476	A	G	0.4546	0.00883982	0.000875955	6.016e-24	0.952868	0.002177	16017.1	0.826667	0	1	1	1
22	50988105	rs36062310	A	G	0.0426	0.0295403	0.00225466	3.212e-39	1	0.005118	37651	1	1	1	1	0
CHR, chromosome;POS, base pair position in build hg19; A1: effect allele, A2: other allele, EAF: effect allele frequency. PIP, Posterior inclusion probability; PEP, Posterior SNP heritability enrichment probability. The GWAS P values are based on two sided t-tests.

## Sheet: Supplementary Data 10
Supplementary Data 10 Summary of 9 potentially causal missense variants prioritized by GWFM.
CHR	POS	SNP	PIP	Gene
4	17524570	rs13147559	0.999925	CLRN2
6	43273604	rs2242416	1	CRIP3
6	133789728	rs9493627	0.98574	EYA4
11	89017961	rs1126809	1	TYR
15	79237293	rs2289702	0.903224	CTSH
18	44137400	rs118174674	0.999956	LOXHD1
20	61451332	rs61734651	0.999988	COL9A3
21	43809092	rs45598239	0.999897	TMPRSS3
22	50988105	rs36062310	1	KLHDC7B
CHR, chromosome;POS, base pair position in build hg19; PIP, Posterior inclusion probability.

[truncated: 9 more sheets: Supplementary Data 11, Supplementary Data 12, Supplementary Data 13, Supplementary Data 14, Supplementary Data 15, Supplementary Data 16, Supplementary Data 17, Supplementary Data 18, Supplementary Data 19]
