# Supplementary material for: Multi-ancestry GWAS of age-related hearing loss identifies 140 loci and key cellular mechanisms
Source: Nat Commun. 2026 Feb 21;17:4325. doi: 10.1038/s41467-026-69894-z (PMC13172361; doi:10.1038/s41467-026-69894-z)
Supplement: Supplementary file 6 — Source Data [file 41467_2026_69894_MOESM6_ESM.xlsx]

## Sheet: Figure 2b
Figure 2b	lead SNPs in Cross-ancestry meta-analysis				lead SNPs in FinnGen
SNP	beta	SE	Upper_CI	Lower_CI	beta	SE	Upper_CI	Lower_CI	Category
rs112725535	-0.0104637	0.00173862	-0.00705603	-0.0138714	-0.0158573	0.00535924	-0.00535322	-0.0263614	Known
rs28616748	-0.00766551	0.00137529	-0.00496994	-0.0103611	-0.0154742	0.00402591	-0.00758345	-0.023365	Known
rs35189848	-0.00837909	0.00125284	-0.00592352	-0.0108347	-0.0201243	0.00374084	-0.0127922	-0.0274563	Known
rs11211122	-0.00723057	0.00126527	-0.00475064	-0.0097105	-0.00890309	0.00373122	-0.00158989	-0.0162163	Known
rs12756209	-0.0107772	0.00126961	-0.00828879	-0.0132656	-0.00499105	0.00392758	0.00270701	-0.0126891	Previously unknown
rs7525101	0.00973114	0.00126148	0.0122036	0.00725864	0.00646457	0.00372969	0.0137748	-0.000845621	Known
rs7545404	-0.0122643	0.00131008	-0.00969654	-0.0148321	-0.0192534	0.00401039	-0.0113931	-0.0271138	Previously unknown
rs10919329	0.0135434	0.00141286	0.0163127	0.0107742	0.00497133	0.00386893	0.0125544	-0.00261178	Previously unknown
rs10754803	0.0069205	0.00125318	0.00937674	0.00446426	0.00559586	0.00372573	0.0128983	-0.00170658	Known
rs6545432	0.0118	0.001253	0.0142559	0.00934407	0.0284988	0.00386048	0.0360654	0.0209323	Known
rs7600540	-0.00870488	0.00144029	-0.00588191	-0.0115279	-0.0110114	0.00394631	-0.0032766	-0.0187461	Known
rs150081728	0.00721451	0.00130442	0.00977117	0.00465785	0.00216964	0.00373129	0.00948298	-0.00514369	Known
rs17225700	-0.0132413	0.00230233	-0.00872875	-0.0177539	-0.0269357	0.00704059	-0.0131361	-0.0407353	Known
rs741475	-0.0094282	0.00126702	-0.00694484	-0.0119116	-0.0108078	0.00379791	-0.00336394	-0.0182517	Known
rs66969731	0.00981135	0.00169167	0.013127	0.00649566	0.00950174	0.00524971	0.0197912	-0.000787693	Previously unknown
rs78500097	0.00837759	0.00146437	0.0112478	0.00550742	0.0100979	0.00433521	0.0185949	0.00160087	Known
rs13327339	-0.00710055	0.00125389	-0.00464293	-0.00955817	-0.00461305	0.00372559	0.00268912	-0.0119152	Known
rs3855740	0.00764011	0.0012685	0.0101264	0.00515385	0.0104744	0.00379372	0.0179101	0.00303872	Known
rs3915060	-0.00981776	0.0014057	-0.0070626	-0.0125729	-0.0245386	0.00417128	-0.0163629	-0.0327143	Known
rs2955132	-0.0121705	0.00179348	-0.00865529	-0.0156857	-0.0138731	0.00489436	-0.00428019	-0.0234661	Previously unknown
rs1510277	0.0100011	0.00161484	0.0131662	0.00683599	0.0263984	0.00499049	0.0361798	0.0166171	Known
rs72622585	0.0137324	0.00163753	0.0169419	0.0105228	0.0208945	0.00498704	0.0306691	0.0111199	Known
rs55853808	-0.0127934	0.00170429	-0.00945299	-0.0161338	-0.0159363	0.00551592	-0.00512513	-0.0267475	Known
rs3135175	0.00839761	0.00134674	0.0110372	0.005758	0.00927392	0.00378243	0.0166875	0.00186035	Previously unknown
rs13147559	-0.0136176	0.00184285	-0.0100056	-0.0172296	-0.0116333	0.00543901	-0.000972829	-0.0222937	Known
rs2140147	-0.00707465	0.00126491	-0.00459543	-0.00955388	0.00132338	0.0037884	0.00874866	-0.00610189	Known
rs1466056	-0.0156163	0.00193242	-0.0118287	-0.0194038	-0.0179556	0.00532766	-0.00751342	-0.0283978	Known
rs430522	-0.00829128	0.00126257	-0.00581663	-0.0107659	-0.00974991	0.00373268	-0.00243385	-0.017066	Known
rs6449526	0.00879197	0.00161249	0.0119524	0.00563149	0.0147841	0.00507768	0.0247364	0.00483186	Previously unknown
rs10077547	0.00764741	0.00128672	0.0101694	0.00512543	0.00616127	0.0042473	0.014486	-0.00216345	Previously unknown
rs1651718	0.00821012	0.00134093	0.0108383	0.0055819	0.015527	0.0042837	0.0239231	0.00713097	Known
rs9800306	-0.0113199	0.00137569	-0.00862353	-0.0140162	-0.0104183	0.0043448	-0.00190245	-0.0189341	Known
rs4413512	-0.0153041	0.00125504	-0.0128442	-0.0177639	-0.0285231	0.00373325	-0.0212059	-0.0358402	Known
rs2927705	-0.00686232	0.00125799	-0.00439665	-0.00932798	-0.0171717	0.00374442	-0.00983262	-0.0245108	Known
rs28592576	0.00740224	0.00128861	0.00992791	0.00487656	0.0104943	0.00376654	0.0178767	0.00311191	Previously unknown
rs13185608	0.0111425	0.00187241	0.0148124	0.00747257	0.0100863	0.0101785	0.0300362	-0.00986351	Known
rs10061044	-0.008266	0.00139938	-0.00552321	-0.0110088	-0.00636258	0.00424621	0.00195999	-0.0146851	Known
rs13171669	-0.00968092	0.00126526	-0.00720102	-0.0121608	-0.00984436	0.00387818	-0.00224312	-0.0174456	Known
rs9688110	0.00764879	0.00134527	0.0102855	0.00501206	0.0118507	0.00404742	0.0197837	0.00391778	Previously unknown
rs1928176	-0.00700324	0.00125357	-0.00454625	-0.00946023	-0.00359345	0.00372546	0.00370845	-0.0108954	Known
rs115596275	0.0315556	0.00433834	0.0400587	0.0230524	0.107298	0.00642918	0.119899	0.0946969	Known
rs28383233	0.00710153	0.00126946	0.00958966	0.00461339	0.00945242	0.00384896	0.0169964	0.00190847	Known
rs9369409	-0.0137729	0.00127572	-0.0112725	-0.0162733	-0.0299822	0.00386002	-0.0224166	-0.0375479	Known
rs55990353	-0.00813675	0.0013082	-0.00557268	-0.0107008	-0.00289893	0.00393974	0.00482296	-0.0106208	Previously unknown
rs12212816	-0.0068973	0.001253	-0.00444142	-0.00935318	-0.013615	0.00378035	-0.00620551	-0.0210245	Previously unknown
rs217320	-0.00787505	0.00126242	-0.00540071	-0.0103494	-0.0152908	0.00372607	-0.00798773	-0.0225939	Known
rs9451298	0.00864043	0.00139767	0.0113799	0.00590099	0.0119003	0.00420172	0.0201357	0.00366497	Previously unknown
rs271149	0.00825566	0.00125386	0.0107132	0.00579809	0.00415962	0.00373616	0.0114825	-0.00316325	Previously unknown
rs211436	0.00860933	0.00144332	0.0114382	0.00578043	0.0134924	0.00463866	0.0225842	0.00440067	Previously unknown
rs9321402	0.0146733	0.00134132	0.0173023	0.0120443	0.0333446	0.0043033	0.0417791	0.0249101	Known
rs2296508	-0.00916804	0.00125381	-0.00671058	-0.0116255	-0.0141388	0.00373587	-0.00681648	-0.0214611	Known
rs1764021	0.00905379	0.00144657	0.0118891	0.00621851	0.012061	0.00437743	0.0206407	0.0034812	Previously unknown
rs28478330	0.00838568	0.00127057	0.010876	0.00589537	0.00630194	0.00401893	0.0141791	-0.00157516	Known
rs68102118	-0.00822877	0.00150795	-0.00527319	-0.0111843	-0.00823775	0.00469038	0.000955403	-0.0174309	Known
rs11238325	0.0116195	0.00140697	0.0143771	0.0088618	0.0153607	0.00376302	0.0227363	0.00798522	Known
rs4732335	0.0079019	0.00125448	0.0103607	0.00544313	0.00989539	0.00389316	0.017526	0.0022648	Previously unknown
rs9691831	-0.00937961	0.00127078	-0.00688888	-0.0118703	-0.011792	0.00379205	-0.00435957	-0.0192244	Known
rs60576787	-0.00683505	0.00125314	-0.00437889	-0.00929121	-0.012989	0.0037257	-0.00568664	-0.0202914	Previously unknown
rs73245347	0.00904563	0.00145027	0.0118881	0.00620311	0.0118052	0.00409898	0.0198392	0.00377116	Previously unknown
rs4738323	-0.0100179	0.00157398	-0.00693285	-0.0131029	-0.0119579	0.00484681	-0.00245816	-0.0214577	Known
rs74544416	-0.0161725	0.00245661	-0.0113576	-0.0209875	-0.0286623	0.00850938	-0.0119839	-0.0453406	Known
rs77397203	-0.00873797	0.00141489	-0.00596477	-0.0115112	-0.00255451	0.00450985	0.00628479	-0.0113938	Known
rs13268718	-0.00874072	0.00125287	-0.00628509	-0.0111964	-0.00626872	0.00375998	0.00110085	-0.0136383	Known
rs7817640	0.0078123	0.0014284	0.010612	0.00501264	0.0113403	0.00498288	0.0211067	0.00157384	Previously unknown
rs12156559	-0.00806018	0.00138731	-0.00534105	-0.0107793	0.00228163	0.00456749	0.0112339	-0.00667065	Known
rs34103859	-0.00889346	0.00142928	-0.00609206	-0.0116949	-0.00553646	0.00380871	0.00192862	-0.0130015	Known
rs2393728	-0.00912352	0.00126907	-0.00663614	-0.0116109	-0.00621857	0.00384891	0.00132529	-0.0137624	Known
rs2131957	0.00745848	0.00126534	0.00993855	0.00497841	0.0176532	0.00374219	0.0249879	0.0103185	Known
rs57167368	-0.00933885	0.00152548	-0.00634891	-0.0123288	-0.0161392	0.0050979	-0.00614729	-0.026131	Known
rs12784738	0.0225927	0.00413497	0.0306973	0.0144882	0.00863412	0.0118607	0.0318812	-0.0146129	Known
rs1097215	-0.00830612	0.00125401	-0.00584825	-0.010764	-0.0221488	0.00373239	-0.0148333	-0.0294643	Known
rs10901863	0.016418	0.00141501	0.0191914	0.0136446	0.0439139	0.00408625	0.051923	0.0359049	Known
rs6597883	0.0109213	0.00170731	0.0142676	0.00757494	0.0192992	0.00610434	0.0312637	0.00733467	Known
rs7939493	-0.0135801	0.00159347	-0.0104569	-0.0167033	-0.0196375	0.00480366	-0.0102223	-0.0290526	Known
rs7926527	0.00795952	0.00130633	0.0105199	0.00539912	0.0137217	0.00390857	0.0213825	0.00606088	Known
rs10831990	0.00866032	0.00140379	0.0114117	0.0059089	0.0252009	0.00397651	0.0329948	0.0174069	Previously unknown
rs11026723	-0.00700626	0.00127396	-0.0045093	-0.00950321	-0.0233301	0.00372739	-0.0160244	-0.0306358	Previously unknown
rs4553364	0.00761692	0.00125443	0.0100756	0.00515824	0.0191044	0.00376074	0.0264755	0.0117334	Previously unknown
rs7109918	-0.0229109	0.00412641	-0.0148232	-0.0309987	-0.00216534	0.00995449	0.0173455	-0.0216761	Known
rs118176061	-0.0178943	0.00324756	-0.0115291	-0.0242595	0.00262824	0.00924125	0.0207411	-0.0154846	Known
rs566673	-0.00709462	0.00125582	-0.00463321	-0.00955602	-0.00523465	0.00384242	0.00229648	-0.0127658	Known
rs719182	-0.00966446	0.0016656	-0.00639987	-0.012929	-0.0159327	0.00605503	-0.00406488	-0.0278006	Previously unknown
rs1126809	0.0141094	0.00136802	0.0167907	0.0114281	0.0319754	0.00487328	0.0415271	0.0224238	Known
rs57300701	-0.0106239	0.00182959	-0.00703785	-0.0142099	0.00145439	0.00525488	0.0117539	-0.00884518	Known
rs56017041	0.00869276	0.00152164	0.0116752	0.00571035	0.00314243	0.00457148	0.0121025	-0.00581767	Known
rs7312464	0.00698608	0.00125658	0.00944898	0.00452318	0.00271038	0.00372559	0.0100125	-0.00459178	Known
rs4762608	-0.00703022	0.00125726	-0.00456599	-0.00949444	0.0019328	0.00372596	0.00923568	-0.00537008	Previously unknown
rs7313797	-0.00949199	0.00126142	-0.0070196	-0.0119644	-0.00791945	0.00378681	-0.000497302	-0.0153416	Known
rs12552	0.00713668	0.00126277	0.00961171	0.00466165	0.000457835	0.00375433	0.00781632	-0.00690065	Known
rs920701	-0.00894844	0.00130026	-0.00639993	-0.0114969	-0.0148826	0.00380561	-0.00742362	-0.0223416	Known
rs9517282	-0.00820382	0.00125808	-0.00573799	-0.0106697	-0.00753493	0.003738	-0.000208445	-0.0148614	Known
rs1566128	0.0130483	0.00127173	0.0155409	0.0105557	0.0221343	0.00390303	0.0297842	0.0144843	Known
rs11852126	0.00743703	0.00125614	0.00989906	0.00497499	0.00626163	0.00373072	0.0135738	-0.00105057	Previously unknown
rs229603	-0.0099578	0.00179719	-0.00643531	-0.0134803	-0.00957813	0.00513575	0.000487948	-0.0196442	Previously unknown
rs12437105	-0.00750813	0.00137191	-0.00481919	-0.0101971	5.1e-05	0.00387842	0.00765274	-0.00755065	Known
rs34596952	0.00767297	0.00125924	0.0101411	0.00520487	0.0121327	0.00379562	0.0195722	0.00469332	Known
rs6495088	0.00800648	0.00141931	0.0107883	0.00522464	-0.00165954	0.00506154	0.00826109	-0.0115802	Previously unknown
rs60777494	0.0101042	0.00151359	0.0130708	0.00713756	0.000210257	0.00561086	0.0112076	-0.010787	Previously unknown
rs12901830	-0.00813331	0.00136214	-0.00546352	-0.0108031	-0.00808615	0.00437664	0.000492052	-0.0166644	Previously unknown
rs186017271	0.027469	0.00502311	0.0373143	0.0176237	0.0202096	0.0222785	0.0638755	-0.0234562	Previously unknown
rs35698763	0.00738522	0.00132692	0.00998598	0.00478446	0.006919	0.00381947	0.0144052	-0.00056717	Known
rs111935448	0.0108815	0.00197169	0.014746	0.00701695	0.0181362	0.00726303	0.0323717	0.00390063	Previously unknown
rs62033400	0.00894181	0.00128184	0.0114542	0.00642939	0.0103651	0.00379906	0.0178112	0.0029189	Known
rs17300627	-0.0105125	0.00155784	-0.00745918	-0.0135659	-0.0105716	0.00489576	-0.000975955	-0.0201673	Known
rs13337678	-0.00771274	0.00126596	-0.00523145	-0.010194	-0.00566126	0.00376242	0.00171308	-0.0130356	Known
rs6564603	-0.00705083	0.00127532	-0.00455121	-0.00955045	-0.00208293	0.00376169	0.00528998	-0.00945583	Known
rs4483835	0.0073645	0.00125886	0.00983186	0.00489715	0.00709321	0.00379301	0.0145275	-0.000341091	Known
rs222835	0.00955857	0.00126694	0.0120418	0.00707536	0.0160609	0.00378134	0.0234723	0.00864948	Known
rs7230965	0.00758574	0.00129249	0.010119	0.00505246	0.0222291	0.00378497	0.0296477	0.0148106	Known
rs118174674	0.0241402	0.00434838	0.032663	0.0156174	0.0439778	0.0189846	0.0811876	0.00676809	Known
rs11152089	0.0114351	0.00152963	0.0144332	0.00843701	0.0182209	0.00486148	0.0277494	0.00869242	Known
rs613872	0.00943728	0.00165792	0.0126868	0.00618776	0.0156657	0.00510092	0.0256635	0.00566787	Previously unknown
rs4941090	-0.00739156	0.00125891	-0.00492411	-0.00985902	-0.0141618	0.0037276	-0.00685566	-0.0214679	Previously unknown
rs11881070	-0.00836977	0.00138227	-0.00566053	-0.011079	-0.0100611	0.00398763	-0.00224532	-0.0178768	Known
rs12980998	-0.00976571	0.00160253	-0.00662475	-0.0129067	-0.0123981	0.00477622	-0.00303671	-0.0217595	Known
rs756999	-0.0101624	0.00167029	-0.0068886	-0.0134361	-0.00728596	0.00594824	0.0043726	-0.0189445	Known
rs146478071	0.0079935	0.00135888	0.0106569	0.00533009	0.0105505	0.00383976	0.0180764	0.00302457	Known
rs2223906	-0.00718441	0.00125672	-0.00472124	-0.00964758	-0.00648628	0.00379351	0.000949006	-0.0139216	Known
rs61734651	0.016263	0.00242949	0.0210248	0.0115012	0.0432447	0.00661145	0.0562032	0.0302863	Known
rs45598239	0.017118	0.00274285	0.0224939	0.011742	0.0411705	0.00908353	0.0589742	0.0233668	Known
rs5756795	-0.0129612	0.00125764	-0.0104962	-0.0154262	-0.0415003	0.00384827	-0.0339577	-0.0490429	Known
rs146229052	-0.0311177	0.00396596	-0.0233444	-0.038891	-0.0177914	0.0191981	0.0198369	-0.0554196	Previously unknown
rs132931	-0.0118063	0.00127261	-0.00931198	-0.0143006	-0.0205117	0.00398932	-0.0126926	-0.0283307	Known
rs61298040	0.00786038	0.00133091	0.010469	0.0052518	0.0187748	0.00395498	0.0265266	0.0110231	Previously unknown
rs4824129	0.00957826	0.00154138	0.0125994	0.00655716	0.00401041	0.00482641	0.0134702	-0.00544935	Known
rs36062310	0.040635	0.00310146	0.0467139	0.0345561	0.0372261	0.0110135	0.0588126	0.0156397	Known
rs9616906	0.00830833	0.00126251	0.0107829	0.00583381	-0.00190268	0.00377361	0.00549359	-0.00929895	Previously unknown

## Sheet: Figure 2c-2e
Figure 2c-2e	Lead SNPs effect size in EUR					Lead SNPs effect size in EAS						Lead SNPs effect size in AFR						Lead SNPs effect size in AMR
SNP	beta	SE	Upper_CI	Lower_CI		SNP	beta	SE	Upper_CI	Lower_CI		SNP	beta	SE	Upper_CI	Lower_CI		SNP	beta	SE	Upper_CI	Lower_CI
rs36062310	0.0443283	0.00342429	0.0510399	0.0376167		rs4413512	-0.0241393	0.0101841	-0.00417848	-0.0441001		rs36062310	-0.0261414	0.0265272	0.0258519	-0.0781347		rs36062310	-0.0742706	0.0201054	-0.034864	-0.113677
rs4413512	-0.0166622	0.00138549	-0.0139466	-0.0193778		rs10901863	0.031964	0.0120213	0.0555258	0.00840217		rs4413512	-0.00516763	0.00489695	0.0044304	-0.0147656		rs4413512	-0.00647706	0.00628048	0.00583268	-0.0187868
rs10901863	0.0178998	0.001561	0.0209594	0.0148403		rs9321402	0.0152751	0.00972889	0.0343437	-0.00379353		rs10901863	-0.0064586	0.00762373	0.00848391	-0.0214011		rs10901863	-0.00434369	0.00711972	0.00961096	-0.0182983
rs9321402	0.0159401	0.00148327	0.0188473	0.0130329		rs9369409	-0.0155203	0.00958872	0.00327362	-0.0343142		rs9321402	-0.00799538	0.00476618	0.00134633	-0.0173371		rs9321402	-0.00487563	0.00669559	0.00824772	-0.017999
rs12443022	0.0174033	0.00149343	0.0203304	0.0144762		rs5756795	-0.00466031	0.0092425	0.013455	-0.0227756		rs12443022	0.00594524	0.00480212	0.0153574	-0.00346692		rs12443022	0.00116264	0.00663017	0.0141578	-0.0118325
rs9369409	-0.0151453	0.00140958	-0.0123825	-0.0179081		rs1566128	-0.00236671	0.00976724	0.0167771	-0.0215105		rs9369409	-0.00633744	0.00673193	0.00685715	-0.019532		rs9369409	0.00180928	0.00620767	0.0139763	-0.0103577
rs1126809	0.0155519	0.00150927	0.0185101	0.0125938		rs12136641	0.0209544	0.00983559	0.0402322	0.00167666		rs1126809	0.00463013	0.0108791	0.0259532	-0.0166929		rs1126809	-0.00833094	0.00858599	0.00849761	-0.0251595
rs5756795	-0.0141304	0.00138818	-0.0114095	-0.0168512		rs10919329	-0.0124718	0.010844	0.00878244	-0.033726		rs5756795	-0.00900898	0.00604283	0.00283497	-0.0208529		rs5756795	-0.0058224	0.00647446	0.00686755	-0.0185123
rs1566128	0.0146508	0.00140466	0.0174039	0.0118976		rs6545432	0.0147372	0.00924386	0.0328551	-0.00338082		rs1566128	-0.0110179	0.00480437	-0.00160136	-0.0204345		rs1566128	0.0106472	0.00624952	0.0228963	-0.00160185
rs12136641	0.0130991	0.00152488	0.0160879	0.0101103		rs132931	-0.0104415	0.00934999	0.00788447	-0.0287675		rs12136641	-0.0176967	0.00480683	-0.00827531	-0.0271181		rs12136641	-0.0178798	0.00659239	-0.00495874	-0.0308009
rs10919329	0.0141563	0.00153742	0.0171697	0.011143		rs7939493	-0.0456179	0.0267886	0.00688779	-0.0981237		rs10919329	-0.0248185	0.00831236	-0.00852625	-0.0411107		rs10919329	-0.0166308	0.00696431	-0.00298078	-0.0302809
rs6545432	0.0129957	0.00138337	0.0157071	0.0102843		rs12756209	-0.0159034	0.00981382	0.00333166	-0.0351385		rs6545432	-0.00206868	0.00563223	0.00897049	-0.0131078		rs6545432	0.00336949	0.00620483	0.015531	-0.00879198
rs67307131	-0.0132202	0.00145314	-0.010372	-0.0160683		rs72622585	0.0320565	0.00955946	0.050793	0.0133199		rs67307131	-0.0156548	0.00485908	-0.00613105	-0.0251786		rs67307131	-0.0084141	0.00677706	0.00486893	-0.0216971
rs7545404	-0.0128127	0.00144786	-0.00997492	-0.0156505		rs11238325	-0.0146138	0.0101384	0.00525751	-0.0344851		rs7545404	-0.0100326	0.00484233	-0.000541585	-0.0195235		rs7545404	-0.0198004	0.00713962	-0.00580669	-0.033794
rs132931	-0.0127581	0.00140458	-0.0100051	-0.0155111		rs9800306	0.00617255	0.0112793	0.02828	-0.0159349		rs132931	-0.0173417	0.00631505	-0.0049642	-0.0297192		rs132931	0	0.00622449	0.0122	-0.0122
rs7939493	-0.0144562	0.00176076	-0.0110051	-0.0179072		rs1466056	-0.0186794	0.0103156	0.00153908	-0.0388979		rs7939493	0.0151027	0.0054516	0.0257878	0.00441758		rs7939493	0.0100482	0.00929538	0.0282672	-0.0081707
rs12756209	-0.0113237	0.00141565	-0.00854907	-0.0140984		rs7525101	0.0199054	0.00935687	0.0382449	0.00156593		rs12756209	-0.0182346	0.00699749	-0.0045195	-0.0319497		rs12756209	-0.00615887	0.0064963	0.00657388	-0.0188916
rs564994672	-0.0159458	0.00196698	-0.0120905	-0.0198011		rs12554341	-0.0213842	0.00922726	-0.00329878	-0.0394696		rs564994672	-0.0300274	0.01184	-0.00682086	-0.0532339		rs564994672	-0.00970484	0.00828239	0.00652865	-0.0259383
rs72622585	0.0143856	0.00182011	0.017953	0.0108182		rs13171669	-0.011642	0.00930668	0.00659912	-0.0298831		rs72622585	0.0131992	0.00509166	0.0231789	0.00321958		rs72622585	0.00733052	0.00727453	0.0215886	-0.00692756
rs11238325	0.0126189	0.00156032	0.0156771	0.0095607		rs222835	0.0214712	0.00960535	0.0402977	0.00264475		rs11238325	-0.0128995	0.00539932	-0.00231681	-0.0234821		rs11238325	-0.00848709	0.00625458	0.00377188	-0.0207461
rs9800306	-0.012414	0.00151828	-0.00943817	-0.0153898		rs7313797	-0.00331115	0.00997396	0.0162378	-0.0228601		rs9800306	0.00240568	0.00529514	0.0127841	-0.00797279		rs9800306	0.0108693	0.00755797	0.0256829	-0.00394435
rs1466056	-0.0171229	0.00214372	-0.0129212	-0.0213246		rs55853808	-0.0187979	0.0132655	0.00720245	-0.0447982		rs1466056	-0.00254059	0.00609698	0.00940948	-0.0144907		rs1466056	-0.00301633	0.00973584	0.0160659	-0.0220986
rs146229052	-0.035148	0.00443833	-0.0264489	-0.0438471		rs11152089	0.0198901	0.00968974	0.038882	0.00089823		rs146229052	-0.0207994	0.0287242	0.0355001	-0.0770989		rs146229052	0.00249005	0.0110367	0.0241219	-0.0191418
rs7525101	0.0105808	0.00139244	0.01331	0.00785161		rs741475	-0.025023	0.010907	-0.00364527	-0.0464008		rs7525101	-0.00423696	0.00672053	0.00893528	-0.0174092		rs7525101	-0.0026621	0.00638647	0.00985539	-0.0151796
rs12554341	-0.0105669	0.00158651	-0.00745735	-0.0136765		rs13147559	-0.00587732	0.0164317	0.0263287	-0.0380834		rs12554341	0	0.00478642	0.00938139	-0.00938139		rs12554341	0.0209519	0.00640292	0.0335016	0.00840215
rs13171669	-0.0105899	0.00139681	-0.00785216	-0.0133276		rs2296508	0.0109916	0.00923051	0.0290834	-0.00710023		rs13171669	0.000219017	0.00749894	0.0149169	-0.0144789		rs13171669	-0.00487294	0.00677065	0.00839753	-0.0181434
rs12211604	0.0100323	0.0014274	0.01283	0.00723461		rs2393728	-0.0196329	0.00965535	-0.000708459	-0.0385574		rs12211604	-0.00958376	0.00568422	0.0015573	-0.0207248		rs12211604	-0.0155792	0.00621745	-0.00339303	-0.0277654
rs222835	0.0102563	0.00139926	0.0129988	0.00751371		rs3915060	0.0275601	0.0147634	0.0564963	-0.00137618		rs222835	0.000963324	0.00480493	0.010381	-0.00845433		rs222835	0.01494	0.00627493	0.0272389	0.00264117
rs7313797	-0.0105791	0.00139323	-0.00784832	-0.0133098		rs13268718	-0.0173824	0.00930778	0.000860887	-0.0356256		rs7313797	-0.000692524	0.00520728	0.00951374	-0.0108988		rs7313797	0.00481826	0.00621928	0.0170081	-0.00737154
rs55853808	-0.0139445	0.00187982	-0.01026	-0.0176289		rs62033400	0.0187823	0.011643	0.0416026	-0.00403808		rs55853808	0.0143305	0.0134091	0.0406124	-0.0119514		rs55853808	-0.0205787	0.0106663	0.000327142	-0.0414846
rs11152089	0.0122949	0.001688	0.0156034	0.00898646		rs920701	-0.00285999	0.00952332	0.0158057	-0.0215257		rs11152089	-0.000556784	0.00804157	0.0152047	-0.0163183		rs11152089	-0.0190444	0.00869528	-0.00200162	-0.0360871
rs741475	-0.0100232	0.00139956	-0.00728006	-0.0127663		rs2955132	0.00666737	0.0138666	0.033846	-0.0205112		rs741475	0.0092117	0.00524272	0.0194874	-0.00106403		rs741475	0.0113216	0.00621955	0.0235119	-0.000868735
rs13147559	-0.0150364	0.00203274	-0.0110522	-0.0190206		rs17300627	0.00235408	0.0133096	0.028441	-0.0237328		rs13147559	-0.0116296	0.0149981	0.0177666	-0.0410258		rs13147559	0.00382891	0.00927382	0.0220056	-0.0143478
rs9691831	-0.010329	0.00140404	-0.00757705	-0.0130809		rs35189848	-0.0134031	0.0101456	0.00648234	-0.0332884		rs9691831	0.00105364	0.00496377	0.0107826	-0.00867536		rs9691831	-0.00906971	0.00627572	0.0032307	-0.0213701
rs1846974	-0.0131845	0.00203988	-0.00918637	-0.0171827		rs60777494	0.0190817	0.00923669	0.0371856	0.000977784		rs1846974	0.0123316	0.00581139	0.0237219	0.000941289		rs1846974	0.0254102	0.00823921	0.041559	0.00926132
rs2296508	-0.0100844	0.00138426	-0.00737128	-0.0127976		rs1097215	-0.00705902	0.0235182	0.0390366	-0.0531547		rs2296508	-0.00412983	0.00514993	0.00596404	-0.0142237		rs2296508	-0.00566971	0.00630204	0.00668229	-0.0180217
rs115596275	0.0350575	0.00478995	0.0444458	0.0256691		rs28478330	0.0248413	0.0107812	0.0459723	0.00371019		rs115596275	-0.0267842	0.039701	0.0510298	-0.104598		rs115596275	0.0159798	0.0258652	0.0666757	-0.034716
rs2393728	-0.0100808	0.00140049	-0.00733581	-0.0128258		rs271149	0.0142333	0.0122518	0.0382469	-0.00978031		rs2393728	-0.0106384	0.00622157	0.00155587	-0.0228327		rs2393728	0.00629738	0.00668106	0.0193923	-0.0067975
rs3915060	-0.0109692	0.00155149	-0.00792824	-0.0140101		rs9616906	-0.0134076	0.0137154	0.0134745	-0.0402897		rs3915060	-0.00100691	0.00724726	0.0131977	-0.0152115		rs3915060	-0.000122361	0.00642262	0.012466	-0.0127107
rs13268718	-0.009504	0.00138331	-0.00679271	-0.0122153		rs430522	-0.00672844	0.00935106	0.0115996	-0.0250565		rs13268718	0.00157312	0.00495339	0.0112818	-0.00813552		rs13268718	-0.00891252	0.0062262	0.00329083	-0.0211159
rs62033400	0.00960743	0.00141435	0.0123796	0.00683531		rs6597883	0.0125268	0.0282148	0.0678278	-0.0427741		rs62033400	0.0100242	0.00796852	0.0256425	-0.00559408		rs62033400	0.0111036	0.00709142	0.0250028	-0.00279558
rs920701	-0.00986016	0.00143711	-0.00704342	-0.0126769		rs4738323	-0.0132496	0.011657	0.00959801	-0.0360973		rs920701	0.00265601	0.00475558	0.0119769	-0.00666492		rs920701	0.000995914	0.00632577	0.0133944	-0.0114026
rs2955132	-0.0137071	0.00195636	-0.00987265	-0.0175416		rs271160	0.000593	0.00944039	0.0190962	-0.0179102		rs2955132	-0.00507979	0.00963134	0.0137976	-0.0239572		rs2955132	-0.0113225	0.00825903	0.00486523	-0.0275102
rs17300627	-0.0113761	0.00171906	-0.00800675	-0.0147455		rs217320	0.00269069	0.00937458	0.0210649	-0.0156835		rs17300627	0.0111567	0.00715058	0.0251718	-0.00285842		rs17300627	0.0067955	0.00729984	0.0211032	-0.00751219
rs61734651	0.0179818	0.00268067	0.0232359	0.0127277		rs3135175	0.0130646	0.00953923	0.0317615	-0.00563227		rs61734651	0.034612	0.0212343	0.0762312	-0.00700716		rs61734651	-0.023081	0.0177346	0.0116789	-0.0578409
rs35189848	-0.00743384	0.00138958	-0.00471027	-0.0101574		rs34103859	-0.0100863	0.0109893	0.0114528	-0.0316254		rs35189848	-0.0224362	0.00552427	-0.0116087	-0.0332638		rs35189848	-0.00944107	0.00622406	0.00275808	-0.0216402
rs60777494	0.012932	0.00209549	0.0170392	0.00882488		rs4824129	-0.019233	0.0213126	0.0225397	-0.0610058		rs60777494	0.00711946	0.00498086	0.0168819	-0.00264303		rs60777494	0.012899	0.00652566	0.0256893	0.000108722
rs1097215	-0.00899485	0.00138483	-0.00628059	-0.0117091		rs1510277	0.0182149	0.0244439	0.066125	-0.0296951		rs1097215	0.0031254	0.00671864	0.0162939	-0.0100431		rs1097215	0.0135582	0.00663795	0.0265685	0.000547762
rs28478330	0.00974121	0.00144037	0.0125643	0.00691809		rs9451298	-0.00258606	0.0111313	0.0192314	-0.0244035		rs28478330	-0.004798	0.00587612	0.0067192	-0.0163152		rs28478330	0.00813557	0.00620481	0.020297	-0.00402586
rs271149	0.0089906	0.00138419	0.0117036	0.0062776		rs10831990	0.0203074	0.00928	0.0384962	0.00211861		rs271149	-0.00591724	0.00634191	0.00651289	-0.0183474		rs271149	-0.00285999	0.0066491	0.0101722	-0.0158922
rs74544416	-0.0172434	0.00270876	-0.0119342	-0.0225525		rs1651718	-0.00773449	0.00962442	0.0111294	-0.0265984		rs74544416	-0.00882661	0.0149418	0.0204594	-0.0381126		rs74544416	-0.0523558	0.0148387	-0.0232719	-0.0814396
rs9616906	0.00914694	0.00139297	0.0118772	0.0064167		rs57167368	-0.0314063	0.0153112	-0.00139627	-0.0614163		rs9616906	-7.11808e-05	0.00525855	0.0102356	-0.0103779		rs9616906	-0.0110996	0.00664948	0.00193341	-0.0241326
rs430522	-0.00886469	0.00139387	-0.00613271	-0.0115967		rs12980998	-0.00481897	0.0099625	0.0147075	-0.0243455		rs430522	0.00680474	0.0050392	0.0166816	-0.00307209		rs430522	0.0109576	0.00626112	0.0232294	-0.00131417
rs9517282	-0.00898565	0.00138944	-0.00626235	-0.0117089		rs34596952	0.0211157	0.0099828	0.040682	0.0015494		rs9517282	0.00252629	0.00488161	0.0120942	-0.00704168		rs9517282	0.00476541	0.00637143	0.0172534	-0.0077226
rs55850713	-0.00861102	0.00140552	-0.00585619	-0.0113658		rs7926527	0.0110682	0.00923636	0.0291715	-0.00703504		rs55850713	0.00462005	0.00479312	0.0140146	-0.00477446		rs55850713	0.0128382	0.00620772	0.0250054	0.000671096
rs6597883	0.0120344	0.0019015	0.0157614	0.00830746		rs13337678	-0.012224	0.00927384	0.00595269	-0.0304008		rs6597883	0.00389488	0.00483503	0.0133715	-0.00558178		rs6597883	0.00290928	0.00783499	0.0182658	-0.0124473
rs4738323	-0.0107527	0.0017375	-0.00734715	-0.0141582		rs4553364	0.00910722	0.0102797	0.0292554	-0.011041		rs4738323	-0.00468384	0.00593885	0.00695631	-0.016324		rs4738323	-0.0134232	0.00810863	0.00246975	-0.0293161
rs4732335	0.00875928	0.00138495	0.0114738	0.00604477		rs11881070	0.00584014	0.0092475	0.0239652	-0.012285		rs4732335	0.00159916	0.0049089	0.0112206	-0.00802228		rs4732335	-0.00216128	0.00631094	0.0102082	-0.0145307
rs271160	0.00850977	0.00139487	0.0112437	0.00577582		rs7600540	-0.0170891	0.00922905	0.000999826	-0.035178		rs271160	-0.0100585	0.00477731	-0.000694978	-0.019422		rs271160	-0.0038862	0.00623812	0.00834052	-0.0161129
rs1764021	0.00912258	0.00157086	0.0122015	0.00604369		rs3855740	0.0246521	0.00990915	0.044074	0.00523015		rs1764021	0.00822227	0.00871599	0.0253056	-0.00886108		rs1764021	0.0174509	0.00775277	0.0326464	0.00225551
rs45598239	0.0189868	0.00302579	0.0249174	0.0130563		rs112725535	0.0338082	0.0346105	0.101645	-0.0340284		rs45598239	-0.0606726	0.024904	-0.0118608	-0.109484		rs45598239	0.0145191	0.021057	0.0557909	-0.0267527
rs217320	-0.00884342	0.00139338	-0.00611239	-0.0115744		rs12048863	-0.0065713	0.0167341	0.0262276	-0.0393702		rs217320	0.00182083	0.00548685	0.012575	-0.00893339		rs217320	0.0042847	0.0064002	0.0168291	-0.00825969
rs73245347	0.00952712	0.00156857	0.0126015	0.00645273		rs12901830	0.00125969	0.00948155	0.0198435	-0.0173242		rs73245347	0.00564111	0.0080527	0.0214244	-0.0101422		rs73245347	0.0122203	0.00767642	0.0272661	-0.00282545
rs3135175	0.00910425	0.00148618	0.0120172	0.00619133		rs211436	0.00637672	0.0104688	0.0268956	-0.0141422		rs3135175	0.00565215	0.00953671	0.0243441	-0.0130398		rs3135175	0.0049933	0.00695198	0.0186192	-0.00863259
rs34103859	-0.00884746	0.00155257	-0.00580442	-0.0118905		rs10077547	0.00898041	0.00941408	0.027432	-0.00947119		rs34103859	0.0137914	0.00776614	0.029013	-0.00143025		rs34103859	0.0108663	0.00711683	0.0248153	-0.0030827
rs55990353	-0.00778298	0.00143529	-0.00496981	-0.0105961		rs11852126	0.00540329	0.00976934	0.0245512	-0.0137446		rs55990353	-0.00948152	0.00512623	0.000565893	-0.0195289		rs55990353	-0.0175035	0.00669518	-0.00438093	-0.030626
rs4824129	0.0101703	0.00170064	0.0135035	0.00683705		rs10061044	-0.0208045	0.0135786	0.0058096	-0.0474187		rs4824129	0.00810737	0.00614285	0.0201474	-0.00393262		rs4824129	0.0251903	0.00833127	0.0415196	0.00886101
rs1510277	0.010902	0.00178108	0.0143929	0.00741107		rs2131957	0.00208123	0.0103232	0.0223147	-0.0181522		rs1510277	-0.00454209	0.00726255	0.0096925	-0.0187767		rs1510277	-0.00668222	0.00887511	0.010713	-0.0240774
rs9451298	0.00949627	0.00154402	0.0125226	0.00646998		rs146478071	0.00785773	0.00982564	0.027116	-0.0114005		rs9451298	0.00291809	0.00494478	0.0126098	-0.00677367		rs9451298	0.00353492	0.00755811	0.0183488	-0.011279
rs77397203	-0.0101311	0.00165384	-0.00688957	-0.0133726		rs4941090	-0.0112969	0.0158564	0.0197816	-0.0423754		rs77397203	0.00818913	0.00477933	0.0175566	-0.00117835		rs77397203	0.00503999	0.00761021	0.019956	-0.00987602
rs10831990	0.00932067	0.00154957	0.0123578	0.00628353		rs7230965	0.0199029	0.00975996	0.0390324	0.000773351		rs10831990	0.00800374	0.0101725	0.0279419	-0.0119344		rs10831990	0.00646044	0.007838	0.0218229	-0.00890204
rs1651718	0.00918523	0.00148173	0.0120894	0.00628104		rs4483835	0.0113573	0.01152	0.0339364	-0.0112219		rs1651718	0.00395277	0.00499887	0.0137505	-0.00584501		rs1651718	-0.00665599	0.00644864	0.00598334	-0.0192953
rs57167368	-0.0101879	0.00168258	-0.00689002	-0.0134857		rs57300701	-0.020467	0.0162204	0.011325	-0.0522589		rs57167368	-0.00107074	0.0121195	0.0226835	-0.024825		rs57167368	0.00515603	0.00927073	0.0233267	-0.0130146
rs12980998	-0.0110629	0.00177554	-0.00758288	-0.014543		rs66969731	-0.0119386	0.0227204	0.0325934	-0.0564705		rs12980998	0.00271393	0.00535209	0.013204	-0.00777616		rs12980998	0.00491083	0.00686038	0.0183572	-0.00853553
rs34596952	0.00825628	0.00139102	0.0109827	0.00552988		rs78500097	0.010103	0.0289408	0.0668271	-0.046621		rs34596952	-0.00221934	0.00639356	0.010312	-0.0147507		rs34596952	-0.00851235	0.00630085	0.00383731	-0.020862
rs7926527	0.00853028	0.00144303	0.0113586	0.00570194		rs2223906	-0.0136901	0.00979304	0.00550425	-0.0328845		rs7926527	-0.00552426	0.00494154	0.00416116	-0.0152097		rs7926527	-0.00675205	0.00620857	0.00541676	-0.0189209
rs13337678	-0.00828094	0.0013973	-0.00554223	-0.0110197		rs11211122	-0.00309976	0.00929338	0.0151153	-0.0213148		rs13337678	-0.000276808	0.00558914	0.0106779	-0.0112315		rs13337678	0.0148034	0.00633806	0.027226	0.00238083
rs756999	-0.0112922	0.00185027	-0.00766564	-0.0149187		rs9688110	0.00308327	0.00968799	0.0220717	-0.0159052		rs756999	-0.00401315	0.00519367	0.00616645	-0.0141927		rs756999	0.00757153	0.00850794	0.0242471	-0.00910404
rs4553364	0.00808379	0.00138548	0.0107993	0.00536824		rs12552	0.000161806	0.00929274	0.0183756	-0.018052		rs4553364	0.00254638	0.00477185	0.0118992	-0.00680643		rs4553364	-0.0218414	0.00621945	-0.00965127	-0.0340315
rs11881070	-0.00945699	0.00152694	-0.00646418	-0.0124498		rs566673	-0.00648474	0.00943002	0.0119981	-0.0249676		rs11881070	-0.00376097	0.00699109	0.00994156	-0.0174635		rs11881070	-0.00353597	0.00627184	0.00875683	-0.0158288
rs7600540	-0.00890323	0.00159952	-0.00576817	-0.0120383		rs6495088	0.0231669	0.00966001	0.0421006	0.0042333		rs7600540	0.0103698	0.00482102	0.019819	0.000920582		rs7600540	0.0212744	0.00692959	0.0348564	0.00769241
rs3855740	0.00887759	0.00143141	0.0116832	0.00607202		rs28383233	-0.00390152	0.00922876	0.0141869	-0.0219899		rs3855740	-0.00189127	0.00481872	0.00755342	-0.011336		rs3855740	0.00848164	0.00620709	0.0206475	-0.00368426
rs112725535	-0.0111779	0.00193261	-0.00739001	-0.0149658		rs2140147	0.00509151	0.00947466	0.0236618	-0.0134788		rs112725535	0.00608023	0.0050263	0.0159318	-0.00377131		rs112725535	0.0225103	0.00902767	0.0402045	0.00481603
rs12048863	-0.00839265	0.00146614	-0.00551902	-0.0112663		rs4762608	-0.0106624	0.0126115	0.0140561	-0.0353808		rs12048863	-0.00362333	0.00524764	0.00666205	-0.0139087		rs12048863	-0.014389	0.00648028	-0.00168762	-0.0270903
rs12901830	-0.0111531	0.00179126	-0.00764227	-0.014664		rs1928176	-0.00944151	0.0202738	0.0302952	-0.0491782		rs12901830	-0.00468629	0.00490836	0.00493409	-0.0143067		rs12901830	-0.0100903	0.00642318	0.0024991	-0.0226798
rs211436	0.00940374	0.00159801	0.0125359	0.00627163		rs28616748	-0.00146063	0.0119458	0.0219531	-0.0248743		rs211436	-0.00115227	0.0047849	0.00822614	-0.0105307		rs211436	-0.00771118	0.00680149	0.00561974	-0.0210421
rs13185608	0.012191	0.00206458	0.0162376	0.00814444		rs35698763	0.013953	0.0105736	0.0346772	-0.0067713		rs13185608	0.00582806	0.0121195	0.0295823	-0.0179262		rs13185608	0.00772397	0.0113455	0.0299611	-0.0145132
rs10077547	0.00914015	0.0014657	0.0120129	0.00626739		rs7312464	-0.015968	0.0134602	0.0104139	-0.04235		rs10077547	-0.000521276	0.00544277	0.0101466	-0.0111891		rs10077547	-0.00546147	0.00635338	0.00699114	-0.0179141
rs11852126	0.00790076	0.0013866	0.0106185	0.00518302		rs7109918	-0.00986702	0.016423	0.022322	-0.042056		rs11852126	0.0046771	0.00554548	0.0155462	-0.00619203		rs11852126	0.0162057	0.00623432	0.0284249	0.00398638
rs10061044	-0.00892616	0.00154369	-0.00590054	-0.0119518		rs229603	-0.0689979	0.027917	-0.0142805	-0.123715		rs10061044	-0.00181789	0.00975056	0.0172932	-0.020929		rs10061044	0.0130206	0.00735735	0.027441	-0.00139979
rs61298040	0.00801196	0.00148936	0.0109311	0.00509282		rs6564603	0.00674636	0.00924308	0.0248628	-0.0113701		rs61298040	0.000300386	0.00515134	0.010397	-0.00979624		rs61298040	0.0191012	0.00620429	0.0312616	0.00694079
rs2131957	0.00828799	0.00139804	0.0110281	0.00554783		rs10754803	0.00618731	0.0123859	0.0304637	-0.0180891		rs2131957	0.00253246	0.00489896	0.0121344	-0.00706951		rs2131957	-0.00451205	0.00621161	0.00766271	-0.0166868
rs146478071	0.00899161	0.0015131	0.0119573	0.00602594		rs12212816	0.00326018	0.01267	0.0280933	-0.021573		rs146478071	0.00213554	0.00525745	0.0124401	-0.00816905		rs146478071	0.0088826	0.0063324	0.0212941	-0.00352891
rs58238014	-0.0121886	0.00216052	-0.00795399	-0.0164232		rs11026723	-0.0256015	0.00933265	-0.00730946	-0.0438935		rs58238014	-0.00471252	0.00510664	0.0052965	-0.0147215		rs58238014	-0.0204488	0.00807303	-0.00462562	-0.0362719
rs4941090	-0.00803527	0.00139004	-0.00531079	-0.0107597		rs12437105	-0.00524844	0.00925832	0.0128979	-0.0233947		rs4941090	-0.00245467	0.00487229	0.00709501	-0.0120044		rs4941090	0.0149274	0.00628861	0.027253	0.00260171
rs7230965	0.00809256	0.00142779	0.010891	0.0052941		rs12784738	-0.00288357	0.0346112	0.0649544	-0.0707215		rs7230965	-0.00140456	0.00476136	0.0079277	-0.0107368		rs7230965	0.0170136	0.00631582	0.0293926	0.00463462
rs4483835	0.00785042	0.00139058	0.010576	0.00512488		rs68102118	0.001954	0.0105524	0.0226368	-0.0187288		rs4483835	0.0172959	0.0064677	0.0299726	0.00461917		rs4483835	0.00341043	0.00632245	0.0158024	-0.00898158
rs12156559	-0.00895385	0.00153076	-0.00595356	-0.0119542		rs2927705	-0.00955149	0.00952968	0.00912669	-0.0282297		rs12156559	-0.0200282	0.0108994	0.00133473	-0.0413911		rs12156559	0.00704567	0.00805433	0.0228322	-0.00874081
rs57300701	-0.0116754	0.00201692	-0.0077222	-0.0156285		rs6449526	-0.000796629	0.01238	0.0234682	-0.0250615		rs57300701	0.00281726	0.00981569	0.022056	-0.0164215		rs57300701	-0.00316675	0.0114226	0.0192216	-0.0255551
rs719182	-0.01071	0.00183728	-0.00710889	-0.014311								rs719182	-0.0346003	0.0138935	-0.00736907	-0.0618315		rs719182	0.0147771	0.00970624	0.0338014	-0.00424711
rs66969731	0.00987845	0.00183219	0.0134695	0.00628735								rs66969731	-0.00486084	0.0131765	0.020965	-0.0306867		rs66969731	-0.0238743	0.00899726	-0.00623967	-0.0415089
rs17225700	-0.0143554	0.00253913	-0.00937872	-0.0193321								rs17225700	-0.0333831	0.0151413	-0.00370618	-0.06306		rs17225700	-0.000424388	0.0137626	0.0265502	-0.027399
rs28592576	0.00705951	0.00140467	0.00981266	0.00430637								rs28592576	-0.0162195	0.00680193	-0.00288776	-0.0295513		rs28592576	-0.0118793	0.0070414	0.00192181	-0.0256805
rs2360637	-0.0103791	0.00159546	-0.007252	-0.0135062								rs2360637	0.00172668	0.00510324	0.011729	-0.00827568		rs2360637	-0.00266498	0.00658733	0.0102462	-0.0155762
rs78500097	0.00891288	0.00161476	0.0120778	0.00574796								rs78500097	-0.0231103	0.00875925	-0.00594221	-0.0402785		rs78500097	-0.00993994	0.00876364	0.00723679	-0.0271167
rs2223906	-0.00770974	0.00138877	-0.00498775	-0.0104317								rs2223906	0	0.0047572	0.00932412	-0.00932412		rs2223906	0.00543438	0.00625561	0.0176954	-0.00682662
rs11211122	-0.00758647	0.00139674	-0.00484885	-0.0103241								rs11211122	0.0122721	0.0054566	0.022967	0.00157717		rs11211122	0.0123397	0.00621327	0.0245178	0.000161731
rs56017041	0.00970297	0.00167863	0.0129931	0.00641284								rs56017041	0.00169989	0.00899455	0.0193292	-0.0159294		rs56017041	0.00554759	0.00830607	0.0218275	-0.0107323
rs613872	0.0101669	0.00182883	0.0137514	0.00658239								rs613872	-0.00261432	0.0141579	0.0251352	-0.0303638		rs613872	-0.0273937	0.0105115	-0.00679109	-0.0479963
rs9688110	0.0081983	0.00148544	0.0111098	0.00528684								rs9688110	-0.00798158	0.00500395	0.00182617	-0.0177893		rs9688110	-0.00620108	0.00701779	0.00755379	-0.019956
rs13327339	-0.0077105	0.00138429	-0.00499729	-0.0104237								rs13327339	0.00427923	0.00482662	0.0137394	-0.00518094		rs13327339	0.00510641	0.00661432	0.0180705	-0.00785765
rs12552	0.00775316	0.00139405	0.0104855	0.00502082								rs12552	0.00550368	0.00484625	0.0150023	-0.00399497		rs12552	0.00305564	0.00646179	0.0157208	-0.00960947
rs566673	-0.00806737	0.00138641	-0.00535	-0.0107847								rs566673	0.0118797	0.00737036	0.0263256	-0.00256617		rs566673	0.00971059	0.00623723	0.0219355	-0.00251438
rs6495088	0.00670553	0.00161004	0.00986121	0.00354985								rs6495088	-0.0136418	0.00530952	-0.00323517	-0.0240485		rs6495088	-0.0136876	0.00641287	-0.00111841	-0.0262568
rs28383233	0.00772047	0.00140217	0.0104687	0.00497222								rs28383233	-0.00268606	0.00476805	0.00665932	-0.0120314		rs28383233	-0.00904177	0.00637349	0.00345026	-0.0215338
rs2140147	-0.00799923	0.00139666	-0.00526177	-0.0107367								rs2140147	-0.00544978	0.00475553	0.00387105	-0.0147706		rs2140147	0.0026256	0.00642942	0.0152273	-0.00997607
rs4762608	-0.0073375	0.00138319	-0.00462645	-0.0100486								rs4762608	0.0131497	0.0067261	0.0263329	-3.34555e-05		rs4762608	0.00289751	0.00637576	0.015394	-0.00959898
rs1928176	-0.00794315	0.001384	-0.0052305	-0.0106558								rs1928176	0.00750971	0.00520013	0.017702	-0.00268255		rs1928176	0.00225981	0.00627148	0.0145519	-0.0100323
rs28616748	-0.00852838	0.00152227	-0.00554472	-0.011512								rs28616748	0.00323918	0.00488184	0.0128076	-0.00632923		rs28616748	-0.00789756	0.00719561	0.00620584	-0.022001
rs35698763	0.00796831	0.00146912	0.0108478	0.00508883								rs35698763	-0.00461611	0.00484186	0.00487393	-0.0141061		rs35698763	-0.00384319	0.00620541	0.00831941	-0.0160058
rs7312464	0.00845363	0.00138409	0.0111664	0.00574081								rs7312464	-0.000345896	0.00481236	0.00908632	-0.00977811		rs7312464	0.00885273	0.00642429	0.0214443	-0.00373887
rs7109918	-0.0257461	0.00459413	-0.0167416	-0.0347506								rs7109918	-0.024425	0.0295889	0.0335692	-0.0824191		rs7109918	0.0119363	0.0162675	0.0438205	-0.0199479
rs118174674	0.0262973	0.00480104	0.0357074	0.0168873								rs118174674	-0.0181952	0.0381493	0.0565774	-0.0929677		rs118174674	-0.0335108	0.0239298	0.0133916	-0.0804133
rs229603	-0.0105512	0.0020052	-0.00662099	-0.0144814								rs229603	-0.00770134	0.00485395	0.00181239	-0.0172151		rs229603	-0.0142742	0.00926747	0.00389004	-0.0324385
rs150081728	0.0076705	0.00142498	0.0104635	0.00487755								rs150081728	-0.00786681	0.00600254	0.00389818	-0.0196318		rs150081728	-0.00514644	0.00647892	0.00755225	-0.0178451
rs6564603	-0.00787176	0.00140874	-0.00511063	-0.0106329								rs6564603	-0.00238242	0.00475572	0.0069388	-0.0117036		rs6564603	0.00431786	0.00620483	0.0164793	-0.00784361
rs10754803	0.00762287	0.0013836	0.0103347	0.00491102								rs10754803	-0.000554911	0.0070542	0.0132713	-0.0143811		rs10754803	-0.00155859	0.00624121	0.0106742	-0.0137913
rs111935448	0.0117724	0.00217445	0.0160343	0.00751044								rs111935448	-0.0338686	0.0173269	9.2054e-05	-0.0678293		rs111935448	-0.0104655	0.0135619	0.0161157	-0.0370468
rs118176061	-0.0199061	0.00358563	-0.0128782	-0.0269339								rs118176061	-0.0181556	0.0298177	0.0402871	-0.0765982		rs118176061	0.0169838	0.0232087	0.0624729	-0.0285053
rs12212816	-0.00742835	0.00138357	-0.00471656	-0.0101401								rs12212816	0.00606344	0.00629058	0.018393	-0.00626609		rs12212816	0.0125978	0.00668032	0.0256913	-0.000495585
rs11026723	-0.00735468	0.00140775	-0.00459548	-0.0101139								rs11026723	-0.0157954	0.00611316	-0.00381357	-0.0277772		rs11026723	-0.000288125	0.00627896	0.0120186	-0.0125949
rs12437105	-0.00792252	0.00151458	-0.00495395	-0.0108911								rs12437105	0.0125455	0.0072169	0.0266906	-0.00159966		rs12437105	0.0144606	0.00673318	0.0276577	0.00126361
rs7817640	0.00909502	0.00173093	0.0124876	0.00570239								rs7817640	-0.00953274	0.00475552	-0.000211911	-0.0188536		rs7817640	-0.00272224	0.00709968	0.0111931	-0.0166376
rs186017271	0.0290129	0.00554601	0.039883	0.0181427								rs186017271	-0.0549413	0.0449984	0.0332554	-0.143138		rs186017271	-0.11365	0.0282565	-0.0582668	-0.169032
rs12784738	0.0247128	0.00456542	0.0336611	0.0157646								rs12784738	0.0135931	0.0367671	0.0856566	-0.0584704		rs12784738	-0.0435788	0.0296111	0.0144589	-0.101616
rs9572639	0.00739649	0.00139004	0.010121	0.004672								rs9572639	0.00847064	0.00504255	0.018354	-0.00141276		rs9572639	0.00206602	0.00660402	0.0150099	-0.0108779
rs68102118	-0.00892799	0.00166385	-0.00566684	-0.0121891								rs68102118	-0.00242115	0.00857201	0.01438	-0.0192223		rs68102118	-0.0129249	0.00757595	0.00192396	-0.0277738
rs2927705	-0.00738655	0.0013887	-0.0046647	-0.0101084								rs2927705	-0.0130227	0.00708179	0.000857609	-0.026903		rs2927705	-0.00158836	0.00620608	0.0105756	-0.0137523
rs60576787	-0.00668364	0.00138376	-0.00397146	-0.00939581								rs60576787	0.00670356	0.00603926	0.0185405	-0.00513338		rs60576787	0.0157025	0.00620453	0.0278634	0.0035416
rs6449526	0.00896042	0.00179395	0.0124766	0.00544427								rs6449526	0.0140198	0.00477367	0.0233762	0.00466344		rs6449526	0.0216198	0.00818289	0.0376583	0.00558134

## Sheet: Figure 3a
Figure 3a
SNP	beta	p
rs10061044	-0.008266	3.486e-09
rs10077547	0.00764741	2.793e-09
rs10754803	0.0069205	3.345e-08
rs10831990	0.00866032	6.861e-10
rs10901863	0.016418	3.99e-31
rs10919329	0.0135434	9.171e-22
rs1097215	-0.00830612	3.505e-11
rs11026723	-0.00700626	3.806e-08
rs11152089	0.0114351	7.678e-14
rs111935448	0.0108815	3.412e-08
rs11211122	-0.00723057	1.099e-08
rs11238325	0.0116195	1.475e-16
rs1126809	0.0141094	6.11e-25
rs112725535	-0.0104637	1.761e-09
rs115596275	0.0315556	3.499e-13
rs118174674	0.0241402	2.832e-08
rs118176061	-0.0178943	3.587e-08
rs11852126	0.00743703	3.209e-09
rs11881070	-0.00836977	1.403e-09
rs12048863	-0.00770288	2.293e-09
rs12136641	0.0133901	2.599e-23
rs12156559	-0.00806018	6.25e-09
rs12211604	0.00961108	2.981e-14
rs12212816	-0.0068973	3.699e-08
rs12437105	-0.00750813	4.431e-08
rs12443022	0.0145323	1.049e-27
rs12552	0.00713668	1.59e-08
rs12554341	-0.0107351	1.52e-14
rs12756209	-0.0107772	2.091e-17
rs12784738	0.0225927	4.66e-08
rs12901830	-0.00813331	2.358e-09
rs12980998	-0.00976571	1.102e-09
rs13147559	-0.0136176	1.474e-13
rs13171669	-0.00968093	1.989e-14
rs13185608	0.0111425	2.667e-09
rs13268718	-0.00874072	3.025e-12
rs132931	-0.0118063	1.739e-20
rs13327339	-0.00710055	1.489e-08
rs13337678	-0.00771274	1.112e-09
rs146229052	-0.0311177	4.288e-15
rs146478071	0.0079935	4.044e-09
rs1466056	-0.0156163	6.414e-16
rs150081728	0.00721451	3.187e-08
rs1510277	0.0100011	5.895e-10
rs1566128	0.0130483	1.065e-24
rs1651718	0.00821012	9.199e-10
rs17225700	-0.0132413	8.858e-09
rs17300627	-0.0105125	1.497e-11
rs1764021	0.00905379	3.88e-10
rs1846974	-0.0128916	2.091e-13
rs186017271	0.027469	4.538e-08
rs1928176	-0.00700324	2.315e-08
rs211436	0.00860933	2.447e-09
rs2131957	0.00745848	3.759e-09
rs2140147	-0.00707465	2.232e-08
rs217320	-0.00787505	4.43e-10
rs2223906	-0.00718441	1.086e-08
rs222835	0.00955857	4.537e-14
rs229603	-0.0099578	3.012e-08
rs2296508	-0.00916804	2.629e-13
rs2360637	-0.00811943	9.705e-09
rs2393728	-0.00912352	6.521e-13
rs271149	0.00825566	4.574e-11
rs271160	0.00794286	3.207e-10
rs28383233	0.00710153	2.217e-08
rs28478330	0.00838568	4.113e-11
rs28592576	0.00740224	9.227e-09
rs28616748	-0.00766551	2.493e-08
rs2927705	-0.00686232	4.898e-08
rs2955132	-0.0121705	1.153e-11
rs3135175	0.00839761	4.503e-10
rs34103859	-0.00889346	4.899e-10
rs34596952	0.00767297	1.106e-09
rs35189848	-0.0083791	2.261e-11
rs35698763	0.00738522	2.611e-08
rs36062310	0.040635	3.212e-39
rs3855740	0.00764011	1.713e-09
rs3915060	-0.00981776	2.863e-12
rs430522	-0.00829127	5.135e-11
rs4413512	-0.0153041	3.341e-34
rs4483835	0.0073645	4.911e-09
rs4553364	0.00761692	1.263e-09
rs45598239	0.017118	4.349e-10
rs4732335	0.0079019	2.997e-10
rs4738323	-0.0100179	1.957e-10
rs4762608	-0.00703022	2.249e-08
rs4824129	0.00957826	5.162e-10
rs4941090	-0.00739156	4.321e-09
rs55850713	-0.00811759	1.548e-10
rs55853808	-0.0127934	6.069e-14
rs55990353	-0.00813675	4.977e-10
rs56017041	0.00869276	1.112e-08
rs564994672	-0.0151407	3.538e-17
rs566673	-0.00709462	1.61e-08
rs57167368	-0.00933885	9.247e-10
rs57300701	-0.0106239	6.373e-09
rs5756795	-0.0129612	6.62e-25
rs58238014	-0.00988959	4.133e-09
rs60576787	-0.00683505	4.916e-08
rs60777494	0.0101042	2.461e-11
rs61298040	0.00786038	3.505e-09
rs613872	0.00943728	1.254e-08
rs61734651	0.016263	2.172e-11
rs62033400	0.00894181	3.043e-12
rs6449526	0.00879197	4.969e-08
rs6495088	0.00800647	1.689e-08
rs6545432	0.0118	4.627e-21
rs6564603	-0.00705083	3.226e-08
rs6597883	0.0109213	1.587e-10
rs66969731	0.00981135	6.64e-09
rs67307131	-0.0123724	4.813e-21
rs68102118	-0.00822877	4.844e-08
rs7109918	-0.0229109	2.82e-08
rs719182	-0.00966446	6.538e-09
rs7230965	0.00758574	4.382e-09
rs72622585	0.0137324	5.029e-17
rs7312464	0.00698608	2.704e-08
rs7313797	-0.00949199	5.279e-14
rs73245347	0.00904563	4.454e-10
rs741475	-0.0094282	9.974e-14
rs74544416	-0.0161725	4.602e-11
rs7525101	0.00973114	1.219e-14
rs7545404	-0.0122643	7.862e-21
rs756999	-0.0101624	1.171e-09
rs7600540	-0.00870488	1.505e-09
rs77397203	-0.00873797	6.587e-10
rs7817640	0.0078123	4.519e-08
rs78500097	0.00837759	1.059e-08
rs7926527	0.00795952	1.108e-09
rs7939493	-0.0135801	1.564e-17
rs920701	-0.00894844	5.9e-12
rs9321402	0.0146733	7.467e-28
rs9369409	-0.0137729	3.589e-27
rs9451298	0.00864043	6.329e-10
rs9517282	-0.00820382	6.988e-11
rs9572639	0.00691323	4.774e-08
rs9616906	0.00830833	4.679e-11
rs9688110	0.00764879	1.303e-08
rs9691831	-0.00937961	1.571e-13
rs9800306	-0.0113199	1.895e-16

## Sheet: Figure 3b-3d
Figure 3b					Figure 3c						Figure 3d
SBayesS selection parameter (S)					Relationship between heritability and chromosome length						Proportion of SNPs with non-zero effects
Chromosome	Mean	SD	Upper_CI	Lower_CI	Chromosome	Mean	SD	Upper_CI	Lower_CI	length (Mb)	Chromosome	Mean	SD	Upper_CI	Lower_CI
1	-0.340651	0.06674	-0.273911	-0.407391	1	0.001533	9.2e-05	0.001625	0.001441	249.251	1	0.00988	0.001859	0.011739	0.008021
2	-0.260178	0.104708	-0.15547	-0.364886	2	0.001349	8.6e-05	0.001435	0.001263	243.199	2	0.011034	0.002226	0.01326	0.008808
3	-0.348924	0.098947	-0.249977	-0.447871	3	0.000981	8.1e-05	0.001062	0.0009	198.022	3	0.004214	0.000658	0.004872	0.003556
4	-0.38133	0.146409	-0.234921	-0.527739	4	0.00091	8e-05	0.00099	0.00083	191.154	4	0.005904	0.000937	0.006841	0.004967
5	-0.193641	0.079946	-0.113695	-0.273587	5	0.001194	8.6e-05	0.00128	0.001108	180.915	5	0.005112	0.000821	0.005933	0.004291
6	-0.395865	0.100549	-0.295316	-0.496414	6	0.001276	7.7e-05	0.001353	0.001199	171.115	6	0.005128	0.000751	0.005879	0.004377
7	-0.358411	0.114429	-0.243982	-0.47284	7	0.000832	7.4e-05	0.000906	0.000758	159.139	7	0.005683	0.001379	0.007062	0.004304
8	-0.577429	0.084703	-0.492726	-0.662132	8	0.000853	7.6e-05	0.000929	0.000777	146.364	8	0.004171	0.00067	0.004841	0.003501
9	-0.383416	0.07005	-0.313366	-0.453466	9	0.000816	7.3e-05	0.000889	0.000743	141.213	9	0.011114	0.002493	0.013607	0.008621
10	-0.602706	0.080539	-0.522167	-0.683245	10	0.000935	7.2e-05	0.001007	0.000863	135.535	10	0.004061	0.000623	0.004684	0.003438
11	-0.418646	0.100351	-0.318295	-0.518997	11	0.001082	7.9e-05	0.001161	0.001003	135.007	11	0.004894	0.000773	0.005667	0.004121
12	-0.345484	0.087413	-0.258071	-0.432897	12	0.000767	6.9e-05	0.000836	0.000698	133.852	12	0.008388	0.001581	0.009969	0.006807
13	-0.595527	0.08837	-0.507157	-0.683897	13	0.000691	6.9e-05	0.00076	0.000622	115.17	13	0.006105	0.001124	0.007229	0.004981
14	-0.090792	0.107039	0.016247	-0.197831	14	0.00059	6.3e-05	0.000653	0.000527	107.35	14	0.004322	0.000928	0.00525	0.003394
15	-0.7273	0.119487	-0.607813	-0.846787	15	0.000512	6.3e-05	0.000575	0.000449	102.531	15	0.003511	0.000814	0.004325	0.002697
16	-0.3078	0.113067	-0.194733	-0.420867	16	0.000788	6.4e-05	0.000852	0.000724	90.3547	16	0.005484	0.000882	0.006366	0.004602
17	-0.778445	0.12237	-0.656075	-0.900815	17	0.000525	5.9e-05	0.000584	0.000466	81.1952	17	0.007774	0.002444	0.010218	0.00533
18	-0.712447	0.128054	-0.584393	-0.840501	18	0.000479	6.2e-05	0.000541	0.000417	78.0773	18	0.002777	0.000616	0.003393	0.002161
19	-0.568965	0.08504	-0.483925	-0.654005	19	0.000607	6.1e-05	0.000668	0.000546	59.129	19	0.014921	0.003718	0.018639	0.011203
20	-0.798804	0.120526	-0.678278	-0.91933	20	0.000512	5.9e-05	0.000571	0.000453	63.0255	20	0.005815	0.001226	0.007041	0.004589
21	-1.2399	0.191917	-1.04798	-1.43182	21	0.000218	4.4e-05	0.000262	0.000174	48.1299	21	0.003996	0.001276	0.005272	0.00272
22	-0.947463	0.242113	-0.70535	-1.18958	22	0.000474	7.6e-05	0.00055	0.000398	51.3046	22	0.001865	0.000461	0.002326	0.001404

## Sheet: Figure 4a
Figure 4a
trait_id	trait	zscore	effect_size	var_g	pvalue	Category
2247_0	Hearing difficulty/problems: No	-57.0354	-0.545505	0.011512	<1E-300	Diag/Symp
2247_1	Hearing difficulty/problems: Yes	56.2113	0.525861	0.0120249	<1E-300	Diag/Symp
2257	Hearing difficulty/problems with background noise	42.0475	0.365202	0.0139697	<1E-300	Diag/Symp
3393	Hearing aid user	17.9827	0.337591	0.00295754	2.66e-72	Medication
4803_0	Tinnitus: No	-12.8896	-0.0783997	0.0289055	5.15e-38	Diag/Symp
4803_11	Tinnitus: Yes	11.8951	0.145003	0.00713373	1.26e-32	Diag/Symp
2080	Frequency of tiredness / lethargy in last 2 weeks	10.6016	0.0515865	0.0448233	2.93e-26	Diag/Symp
20127_raw	Neuroticism score	10.2386	0.0102581	1.05782	1.33e-24	Other
20127_irnt	Neuroticism score	9.59752	0.0319514	0.0965117	8.19e-22	Other
2188	Long-standing illness	9.57418	0.0794574	0.0153651	1.03e-21	Diag/Symp
6159_100	Pain type(s) experienced in last month: None of the above	-9.24032	-0.0761802	0.0153916	2.46e-20	Diag/Symp
2090	Seen doctor (GP) for nerves	8.82252	0.0730424	0.0155084	1.12e-18	Medication
2178	Overall health rating	8.55899	0.0398042	0.0487826	1.14e-17	Other
1940	Irritability	8.30168	0.0686681	0.0154232	1.03e-16	Diag/Symp
2473	Other serious medical condition/disability diagnosed by doctor	8.1151	0.08945	0.00878195	4.85e-16	Diag/Symp
2335	Chest pain or discomfort	8.10894	0.097681	0.00728194	5.11e-16	Diag/Symp
135	Number of self-reported non-cancer illnesses	7.70856	0.0465276	0.0291581	1.27e-14	Diag/Symp
6159_4	Pain type(s) experienced in last month: Back pain	7.67007	0.0764725	0.0106291	1.72e-14	Diag/Symp
1930	Miserableness	7.57524	0.0594685	0.0171865	3.58e-14	Diag/Symp
20021_raw	Speech-reception-threshold (SRT) estimate (right)	7.37879	0.0108376	0.472698	1.6e-13	Eye/Hearing
2050	Frequency of depressed mood in last 2 weeks	7.3589	0.0515243	0.0215857	1.85e-13	Diag/Symp
2070	Frequency of tenseness / restlessness in last 2 weeks	7.3551	0.055272	0.0186877	1.91e-13	Diag/Symp
4825	Noisy workplace	7.2402	0.0207055	0.127735	4.48e-13	Other
1920	Mood swings	7.14359	0.0559919	0.017415	9.09e-13	Diag/Symp
2316	Wheeze or whistling in the chest in last year	6.97946	0.0652227	0.0120201	2.96e-12	Diag/Symp
1960	Fed-up feelings	6.90003	0.054105	0.0170017	5.2e-12	Diag/Symp
1210	Snoring	-6.85864	-0.0561014	0.0158889	6.95e-12	Other
20519	Recent feelings of tiredness or low energy	6.85108	0.0239016	0.088517	7.33e-12	Diag/Symp
23111_raw	Leg fat percentage (right)	6.79219	0.00329799	4.53901	1.1e-11	Other
1200	Sleeplessness / insomnia	6.7079	0.0375961	0.0342234	1.97e-11	Diag/Symp
6159_7	Pain type(s) experienced in last month: Knee pain	6.6418	0.0737531	0.00869979	3.1e-11	Diag/Symp
2492	Taking other prescription medications	6.45113	0.0566555	0.0140783	1.11e-10	Medication
1170	Getting up in morning	-6.42206	-0.0334289	0.0397809	1.34e-10	Other
48_irnt	Waist circumference	6.19484	0.0197653	0.102809	5.83e-10	Other
6159_3	Pain type(s) experienced in last month: Neck or shoulder pain	6.12765	0.0682159	0.00851874	8.92e-10	Diag/Symp
4233_irnt	Mean signal-to-noise ratio (SNR)	6.0325	0.019946	0.0994011	1.61e-09	Eye/Hearing
6159_6	Pain type(s) experienced in last month: Hip pain	6.0256	0.092547	0.0044421	1.68e-09	Diag/Symp
4803_13	Tinnitus: Yes	6.01471	0.0646466	0.00929477	1.8e-09	Diag/Symp
6146_100	Attendance/disability/mobility allowance: None of the above	-5.94574	-0.113002	0.00289399	2.75e-09	Other
137	Number of treatments/medications taken	5.94339	0.0371423	0.0273354	2.79e-09	Medication
2030	Guilty feelings	5.93131	0.0526044	0.0135632	3.01e-09	Diag/Symp
41248_1000	Destinations on discharge from hospital (recoded): Usual Place of residence	5.85164	0.0550407	0.0122044	4.87e-09	Other
2060	Frequency of unenthusiasm / disinterest in last 2 weeks	5.81453	0.0439389	0.0184632	6.08e-09	Diag/Symp
21001_irnt	Body mass index (BMI)	5.81145	0.014414	0.16973	6.19e-09	Other
2296	Falls in the last year	5.80985	0.048049	0.0152861	6.25e-09	Other
4241_raw	Signal-to-noise-ratio (SNR) of triplet (right)	5.76767	0.00912424	0.409632	8.04e-09	Eye/Hearing
41231_1	Hospital episode type: General episode	5.75813	0.0524643	0.0125314	8.5e-09	Other
136	Number of operations	5.75107	0.0410216	0.0210831	8.87e-09	Diag/Symp
XIII_MUSCULOSKELET	Diseases of the musculoskeletal system and connective tissue	5.75007	0.060253	0.00978168	8.92e-09	Diag/Symp
1980	Worrier / anxious feelings	5.72614	0.044618	0.0174507	1.03e-08	Diag/Symp
23116_raw	Leg fat mass (left)	5.71654	0.00991028	0.34513	1.09e-08	Other
20021_irnt	Speech-reception-threshold (SRT) estimate (right)	5.70059	0.0180045	0.107263	1.19e-08	Eye/Hearing
48_raw	Waist circumference	5.596	0.00126171	20.3641	2.19e-08	Other
20502	Ever had period extreme irritability	5.58622	0.0374286	0.0241649	2.32e-08	Diag/Symp
4230_irnt	Signal-to-noise-ratio (SNR) of triplet (left)	5.55474	0.0177635	0.108287	2.78e-08	Eye/Hearing
4230_raw	Signal-to-noise-ratio (SNR) of triplet (left)	5.54098	0.00864046	0.436371	3.01e-08	Eye/Hearing
XVIII_MISCFINDINGS	Symptoms	5.48522	0.0543188	0.0108175	4.13e-08	Diag/Symp
23111_irnt	Leg fat percentage (right)	5.42864	0.0228977	0.0593897	5.68e-08	Other
6154_3	Medication for pain relief	5.39999	0.0624704	0.00805285	6.66e-08	Medication
1548	Variation in diet	5.39302	0.0396471	0.0195727	6.93e-08	Lifestyle
2020	Loneliness	5.37827	0.0616683	0.00821145	7.52e-08	Diag/Symp
4244_irnt	Mean signal-to-noise ratio (SNR)	5.37505	0.0165327	0.112227	7.66e-08	Eye/Hearing
1950	Sensitivity / hurt feelings	5.35167	0.044609	0.0156564	8.71e-08	Diag/Symp
2000	Worry too long after embarrassment	5.29888	0.0429307	0.0165928	1.17e-07	Diag/Symp
23112_raw	Leg fat mass (right)	5.2659	0.00894606	0.35726	1.4e-07	Other
1538_0	Major dietary changes in the last 5 years: No	-5.24313	-0.0463041	0.0129993	1.58e-07	Lifestyle
4548	Health satisfaction	5.24016	0.0169209	0.102551	1.6e-07	Other
23115_raw	Leg fat percentage (left)	5.2328	0.00268534	4.03875	1.67e-07	Other
23104_irnt	Body mass index (BMI)	5.20929	0.0130074	0.1669	1.9e-07	Other
20019_raw	Speech-reception-threshold (SRT) estimate (left)	5.1561	0.00796087	0.439058	2.52e-07	Eye/Hearing
6149_100	Mouth/teeth dental problems: None of the above	-5.14331	-0.0450914	0.013401	2.7e-07	Diag/Symp
20441	Ever had prolonged loss of interest in normal activities	5.12794	0.0315989	0.0284262	2.93e-07	Diag/Symp
924	Usual walking pace	-5.11082	-0.0315638	0.0276308	3.21e-07	Other
23112_irnt	Leg fat mass (right)	5.08498	0.0158511	0.11007	3.68e-07	Other
ICDMAIN_ANY_ENTRY	Any ICDMAIN event in hilmo or causes of death	5.06094	0.0581699	0.00808642	4.17e-07	Diag/Symp
21001_raw	Body mass index (BMI)	5.05796	0.00269812	3.67116	4.24e-07	Other
23104_raw	Body mass index (BMI)	5.03717	0.00265567	3.78361	4.72e-07	Other
2814	Ever used hormone-replacement therapy (HRT)	5.00445	0.0399189	0.0167694	5.6e-07	Medication
2415	Had major operations	4.9907	0.0372832	0.0196686	6.02e-07	Diag/Symp
4717	Shortness of breath walking on level ground	4.97951	0.0465537	0.0124444	6.37e-07	Diag/Symp
6160_1	Leisure/social activities: Sports club or gym	-4.94028	-0.0487005	0.010432	7.8e-07	Lifestyle
6152_100	Blood clot	-4.92759	-0.0369502	0.018579	8.32e-07	Diag/Symp
22616_1	Breathing problems during period of job: Yes	4.9027	0.0513091	0.00957276	9.45e-07	Diag/Symp
6159_5	Pain type(s) experienced in last month: Stomach or abdominal pain	4.89042	0.0878454	0.00326583	1.01e-06	Diag/Symp
4241_irnt	Signal-to-noise-ratio (SNR) of triplet (right)	4.83177	0.0143557	0.117492	1.35e-06	Eye/Hearing
21002_irnt	Weight	4.8164	0.0140901	0.124052	1.46e-06	Other
20499	Ever sought or received professional help for mental distress	4.77667	0.0274116	0.0323389	1.78e-06	Diag/Symp
23123_raw	Arm fat percentage (left)	4.76658	0.00161342	8.90789	1.87e-06	Other
22609_2	Workplace very dusty: Often	4.71466	0.0416222	0.0139937	2.42e-06	Occupation
23119_raw	Arm fat percentage (right)	4.71431	0.00154857	9.34331	2.43e-06	Other
41235	Spells in hospital	4.69901	0.0235405	0.0437891	2.61e-06	Other
1249	Past tobacco smoking	-4.67493	-0.0131869	0.133832	2.94e-06	Lifestyle
1220	Daytime dozing / sleeping (narcolepsy)	4.66732	0.043008	0.013262	3.05e-06	Lifestyle
23124_raw	Arm fat mass (left)	4.66484	0.0180271	0.068278	3.09e-06	Other
6145_6	Illness	4.65059	0.0632319	0.00560901	3.31e-06	Other
4836	Loud music exposure frequency	4.64358	0.0189988	0.0667006	3.42e-06	Other
2040	Risk taking	4.62159	0.0446895	0.0114273	3.81e-06	Other
4598	Ever depressed for a whole week	4.6185	0.0275641	0.0295024	3.87e-06	Diag/Symp
23120_raw	Arm fat mass (right)	4.61605	0.0198574	0.0557778	3.91e-06	Other
20126_0	Bipolar and major depression status: No Bipolar or Depression	-4.60708	-0.0280341	0.0297134	4.08e-06	Diag/Symp
6146_2	Attendance/disability/mobility allowance: Disability living allowance	4.58863	0.109211	0.00184001	4.46e-06	Other
49_raw	Hip circumference	4.55458	0.00129853	12.9759	5.25e-06	Other
20116_0	Smoking status: Never	-4.49388	-0.0316463	0.0215199	6.99e-06	Lifestyle
20459	General happiness with own health	4.48761	0.0133677	0.118641	7.2e-06	Other
23116_irnt	Leg fat mass (left)	4.47629	0.014753	0.0983297	7.6e-06	Other
20487	Felt hated by family member as a child	4.47471	0.0174238	0.076464	7.65e-06	Other
23098_irnt	Weight	4.47368	0.0125067	0.136135	7.69e-06	Other
6145_100	Illness	-4.44184	-0.0473862	0.00949183	8.92e-06	Other
6152_9	Blood clot	4.43386	0.0369404	0.0151427	9.26e-06	Diag/Symp
23098_raw	Weight	4.42317	0.000765428	35.4359	9.73e-06	Other
4653	Ever highly irritable/argumentative for 2 days	4.4141	0.0350135	0.016808	1.01e-05	Diag/Symp
6142_4	Current employment status: Unable to work because of sickness or disability	4.3892	0.108215	0.00172485	1.14e-05	Occupation
6152_8	Blood clot	4.37149	0.0524745	0.00725999	1.23e-05	Diag/Symp
23115_irnt	Leg fat percentage (left)	4.35073	0.0187604	0.0577015	1.36e-05	Other
1990	Tense / 'highly strung'	4.35067	0.0493803	0.00828416	1.36e-05	Diag/Symp
6159_1	Pain type(s) experienced in last month: Headache	4.35026	0.0474468	0.00886433	1.36e-05	Diag/Symp
H80	Diagnoses - main ICD10: H80 Otosclerosis	4.33583	1.0174	1.86e-05	1.45e-05	Diag/Symp
20002_1111	Non-cancer illness code	4.31051	0.0532385	0.00700159	1.63e-05	Diag/Symp
R10	Diagnoses - main ICD10: R10 Abdominal and pelvic pain	4.28822	0.0990597	0.00202167	1.8e-05	Diag/Symp
20488	Physically abused by family as a child	4.24001	0.0181302	0.0598723	2.24e-05	Other
2100	Seen a psychiatrist for nerves	4.19506	0.0611485	0.00490186	2.73e-05	Medication
20479	Ever thought that life not worth living	4.16195	0.0142485	0.0888398	3.16e-05	Diag/Symp
20546_3	Substances taken for depression: Medication prescribed to you (for at least two weeks)	4.1577	0.0278232	0.0238277	3.21e-05	Medication
20505	Recent easy annoyance or irritability	4.15454	0.0207657	0.0409792	3.26e-05	Diag/Symp
1970	Nervous feelings	4.14502	0.0424995	0.0102773	3.4e-05	Diag/Symp
49_irnt	Hip circumference	4.12205	0.0106002	0.159266	3.76e-05	Other
5262_irnt	Intra-ocular pressure	-4.08076	-0.00848725	0.240454	4.49e-05	Eye/Hearing
6154_100	Medication for pain relief	-4.08034	-0.031383	0.0177366	4.5e-05	Medication
VIII_EAR_MASTOID	Diseases of the ear and mastoid process	4.03154	0.177321	0.000515162	5.54e-05	Diag/Symp
23120_irnt	Arm fat mass (right)	4.02981	0.0104017	0.154628	5.58e-05	Other
20160	Ever smoked	4.02336	0.031207	0.018293	5.74e-05	Lifestyle
20002_1286	Non-cancer illness code	4.01174	0.0921115	0.00199406	6.03e-05	Diag/Symp
845	Age completed full time education	-3.98195	-0.0165679	0.0599479	6.84e-05	Cogni/Edu
2139_irnt	Age first had sexual intercourse	-3.97994	-0.0122623	0.110806	6.89e-05	Lifestyle
22619_0	Breathing problems responsible for leaving job: No	3.97961	0.0483679	0.00720888	6.9e-05	Diag/Symp
20019_irnt	Speech-reception-threshold (SRT) estimate (left)	3.97905	0.0127383	0.107234	6.92e-05	Eye/Hearing
6164_2	Types of physical activity in last 4 weeks: Other exercises (eg: swimming	-3.95811	-0.0343111	0.0139853	7.55e-05	Lifestyle
20508	Recent trouble concentrating on things	3.95533	0.0205794	0.0404253	7.64e-05	Diag/Symp
22606_2	Workplace very noisy: Often	3.94557	0.0250211	0.0264213	7.96e-05	Occupation
20547_1	Activities undertaken to treat depression: Talking therapies	3.93811	0.0294501	0.0193359	8.21e-05	Medication
20116_1	Smoking status: Previous	3.92339	0.0354106	0.0137058	8.73e-05	Lifestyle
189_raw	Townsend deprivation index at recruitment	3.92124	0.00591572	0.472977	8.81e-05	Other
20500	Ever suffered mental distress preventing usual activities	3.91039	0.0240747	0.0280262	9.21e-05	Diag/Symp
XI_DIGESTIVE	Diseases of the digestive system	3.89247	0.0383972	0.0108006	9.92e-05	Diag/Symp
1737	Childhood sunburn occasions	3.86839	0.0128052	0.0980484	0.000109556	Other
6149_5	Mouth/teeth dental problems: Toothache	3.83311	0.103462	0.00146949	0.000126532	Diag/Symp
2227	Other eye problems	3.8278	0.0580609	0.00481771	0.000129296	Diag/Symp
1883	Number of full sisters	3.76967	0.023376	0.0266856	0.000163465	Other
6149_6	Mouth/teeth dental problems: Dentures	3.7565	0.0428428	0.00779378	0.000172307	Diag/Symp
23099_irnt	Body fat percentage	3.75104	0.0125998	0.0897186	0.000176102	Other
1787	Maternal smoking around birth	3.73844	0.0334215	0.0140886	0.000185169	Other
738	Average total household income before tax	-3.73703	-0.0119455	0.107633	0.000186209	Other
6032_irnt	Maximum workload during fitness test	-3.72966	-0.00964813	0.160497	0.000191742	Other
189_irnt	Townsend deprivation index at recruitment	3.72575	0.0170543	0.0514689	0.000194732	Other
21002_raw	Weight	3.71584	0.000664773	33.3394	0.000202533	Other
22502	Cough on most days	3.68646	0.0279248	0.0178771	0.000227392	Diag/Symp
22607_2	Workplace very cold: Often	3.68323	0.035178	0.0112103	0.000230295	Occupation
23099_raw	Body fat percentage	3.68153	0.00143426	6.76452	0.000231836	Other
20111_100	Illnesses of siblings: None of the above (group 1)	-3.66799	-0.0316024	0.0136199	0.000244466	Family
23123_irnt	Arm fat percentage (left)	3.64265	0.0125105	0.087413	0.000269847	Other
30240_raw	Reticulocyte percentage	3.63716	0.0144646	0.0647787	0.000275665	Other
4079_raw	Diastolic blood pressure	-3.62688	-0.00106622	12.1919	0.000286865	Other
23100_raw	Whole body fat mass	3.59199	0.000973567	14.1007	0.000328166	Other
20517	Trouble falling or staying asleep	3.57259	0.0118693	0.103374	0.000353461	Diag/Symp
30000_raw	White blood cell (leukocyte) count	3.57081	0.00503064	0.548275	0.000355878	Other
2754_irnt	Age at first live birth	-3.56963	-0.00875557	0.180463	0.000357484	Lifestyle
23119_irnt	Arm fat percentage (right)	3.56683	0.0118195	0.093011	0.000361321	Other
20531	Victim of sexual assault	3.566	0.0290764	0.0155232	0.000362473	Other
20485	Ever contemplated self-harm	3.56583	0.0179531	0.0421835	0.00036271	Other
20544_11	Mental health problems ever diagnosed by a professional: Depression	3.56161	0.0239654	0.023041	0.000368587	Diag/Symp
5984_irnt	ECG	-3.55371	-0.00944101	0.152895	0.000379831	Other
4080_raw	Systolic blood pressure	-3.55341	-0.000615537	35.683	0.000380274	Other
6032_raw	Maximum workload during fitness test	-3.53133	-0.000252587	207.231	0.000413474	Other
5984_raw	ECG	-3.50796	-0.000468826	60.1056	0.000451556	Other
20497	Repeated disturbing thoughts of stressful experience in past month	3.49101	0.0132218	0.0736549	0.000481205	Diag/Symp
22611_2	Workplace had a lot of cigarette smoke from other people smoking: Often	3.47557	0.0242082	0.0214658	0.000509766	Occupation
2754_raw	Age at first live birth	-3.47141	-0.00180511	3.91656	0.000517724	Lifestyle
23124_irnt	Arm fat mass (left)	3.47022	0.00914079	0.14652	0.000520036	Other
22616_0	Breathing problems during period of job: No	-3.46176	-0.0750317	0.00237352	0.000536651	Diag/Symp
20446	Ever had prolonged feelings of sadness or depression	3.43393	0.0198575	0.0328424	0.000594905	Diag/Symp
G56	Diagnoses - main ICD10: G56 Mononeuropathies of upper limb	3.42201	0.107829	0.00105744	0.000621601	Diag/Symp
2010	Suffer from 'nerves'	3.42129	0.0342347	0.0110752	0.000623253	Diag/Symp
20514	Recent lack of interest or pleasure in doing things	3.41979	0.0189206	0.0366959	0.000626694	Diag/Symp
6146_3	Attendance/disability/mobility allowance: Blue badge	3.41831	0.0923704	0.00136171	0.00063012	Other
1448_4	Bread type: Other type of bread	3.38888	0.085525	0.00165615	0.000701781	Lifestyle
5263_irnt	Intra-ocular pressure	-3.38758	-0.00684463	0.251666	0.000705134	Eye/Hearing
30000_irnt	White blood cell (leukocyte) count	3.38119	0.00817031	0.184554	0.000721728	Other
20425	Ever worried more than most people would in similar situation	3.37667	0.0212597	0.0266538	0.0007337	Diag/Symp
102_raw	Pulse rate	3.36867	0.000855742	16.3121	0.000755309	Other
20111_1	Illnesses of siblings: Heart disease	3.35978	0.0528515	0.00426216	0.000780053	Family
20524	Sexual interference by partner or ex-partner without consent as an adult	3.35832	0.024753	0.019532	0.000784167	Other
2844	Had other major operations	3.34787	0.026474	0.0161476	0.000814365	Diag/Symp
20003_2038460150	Treatment/medication code: paracetamol	3.34709	0.0372786	0.00872059	0.000816638	Medication
6150_2	Vascular/heart problems diagnosed by doctor: Angina	3.33503	0.0871832	0.00157871	0.000852896	Diag/Symp
4079_irnt	Diastolic blood pressure	-3.32668	-0.0100943	0.114965	0.000878858	Other
20458	General happiness	3.32141	0.0129319	0.0732783	0.000895623	Other
1418_2	Milk type used: Semi-skimmed	-3.3153	-0.0364382	0.00851638	0.000915453	Lifestyle
VI_NERVOUS	Diseases of the nervous system	3.29379	0.0672693	0.00235651	0.000988472	Diag/Symp
5084_raw	Spherical power (right)	3.27723	0.00214064	2.47375	0.0010483	Eye/Hearing
30140_irnt	Neutrophill count	3.26534	0.00912711	0.143269	0.00109334	Other
6149_2	Mouth/teeth dental problems: Painful gums	3.26006	0.103493	0.00103216	0.00111387	Diag/Symp
1329	Oily fish intake	-3.25784	-0.0138111	0.058126	0.00112263	Lifestyle
20110_6	Illnesses of mother: Chronic bronchitis/emphysema	3.25637	0.072262	0.00223714	0.00112848	Family
1339	Non-oily fish intake	-3.25474	-0.0204969	0.0264847	0.00113496	Lifestyle
20511	Recent poor appetite or overeating	3.20153	0.0147915	0.0502958	0.00136701	Diag/Symp
22604_4	Work hours - lumped category: Over 40 hours	3.19604	0.0165329	0.0386015	0.00139326	Occupation
5085_raw	Spherical power (left)	3.18419	0.00205439	2.61397	0.0014516	Eye/Hearing
23125_irnt	Arm fat-free mass (left)	3.18317	0.0118638	0.0789968	0.00145674	Other
23127_raw	Trunk fat percentage	3.18185	0.0010783	8.73913	0.0014634	Other
22613_2	Worked with paints	3.17264	0.0434955	0.00573633	0.0015106	Occupation
G6_CARPTU	Carpal tunnel syndrome	3.17031	0.113173	0.00085603	0.00152278	Diag/Symp
20417	Tense	3.15959	0.0101818	0.09673	0.00157991	Diag/Symp
6154_5	Medication for pain relief	3.15318	0.0689173	0.00233899	0.00161504	Medication
20126_4	Bipolar and major depression status: Probable Recurrent major depression (moderate)	3.13794	0.0249002	0.0165586	0.00170141	Diag/Symp
1100	Drive faster than motorway speed limit	3.12307	0.0162582	0.0384032	0.00178976	Other
20111_6	Illnesses of siblings: Chronic bronchitis/emphysema	3.12258	0.0930876	0.00124996	0.00179273	Family
20521	Belittlement by partner or ex-partner as an adult	3.11831	0.0101504	0.0993399	0.00181894	Other
K30	Diagnoses - main ICD10: K30 Dyspepsia	3.11352	0.118331	0.000725343	0.00184873	Diag/Symp
20002_1465	Non-cancer illness code	3.10585	0.0539532	0.00342283	0.00189736	Diag/Symp
102_irnt	Pulse rate	3.10019	0.00885842	0.129837	0.00193395	Other
30260_irnt	Mean reticulocyte volume	-3.07758	-0.00765351	0.165594	0.00208692	Other
M13_DORSALGIA	Dorsalgia	3.07502	0.109234	0.000919133	0.00210491	Diag/Symp
M54	Diagnoses - main ICD10: M54 Dorsalgia	3.07502	0.109234	0.000919133	0.00210491	Diag/Symp
22618_1	Breathing problems improved/stopped away from workplace or on holiday: Yes	3.06313	0.0484909	0.00412797	0.00219036	Diag/Symp
20411_0	Ever been injured or injured someone else through drinking alcohol: No	-3.06024	-0.0492473	0.00413026	0.00221163	Other
23127_irnt	Trunk fat percentage	3.05819	0.00844213	0.132186	0.00222681	Other
20003_1140925800	Treatment/medication code: movicol oral powder	3.02492	0.311643	0.000102705	0.00248703	Medication
4080_irnt	Systolic blood pressure	-3.01612	-0.00945466	0.106893	0.00256035	Other
6154_2	Medication for pain relief	3.01469	0.0413992	0.00536786	0.00257242	Medication
22601_33113434	Job coding: non-commissioned officers or other rank of armed forces	2.9961	0.0565776	0.00305199	0.00273456	Occupation
H33	Diagnoses - main ICD10: H33 Retinal detachments and breaks	-2.99158	-0.191998	0.000245518	0.00277534	Diag/Symp
20002_1154	Non-cancer illness code	2.98471	0.0971444	0.00099643	0.00283847	Diag/Symp
22620_1	Job involved shift work: Yes	2.97427	0.0175838	0.0305372	0.00293683	Occupation
47_irnt	Hand grip strength (right)	-2.96804	-0.0132276	0.054862	0.00299704	Other
1309	Fresh fruit intake	-2.96465	-0.0201146	0.0228816	0.00303024	Lifestyle
XIX_INJURY_POISON	Injury	2.94116	0.0417897	0.00506983	0.0032699	Other
20003_1140879616	Treatment/medication code: amitriptyline	2.93441	0.113785	0.00068283	0.00334186	Medication
1618	Alcohol usually taken with meals	-2.92402	-0.01897	0.0255464	0.00345543	Lifestyle
5262_raw	Intra-ocular pressure	-2.91317	-0.00140805	4.33628	0.00357785	Eye/Hearing
20419	Difficulty concentrating during worst period of anxiety	2.90859	0.0120984	0.0648634	0.00363057	Diag/Symp
R07	Diagnoses - main ICD10: R07 Pain in throat and chest	2.90652	0.0513134	0.00346732	0.00365468	Diag/Symp
6147_3	Reason for glasses/contact lenses: For just reading/near work as you are getting older (called 'presbyopia')	2.90535	0.0509632	0.00339346	0.00366844	Eye/Hearing
1873	Number of full brothers	2.89786	0.0178766	0.0290614	0.00375718	Other
6147_2	Reason for glasses/contact lenses: For long-sightedness	2.89468	0.0747326	0.00163382	0.00379545	Eye/Hearing
M13_JOINTOTH	Other specific joint derangements/joint disorders	2.89195	0.102105	0.00082881	0.00382863	Diag/Symp
K11_OTHGASTR	Other gastritis (incl. Duodenitis)	2.88889	0.08945	0.00115486	0.00386604	Diag/Symp
6145_5	Illness	2.88813	0.090307	0.00110753	0.0038754	Other
20506	Recent feelings or nervousness or anxiety	2.8873	0.0128973	0.0544614	0.00388568	Diag/Symp
20413	Frequency of inability to cease drinking in last year	2.88503	0.01036	0.0856921	0.00391382	Lifestyle
K29	Diagnoses - main ICD10: K29 Gastritis and duodenitis	2.87719	0.081892	0.00140763	0.00401232	Diag/Symp
1120	Weekly usage of mobile phone in last 3 months	2.87097	0.00937237	0.099887	0.00409216	Other
1279	Exposure to tobacco smoke outside home	2.86416	0.0225014	0.0167013	0.00418117	Lifestyle
20003_1140926606	Treatment/medication code: salbutamol 100micrograms spacehaler	2.85851	0.205556	0.000201215	0.00425642	Medication
22607_0	Workplace very cold: Rarely/never	-2.85416	-0.0201883	0.0213646	0.00431513	Occupation
KRA_PSY_ANYMENTAL	Any mental disorder	2.84875	0.141087	0.000448225	0.00438912	Diag/Symp
20548_2	Manifestations of mania or irritability: I was more restless than usual	2.84592	0.0281174	0.0110796	0.00442833	Other
2139_raw	Age first had sexual intercourse	-2.8379	-0.002312	1.49776	0.00454119	Lifestyle
5254_raw	Intra-ocular pressure	-2.83428	-0.00140972	4.42338	0.00459288	Eye/Hearing
20111_101	Illnesses of siblings: None of the above (group 2)	-2.83099	-0.0376752	0.00606024	0.00464035	Family
6145_2	Illness	2.82179	0.0418051	0.00442391	0.00477557	Other
2237	Plays computer games	2.81053	0.0211377	0.019154	0.00494597	Other
5085_irnt	Spherical power (left)	2.80666	0.00526955	0.310982	0.0050058	Eye/Hearing
6145_1	Illness	2.80098	0.0487217	0.00345684	0.0050948	Other
6164_1	Types of physical activity in last 4 weeks: Walking for pleasure (not as a means of transport)	-2.79663	-0.0275211	0.0108877	0.00516389	Lifestyle
20154_irnt	Forced expiratory volume in 1-second (FEV1)	-2.78904	-0.00630851	0.202618	0.00528646	Other
816	Job involves heavy manual or physical work	2.78763	0.0105835	0.0771495	0.00530947	Occupation
6141_4	How are people in household related to participant: Mother and/or father	-2.77138	-0.116129	0.000627256	0.00558186	Other
20111_9	Illnesses of siblings: Diabetes	2.77074	0.0429102	0.00444838	0.00559295	Family
H65	Diagnoses - main ICD10: H65 Nonsuppurative otitis media	2.76327	0.307535	8.6e-05	0.00572261	Diag/Symp
1438_raw	Bread intake	2.76196	0.00150088	3.60986	0.00574563	Lifestyle
XIV_GENITOURINARY	Diseases of the genitourinary system	2.76129	0.0356642	0.00652362	0.00575736	Diag/Symp
20489	Felt loved as a child	-2.76042	-0.00761571	0.141013	0.00577269	Other
1180	Morning/evening person (chronotype)	2.75928	0.00955707	0.0824316	0.00579287	Other
23109_raw	Impedance of arm (right)	-2.72713	-0.000173355	256.419	0.00638869	Other
4728	Leg pain on walking	2.72272	0.0182469	0.0241975	0.00647472	Diag/Symp
6151_7	Fractured bone site(s): Other bones	2.71656	0.0598133	0.00225377	0.00659633	Diag/Symp
23128_irnt	Trunk fat mass	2.71355	0.00690151	0.168621	0.00665656	Other
6152_6	Blood clot	2.7093	0.111439	0.000637771	0.0067426	Diag/Symp
23110_irnt	Impedance of arm (left)	-2.70914	-0.00930196	0.0927587	0.00674588	Other
20520	Recent worrying too much about different things	2.70075	0.0118772	0.0580873	0.00691834	Diag/Symp
M75	Diagnoses - main ICD10: M75 Shoulder lesions	2.70012	0.100688	0.000783477	0.00693146	Diag/Symp
23100_irnt	Whole body fat mass	2.6889	0.00681728	0.163881	0.00716886	Other
6164_100	Types of physical activity in last 4 weeks: None of the above	2.67989	0.0535875	0.0026184	0.00736469	Lifestyle
30270_raw	Mean sphered cell volume	-2.66865	-0.0012835	4.36305	0.00761578	Other
6154_6	Medication for pain relief	2.66737	0.0794813	0.00113691	0.00764484	Medication
20111_8	Illnesses of siblings: High blood pressure	2.66505	0.026442	0.01067	0.00769764	Family
100730	Spirits intake	2.6617	0.00753731	0.13226	0.00777475	Lifestyle
22615_2	Workplace had a lot of diesel exhaust: Often	2.65887	0.0373082	0.005362	0.00784043	Occupation
M13_OTHERJOINT	#Other joint disorders	2.64995	0.048468	0.00310512	0.0080504	Diag/Symp
22599	Number of jobs held	2.64858	0.00893295	0.0918004	0.00808308	Occupation
22127	Doctor diagnosed asthma	2.64434	0.0201659	0.0177143	0.00818506	Diag/Symp
20151_irnt	Forced vital capacity (FVC)	-2.61606	-0.00820518	0.105861	0.00889497	Other
23109_irnt	Impedance of arm (right)	-2.61323	-0.00874792	0.0955053	0.00896917	Other
6159_2	Pain type(s) experienced in last month: Facial pain	2.61185	0.10843	0.000609746	0.00900544	Diag/Symp
864	Number of days/week walked 10+ minutes	-2.60984	-0.00608485	0.201931	0.0090585	Lifestyle
4631	Ever unenthusiastic/disinterested for a whole week	2.60493	0.015608	0.0294147	0.00918942	Diag/Symp
4609_irnt	Longest period of depression	2.60386	0.00511675	0.262598	0.00921814	Diag/Symp
3773	Knee pain for 3+ months	2.60314	0.0154662	0.0304973	0.0092373	Diag/Symp
1478	Salt added to food	2.59978	0.0113849	0.056826	0.00932822	Lifestyle
20002_1137	Non-cancer illness code	2.59635	0.40137	4.3e-05	0.00942205	Diag/Symp
3571	Back pain for 3+ months	2.59288	0.01478	0.0321785	0.00951753	Diag/Symp
IX_CIRCULATORY	Diseases of the circulatory system	2.58821	0.0316048	0.00701037	0.00964759	Diag/Symp
22610_2	Workplace full of chemical or other fumes: Often	2.58638	0.0288806	0.00881439	0.0096989	Occupation
20550_1	Activities undertaken to treat anxiety: Talking therapies	2.58631	0.0214903	0.0146731	0.00970092	Medication
20151_raw	Forced vital capacity (FVC)	-2.58495	-0.00825949	0.102336	0.00973917	Other
K62	Diagnoses - main ICD10: K62 Other diseases of anus and rectum	2.58379	0.067596	0.00147177	0.00977205	Diag/Symp
M13_LOWBACKPAIN	Low back pain	2.57249	0.11888	0.000491342	0.0100969	Diag/Symp
30300_raw	High light scatter reticulocyte count	2.56951	0.615937	1.66e-05	0.0101842	Other
G47	Diagnoses - main ICD10: G47 Sleep disorders	2.56684	0.146997	0.000316259	0.010263	Diag/Symp
SLEEP	Sleep disorders (combined)	2.56344	0.146611	0.000323971	0.010364	Diag/Symp
20154_raw	Forced expiratory volume in 1-second (FEV1)	-2.56166	-0.000348776	56.8942	0.0104173	Other
20421	Ever felt worried	2.5611	0.0164996	0.0257652	0.0104341	Diag/Symp
2443	Diabetes diagnosed by doctor	2.55834	0.0506479	0.0026186	0.0105173	Diag/Symp
4581	Financial situation satisfaction	2.54972	0.00783617	0.113526	0.0107808	Other
I9_CHD	Major coronary heart disease event	2.54791	0.0776594	0.00114419	0.0108372	Diag/Symp
I9_CHD_NOREV	Major coronary heart disease event excluding revascularizations	2.54791	0.0776594	0.00114419	0.0108372	Diag/Symp
30140_raw	Neutrophill count	2.53517	0.00545803	0.237503	0.0112393	Other
M13_SHOULDER	Shoulder lesions	2.53065	0.0950604	0.000782025	0.0113851	Diag/Symp
1190	Nap during day	2.52793	0.0157479	0.0274213	0.0114736	Other
2887	Number of cigarettes previously smoked daily	2.52679	0.00711859	0.131895	0.0115109	Lifestyle
2664_1	Reason for reducing amount of alcohol drunk: Illness or ill health	2.52556	0.0298361	0.00794977	0.0115515	Lifestyle
2365	Ever had prostate specific antigen (PSA) test	2.52309	0.0208514	0.0157919	0.0116328	Diag/Symp
5084_irnt	Spherical power (right)	2.51635	0.00449765	0.329245	0.0118578	Eye/Hearing
H7_EYELIDFUNC	Other disorders affecting eyelid function	2.50998	0.842011	9.36e-06	0.0120738	Diag/Symp
4559	Family relationship satisfaction	2.50233	0.00765349	0.105938	0.0123381	Other
6145_3	Illness	2.49872	0.0335963	0.00616905	0.0124643	Other
K80	Diagnoses - main ICD10: K80 Cholelithiasis	2.49026	0.0734601	0.00124362	0.012765	Diag/Symp
23128_raw	Trunk fat mass	2.48686	0.00120217	4.396	0.0128877	Other
2345	Ever had bowel cancer screening	2.47719	0.0281086	0.00824202	0.013242	Diag/Symp
4100_irnt	Ankle spacing width (left)	2.47007	0.00526312	0.228396	0.0135088	Other
1299	Salad / raw vegetable intake	-2.46905	-0.0152216	0.0268597	0.0135472	Lifestyle
6142_1	Current employment status: In paid employment or self-employed	-2.46709	-0.0323807	0.00607363	0.0136218	Occupation
M25	Diagnoses - main ICD10: M25 Other joint disorders	2.46574	0.0915504	0.000748946	0.013673	Diag/Symp
2664_3	Reason for reducing amount of alcohol drunk: Health precaution	-2.46408	-0.0156446	0.0249611	0.0137366	Lifestyle
20002_1138	Non-cancer illness code	2.4623	0.0590152	0.00186619	0.0138048	Diag/Symp
1488_raw	Tea intake	2.4608	0.00352404	0.518118	0.0138627	Lifestyle
30270_irnt	Mean sphered cell volume	-2.45756	-0.00597571	0.173504	0.0139886	Other
1558	Alcohol intake frequency.	2.44741	0.00585437	0.181043	0.0143885	Lifestyle
30250_raw	Reticulocyte count	2.44656	0.217301	0.00012749	0.0144225	Other
M23	Diagnoses - main ICD10: M23 Internal derangement of knee	2.44354	0.068674	0.00128514	0.0145439	Diag/Symp
6154_1	Medication for pain relief	2.4342	0.0358687	0.00496776	0.0149246	Medication
1538_2	Major dietary changes in the last 5 years: Yes	2.43071	0.0254184	0.0090148	0.0150693	Lifestyle
23118_raw	Leg predicted mass (left)	2.42298	0.0054653	0.219617	0.0153938	Other
22618_0	Breathing problems improved/stopped away from workplace or on holiday: No	2.41933	0.0327963	0.00622734	0.0155492	Diag/Symp
30250_irnt	Reticulocyte count	2.41722	0.00540227	0.186946	0.0156395	Other
22617_3311	Job SOC coding: NCOs and other ranks	2.41452	0.0463938	0.00292814	0.0157559	Occupation
STILL_ADULT	Adult-onset Still disease	-2.39727	-0.206228	0.000143378	0.0165175	Diag/Symp
6159_8	Pain type(s) experienced in last month: Pain all over the body	2.39581	0.0958442	0.000661869	0.0165837	Diag/Symp
47_raw	Hand grip strength (right)	-2.39253	-0.000977912	6.4556	0.0167327	Other
1269	Exposure to tobacco smoke at home	2.39187	0.0310404	0.00643898	0.0167629	Lifestyle
20003_1140884464	Treatment/medication code: dihydrocodeine	2.38989	0.20855	0.000133545	0.0168535	Medication
23117_raw	Leg fat-free mass (left)	2.38964	0.00511721	0.246586	0.016865	Other
23121_irnt	Arm fat-free mass (right)	2.36734	0.00902094	0.0785462	0.0179166	Other
20117_2	Alcohol drinker status: Current	-2.3667	-0.047837	0.00265713	0.0179474	Lifestyle
20442	Lifetime number of depressed periods	2.34718	0.00594479	0.151574	0.0189163	Diag/Symp
IV_ENDOCRIN_NUTRIT	Endocrine	2.34278	0.0941118	0.000738668	0.0191404	Diag/Symp
6143_3	Transport type for commuting to job workplace: Public transport	-2.34264	-0.0194282	0.0161379	0.019148	Lifestyle
6038_raw	Number of trend entries	-2.33844	-0.000212699	124.499	0.0193647	Other
30130_raw	Monocyte count	2.33781	0.0345991	0.00499329	0.0193971	Other
20537	Frequency of difficulty controlling worry during worst period of anxiety	2.33727	0.00528012	0.205981	0.0194253	Diag/Symp
20003_1140874420	Treatment/medication code: quinine	2.32752	0.153046	0.000234292	0.0199378	Medication
20002_1458	Non-cancer illness code	2.32671	0.115964	0.000435241	0.0199805	Diag/Symp
20003_1140872228	Treatment/medication code: gabapentin	2.32612	0.181716	0.000175433	0.020012	Medication
K11_OESULC	Ulcer of oesophagus	2.32429	0.13142	0.000311085	0.02011	Diag/Symp
20003_1140865634	Treatment/medication code: omeprazole	2.32147	0.0496919	0.00238241	0.0202616	Medication
20507	Recent feelings of inadequacy	2.32116	0.0115214	0.0442915	0.020278	Diag/Symp
G6_NERPLEX	Nerve	2.32112	0.0608592	0.001484	0.0202801	Diag/Symp
20002_1220	Non-cancer illness code	2.31657	0.0507336	0.00215632	0.0205274	Diag/Symp
4119_raw	Ankle spacing width (right)	2.30923	0.00110792	4.72991	0.0209307	Other
23105_irnt	Basal metabolic rate	2.3038	0.00760038	0.100376	0.0212338	Other
R32	Diagnoses - main ICD10: R32 Unspecified urinary incontinence	2.29745	0.251187	9.23e-05	0.021593	Diag/Symp
20523	Physical violence by partner or ex-partner as an adult	2.29049	0.0106415	0.0481959	0.021993	Other
20002_1265	Non-cancer illness code	2.28858	0.0631052	0.0013871	0.0221037	Diag/Symp
20512	Recent feelings of foreboding	2.28038	0.0117974	0.0361388	0.022585	Diag/Symp
1757	Facial ageing	2.27951	0.0178588	0.0175951	0.0226366	Other
5663	Length of longest manic/irritable episode	2.27322	0.00396702	0.375641	0.0230127	Diag/Symp
20002_1387	Non-cancer illness code	2.27086	0.0437656	0.00256847	0.0231555	Diag/Symp
3063_irnt	Forced expiratory volume in 1-second (FEV1)	-2.27046	-0.00867844	0.0736512	0.0231798	Other
1538_1	Major dietary changes in the last 5 years: Yes	2.26993	0.0350193	0.00427458	0.0232117	Lifestyle
23113_irnt	Leg fat-free mass (right)	2.26695	0.00833901	0.0780776	0.0233934	Other
5255_raw	Intra-ocular pressure	-2.26469	-0.00114123	4.11776	0.0235315	Eye/Hearing
20515	Recent trouble relaxing	2.26096	0.00977838	0.0525909	0.023762	Diag/Symp
2405	Number of children fathered	2.25605	0.00951479	0.0583976	0.0240673	Other
680_3	Own or rent accommodation lived in: Rent - from local authority	2.25241	0.0465509	0.00247027	0.0242965	Other
H7_RETINALDETACHBREAK	Retinal detachment with retinal break	-2.25227	-0.215571	0.000118282	0.0243053	Diag/Symp
20460	Belief that own life is meaningful	-2.25178	-0.00753294	0.0958084	0.024336	Other
4270	Volume level set by participant (left)	2.24606	0.000326978	52.0242	0.0247002	Eye/Hearing
22612_1	Worked with materials containing asbestos: Sometimes	2.24338	0.0185932	0.0154339	0.0248722	Occupation
1150_2	Usual side of head for mobile phone use: Right	-2.24337	-0.0202256	0.0127457	0.0248733	Other
20003_1140879406	Treatment/medication code: ranitidine	2.24177	0.092481	0.000622252	0.0249764	Medication
1110	Length of mobile phone use	2.24087	0.00724469	0.101816	0.0250346	Other
23114_irnt	Leg predicted mass (right)	2.23989	0.00846948	0.0780472	0.0250979	Other
20002_1074	Non-cancer illness code	2.23987	0.0595212	0.00153157	0.0250993	Diag/Symp
20496	Felt distant from other people in past month	2.23515	0.00494676	0.214225	0.0254076	Diag/Symp
20548_7	Manifestations of mania or irritability: I was easily distracted	2.23513	0.0247675	0.00795502	0.0254091	Other
N40	Diagnoses - main ICD10: N40 Hyperplasia of prostate	2.23173	0.104754	0.000491099	0.0256325	Diag/Symp
R14	Diagnoses - main ICD10: R14 Flatulence and related conditions	2.22937	0.395897	3.22e-05	0.0257892	Diag/Symp
1508_1	Coffee type: Decaffeinated coffee (any type)	2.22712	0.0228804	0.0090426	0.0259393	Lifestyle
20436	Fraction of day affected during worst episode of depression	2.21951	0.00518286	0.207192	0.0264523	Diag/Symp
22610_1	Workplace full of chemical or other fumes: Sometimes	2.2133	0.0131306	0.0288891	0.026877	Occupation
20003_1140864752	Treatment/medication code: lansoprazole	2.20747	0.0607499	0.00137409	0.0272816	Medication
826	Job involves shift work	2.20509	0.00902171	0.0615789	0.0274477	Occupation
H7_RETINALDETACH	Retinal detachments and breaks	-2.2035	-0.136079	0.000270357	0.0275596	Diag/Symp
41215_0	Detention categories: Informal	2.19652	0.0432485	0.00269871	0.0280546	Other
1448_2	Bread type: Brown	-2.18608	-0.032588	0.00448776	0.0288099	Lifestyle
I20	Diagnoses - main ICD10: I20 Angina pectoris	2.18567	0.0795999	0.000811297	0.0288396	Diag/Symp
20128	Number of fluid intelligence questions attempted within time limit	-2.17524	-0.00659865	0.111266	0.0296125	Cogni/Edu
100015_raw	Vitamin C	-2.16593	-3.51e-05	4144.36	0.0303168	Medication
4803_14	Tinnitus: Yes	2.16436	0.0215244	0.0104669	0.0304366	Diag/Symp
20434_raw	Age at last episode of depression	2.16391	0.00037591	34.6801	0.0304713	Diag/Symp
1160	Sleep duration	-2.15566	-0.01082	0.04048	0.0311099	Other
5263_raw	Intra-ocular pressure	-2.15484	-0.00111277	3.75285	0.0311741	Eye/Hearing
20002_1266	Non-cancer illness code	2.14997	0.212953	0.000118081	0.0315579	Diag/Symp
20003_1140871310	Treatment/medication code: ibuprofen	2.14556	0.0325914	0.00475393	0.0319082	Medication
3005	Fracture resulting from simple fall	-2.14516	-0.00818117	0.070306	0.0319402	Diag/Symp
J34	Diagnoses - main ICD10: J34 Other disorders of nose and nasal sinuses	2.14424	0.105777	0.000406878	0.032014	Diag/Symp
20440	Impact on normal roles during worst period of depression	2.14177	0.00521997	0.186565	0.0322117	Diag/Symp
RHEUMA_NOS	Other/unspecified rheumatoid arthritis	-2.13638	-0.207206	0.000120208	0.0326487	Diag/Symp
20426	Restless during period of worst anxiety	2.13551	0.00692289	0.0976206	0.0327195	Diag/Symp
1418_4	Milk type used: Soya	2.13015	0.0585716	0.00141922	0.0331593	Lifestyle
20491	Someone to take to doctor when needed as a child	-2.12717	-0.00890958	0.0594081	0.033406	Other
6160_4	Leisure/social activities: Adult education class	2.12433	0.0421466	0.00277277	0.0336423	Lifestyle
22615_1	Workplace had a lot of diesel exhaust: Sometimes	2.11409	0.0157118	0.0181133	0.0345072	Occupation
4100_raw	Ankle spacing width (left)	2.10973	0.000987036	4.74195	0.034882	Other
100280	Added milk to filtered coffee	-2.10636	-0.00664161	0.10822	0.035173	Lifestyle
20471	Ever seen an un-real vision	2.09991	0.0366787	0.00333428	0.0357365	Diag/Symp
20429	Easily tired during worst period of anxiety	2.09921	0.00789691	0.071298	0.0357987	Diag/Symp
20111_12	Illnesses of siblings: Severe depression	2.09822	0.0364807	0.00351375	0.035886	Family
6149_1	Mouth/teeth dental problems: Mouth ulcers	2.09571	0.0304273	0.00490159	0.0361076	Diag/Symp
2267	Use of sun/uv protection	-2.08899	-0.00971324	0.0502466	0.0367085	Other
Z47	Diagnoses - main ICD10: Z47 Other orthopaedic follow-up care	-2.08633	-0.132398	0.000272252	0.0369486	Diag/Symp
30120_irnt	Lymphocyte count	2.07905	0.00507199	0.182456	0.0376132	Other
1448_1	Bread type: White	2.079	0.0207648	0.0123885	0.0376178	Lifestyle
20002_1113	Non-cancer illness code	2.06614	0.0951735	0.000503764	0.0388151	Diag/Symp
M13_MENISCUSDERANGEMENTS	Meniscus derangement	2.06077	0.0625563	0.00110212	0.0393249	Diag/Symp
20553_4	Methods of self-harm used: Ingesting a medication in excess of the normal dose	2.06075	0.03897	0.00279171	0.0393266	Other
30260_raw	Mean reticulocyte volume	-2.05843	-0.000662831	9.83744	0.0395489	Other
K57	Diagnoses - main ICD10: K57 Diverticular disease of intestine	2.04818	0.0548962	0.00151377	0.0405422	Diag/Symp
20495	Avoided activities or situations because of previous stressful experience in past month	2.04778	0.00893354	0.0566818	0.0405815	Other
23117_irnt	Leg fat-free mass (left)	2.04569	0.00757703	0.0815809	0.0407867	Other
FIBRO_COMORB	Fibromyalgia related co-morbidities	2.04241	0.146797	0.000210997	0.0411113	Diag/Symp
20490	Sexually molested as a child	2.03744	0.0133744	0.0273562	0.0416056	Other
3606	Chest pain or discomfort walking normally	2.03457	0.0107756	0.0379676	0.0418945	Diag/Symp
20003_1140864992	Treatment/medication code: tramadol	2.03406	0.108493	0.000400024	0.0419458	Medication
20548_3	Manifestations of mania or irritability: My thoughts were racing	2.02991	0.0205318	0.0100559	0.0423661	Other
6138_100	Qualifications: None of the above	2.02271	0.018368	0.0127702	0.0431029	Cogni/Edu
20510	Recent feelings of depression	2.0094	0.0106746	0.0374372	0.0444945	Diag/Symp
5161_raw	6mm regularity index (right)	2.0062	0.00221526	0.902836	0.0448349	Eye/Hearing
6144_5	Never eat eggs	-2.00614	-0.0216355	0.00879564	0.0448408	Lifestyle
6157_1	Why stopped smoking: Illness or ill health	2.00326	0.0170027	0.0150129	0.045149	Lifestyle
I_INFECT_PARASIT	Certain infectious and parasitic diseases	2.00086	0.0675527	0.000901273	0.0454076	Diag/Symp
30240_irnt	Reticulocyte percentage	2.00028	0.00469531	0.165271	0.04547	Other
1528	Water intake	-1.99833	-0.00904788	0.0481134	0.0456807	Lifestyle
1031	Frequency of friend/family visits	-1.99447	-0.00797273	0.0669828	0.0461003	Other
1468_4	Cereal type: Muesli	-1.99382	-0.0206142	0.0103495	0.0461721	Lifestyle
3062_irnt	Forced vital capacity (FVC)	-1.99085	-0.00666147	0.0919697	0.0464969	Other
30500_irnt	Microalbumin in urine	1.98489	0.00514617	0.158166	0.0471563	Other
20434_irnt	Age at last episode of depression	1.9844	0.00447042	0.19978	0.0472109	Diag/Symp
20003_1141176832	Treatment/medication code: seretide 50 evohaler	1.98427	0.0993336	0.00045596	0.0472256	Medication
20002_1123	Non-cancer illness code	1.96844	0.182712	0.000124875	0.049017	Diag/Symp
1349	Processed meat intake	1.96596	0.00871261	0.0607776	0.0493033	Lifestyle
22608_2	Workplace very hot: Often	1.96473	0.01705	0.0148802	0.0494451	Occupation
20002_1452	Non-cancer illness code	1.96386	0.0657581	0.00109085	0.0495461	Diag/Symp
23107_raw	Impedance of leg (right)	-1.96121	-0.000161417	169.381	0.0498548	Other
6177_1	Medication for cholesterol	1.96037	0.0140713	0.0197996	0.0499522	Medication
30010_irnt	Red blood cell (erythrocyte) count	1.96016	0.00542933	0.132001	0.0499776	Other
20118_5	Home area population density - urban or rural: England/Wales - Urban - less sparse	1.95991	0.0221046	0.00847684	0.0500058	Other
30010_raw	Red blood cell (erythrocyte) count	1.95935	0.0135788	0.0208144	0.0500719	Other
20002_1202	Non-cancer illness code	1.95612	0.188986	0.000119621	0.0504509	Diag/Symp
I31	Diagnoses - main ICD10: I31 Other diseases of pericardium	1.95203	0.321751	4.04e-05	0.0509344	Diag/Symp
1060	Time spent outdoors in winter	-1.93776	-0.0151146	0.0185385	0.052653	Lifestyle
5012	FI8 : chained arithmetic	-1.93684	-0.00924476	0.0456328	0.0527646	Cogni/Edu
1747_3	Hair colour (natural	-1.93445	-0.016636	0.0148403	0.0530581	Other
20450	Feelings of worthlessness during worst period of depression	1.93262	0.00905055	0.053498	0.0532827	Diag/Symp
1021	Duration of light DIY	1.93043	0.00441951	0.187133	0.053553	Other
3591	Ever had hysterectomy (womb removed)	1.92672	0.0264532	0.00547544	0.0540144	Diag/Symp
22501_raw	Year ended full time education	-1.92107	-0.00122887	2.48396	0.0547232	Cogni/Edu
C44	Diagnoses - main ICD10: C44 Other malignant neoplasms of skin	1.91957	0.0569	0.00113818	0.0549125	Diag/Symp
6033_irnt	Maximum heart rate during fitness test	-1.91691	-0.0040457	0.234859	0.0552495	Other
23110_raw	Impedance of arm (left)	-1.91499	-0.00012515	263.93	0.0554934	Other
20114_101	Illnesses of adopted siblings: None of the above (group 2)	1.91099	0.00212028	0.88505	0.0560063	Family
N81	Diagnoses - main ICD10: N81 Female genital prolapse	1.90645	0.0652803	0.000813626	0.0565914	Diag/Symp
20107_13	Illnesses of father: Prostate cancer	1.89798	0.0373215	0.00283286	0.0576984	Family
3063_raw	Forced expiratory volume in 1-second (FEV1)	-1.88954	-0.00888964	0.0492447	0.0588192	Other
K11_GALLBILPANC	Disorders of gallbladder	1.88479	0.0465139	0.00168359	0.0594582	Diag/Symp
20518	Recent changes in speed/amount of moving or speaking	1.87511	0.0168838	0.0133503	0.060777	Other
1050	Time spend outdoors in summer	-1.87342	-0.00775894	0.0592461	0.0610106	Lifestyle
23107_irnt	Impedance of leg (right)	-1.8732	-0.005464	0.134636	0.0610405	Other
2306	Weight change compared with 1 year ago	1.86883	0.0136287	0.0195431	0.0616462	Other
1717	Skin colour	-1.86578	-0.00587324	0.0813314	0.0620716	Other
22506_114	Tobacco smoking: Never smoked	-1.86279	-0.00889466	0.0466502	0.0624917	Lifestyle
R51	Diagnoses - main ICD10: R51 Headache	1.8613	0.0868052	0.000450943	0.0627025	Diag/Symp
20003_1140923346	Treatment/medication code: co-codamol	1.85565	0.0637689	0.000872215	0.0635039	Medication
20003_1141146188	Treatment/medication code: latanoprost	1.85465	0.225817	7.33e-05	0.063646	Medication
6149_3	Mouth/teeth dental problems: Bleeding gums	1.85256	0.0273064	0.00509438	0.0639448	Diag/Symp
20449	Feelings of tiredness during worst episode of depression	1.8447	0.0106738	0.0312186	0.0650812	Diag/Symp
COPD_EXCL	COPD differential diagnosis	1.84344	0.0360885	0.002798	0.0652654	Diag/Symp
ILD_DIFF_DG	ILD differential diagnosis	1.84344	0.0360885	0.002798	0.0652654	Diag/Symp
22609_1	Workplace very dusty: Sometimes	1.83811	0.0104899	0.0322945	0.0660467	Occupation
23126_irnt	Arm predicted mass (left)	1.83284	0.00682141	0.0805909	0.0668258	Other
1369	Beef intake	1.82797	0.0104895	0.0347717	0.0675544	Lifestyle
23126_raw	Arm predicted mass (left)	1.82502	0.00945223	0.0394593	0.0679977	Other
K21	Diagnoses - main ICD10: K21 Gastro-oesophageal reflux disease	1.82183	0.0596863	0.00100899	0.0684807	Diag/Symp
22126	Doctor diagnosed hayfever or allergic rhinitis	1.82067	0.011047	0.0313219	0.0686563	Diag/Symp
M51	Diagnoses - main ICD10: M51 Other intervertebral disk disorders	1.81912	0.08482	0.000468724	0.0688927	Diag/Symp
T81	Diagnoses - main ICD10: T81 Complications of procedures	1.81589	0.0798868	0.00053986	0.0693866	Diag/Symp
6162_2	Types of transport used (excluding work): Walk	-1.814	-0.0169922	0.012642	0.069678	Lifestyle
COPD_OPPORTUNIST_INFECTIONS	COPD related to chronic (opportunist) infections	1.81364	0.282851	4.4e-05	0.0697324	Diag/Symp
5156_raw	3mm asymmetry index (left)	1.80714	0.000592321	9.15987	0.070741	Eye/Hearing
6147_1	Reason for glasses/contact lenses: For short-sightedness	-1.79924	-0.0296404	0.00431012	0.0719814	Eye/Hearing
20002_1442	Non-cancer illness code	1.79841	0.182678	9.31e-05	0.0721128	Diag/Symp
6143_1	Transport type for commuting to job workplace: Car/motor vehicle	1.79151	0.015691	0.0136115	0.0732117	Lifestyle
R19	Diagnoses - main ICD10: R19 Other symptoms and signs involving the digestive system and abdomen	1.78171	0.0655771	0.000752051	0.0747958	Diag/Symp
23114_raw	Leg predicted mass (right)	1.77913	0.00402776	0.228468	0.0752182	Other
20509	Recent inability to stop or control worrying	1.77671	0.00793088	0.0511321	0.075616	Diag/Symp
4570	Friendships satisfaction	1.77543	0.00710548	0.0675425	0.0758277	Other
6150_3	Vascular/heart problems diagnosed by doctor: Stroke	1.77525	0.0792516	0.000528227	0.0758572	Diag/Symp
I9_HYPTENS	Hypertension	1.7748	0.179312	0.000109988	0.0759306	Diag/Symp
1150_1	Usual side of head for mobile phone use: Left	1.7747	0.0168307	0.0121756	0.0759478	Other
4537	Work/job satisfaction	1.77367	0.00541665	0.116243	0.076117	Occupation
5104_raw	3mm strong meridian angle (left)	1.77338	0.000109814	260.915	0.0761661	Eye/Hearing
3436_raw	Age started smoking in current smokers	-1.76748	-0.000429039	17.1327	0.0771475	Lifestyle
20110_100	Illnesses of mother: None of the above (group 1)	-1.7665	-0.0173362	0.0118196	0.0773125	Family
Z03	Diagnoses - main ICD10: Z03 Medical observation and evaluation for suspected diseases and conditions	1.75972	0.0816633	0.00050815	0.0784545	Diag/Symp
22504	Bring up phlegm/sputum/mucus on most days	1.75885	0.018462	0.00954554	0.0786035	Diag/Symp
23122_irnt	Arm predicted mass (right)	1.75714	0.00664783	0.0777994	0.0788931	Other
3476	Difficulty not smoking for 1 day	1.75687	0.00282808	0.410383	0.0789399	Lifestyle
20118_11	Home area population density - urban or rural: Scotland - Large Urban Area	-1.7563	-0.0322829	0.00313752	0.0790373	Other
20544_15	Mental health problems ever diagnosed by a professional: Anxiety	1.75385	0.0145828	0.0161965	0.0794564	Diag/Symp
F5_MOOD	Mood [affective] disorders	1.7514	0.144153	0.000156074	0.0798775	Diag/Symp
KRA_PSY_MOOD	Mood disorders	1.7514	0.144153	0.000156074	0.0798775	Diag/Symp
20549_3	Substances taken for anxiety: Medication prescribed to you (for at least two weeks)	1.75111	0.0139714	0.0154685	0.0799271	Medication
1080	Time spent using computer	1.74995	0.00782968	0.0590288	0.0801275	Lifestyle
20003_1141146234	Treatment/medication code: atorvastatin	1.74912	0.0481478	0.00132742	0.0802698	Medication
4642	Ever manic/hyper for 2 days	1.74667	0.0221584	0.0064731	0.0806941	Diag/Symp
3731	Former alcohol drinker	1.74646	0.00513105	0.132759	0.0807314	Lifestyle
T18	Diagnoses - main ICD10: T18 Foreign body in alimentary tract	-1.74484	-0.325928	3.13e-05	0.0810123	Diag/Symp
94_irnt	Diastolic blood pressure	1.73812	0.00266114	0.446947	0.0821894	Other
20110_9	Illnesses of mother: Diabetes	1.73693	0.0267866	0.00412079	0.0824	Family
6138_5	Qualifications: NVQ or HND or HNC or equivalent	1.73693	0.0227672	0.00629016	0.0824002	Cogni/Edu
COX_ARTHROSIS	Coxarthrosis [arthrosis of hip](FG)	-1.73515	-0.0519369	0.00113123	0.0827134	Diag/Symp
M16	Diagnoses - main ICD10: M16 Coxarthrosis [arthrosis of hip]	-1.73515	-0.0519369	0.00113123	0.0827134	Diag/Symp
20498	Felt very upset when reminded of stressful experience in past month	1.72936	0.00612262	0.0825733	0.0837455	Diag/Symp
24003_raw	Nitrogen dioxide air pollution; 2010	1.72905	0.00119024	2.25478	0.083801	Other
4119_irnt	Ankle spacing width (right)	1.72341	0.00367615	0.235746	0.0848137	Other
30160	Basophill count	1.72167	0.00868534	0.0432181	0.0851291	Other
6164_3	Types of physical activity in last 4 weeks: Strenuous sports	-1.72073	-0.0256755	0.00467865	0.0852992	Lifestyle
20539	Frequency of inability to stop worrying during worst period of anxiety	1.71644	0.00396929	0.185436	0.0860811	Diag/Symp
23102_irnt	Whole body water mass	1.71431	0.00599939	0.0881274	0.0864713	Other
100920_2104	Type milk consumed: wholemilk	-1.71424	-0.0147949	0.0137491	0.0864838	Lifestyle
R31	Diagnoses - main ICD10: R31 Unspecified haematuria	1.71378	0.0536296	0.00107483	0.0865699	Diag/Symp
20117_1	Alcohol drinker status: Previous	1.7132	0.0500832	0.00134289	0.0866751	Lifestyle
30300_irnt	High light scatter reticulocyte count	1.713	0.00381511	0.178807	0.0867123	Other
20003_1140871050	Treatment/medication code: calcichew d3 tablet	-1.70941	-0.0918628	0.00036966	0.0873755	Medication
806	Job involves mainly walking or standing	1.70751	0.00519738	0.113119	0.0877276	Occupation
20549_4	Substances taken for anxiety: Drugs or alcohol (more than once)	1.70726	0.0198272	0.00789083	0.0877743	Medication
23121_raw	Arm fat-free mass (right)	1.70438	0.00926563	0.0365408	0.0883109	Other
100009_irnt	Englyst dietary fibre	-1.7043	-0.00337079	0.272892	0.0883242	Lifestyle
20003_1141191044	Treatment/medication code: levothyroxine sodium	1.70342	0.031045	0.00284252	0.088489	Medication
XXI_HEALTHFACTORS	Factors influencing health status and contact with health services	1.69945	0.0273087	0.00416067	0.0892343	Other
4106_irnt	Heel bone mineral density (BMD) T-score	-1.69778	-0.00357879	0.244275	0.089549	Other
1418_3	Milk type used: Skimmed	1.69689	0.0218468	0.00666056	0.0897182	Lifestyle
20530	Witnessed sudden violent death	1.69415	0.0146234	0.013825	0.0902362	Other
20003_1140909708	Treatment/medication code: furosemide	1.69412	0.106234	0.000281957	0.0902428	Medication
20002_1278	Non-cancer illness code	1.68945	0.0775555	0.000496179	0.0911329	Diag/Symp
6154_4	Medication for pain relief	1.68829	0.0672994	0.000658426	0.0913562	Medication
20111_4	Illnesses of siblings: Bowel cancer	1.68769	0.0518652	0.00109641	0.0914712	Family
30510_irnt	Creatinine (enzymatic) in urine	1.68328	0.00686348	0.0596914	0.0923209	Other
4104_irnt	Heel quantitative ultrasound index (QUI)	-1.67056	-0.00351858	0.244611	0.0948095	Other
20002_1454	Non-cancer illness code	-1.67008	-0.22239	5.37e-05	0.0949039	Diag/Symp
ULCERNAS	Ulcerative colitis	1.6681	0.12238	0.000205133	0.0952949	Diag/Symp
20002_1294	Non-cancer illness code	1.66804	0.0661368	0.000675619	0.0953071	Diag/Symp
20003_1140863152	Treatment/medication code: diazepam	1.66798	0.175953	8.55e-05	0.0953196	Medication
20003_1140921600	Treatment/medication code: citalopram	1.66403	0.0689474	0.000613973	0.0961071	Medication
6138_2	Qualifications: A levels/AS levels or equivalent	-1.66355	-0.0131915	0.0161646	0.0962027	Cogni/Edu
M20	Diagnoses - main ICD10: M20 Acquired deformities of fingers and toes	1.66053	0.0605565	0.0008361	0.0968077	Diag/Symp
5107_raw	3mm strong meridian angle (right)	1.65621	0.000110248	254.2	0.0976797	Eye/Hearing
5993	ECG	-1.65551	-0.00501593	0.111385	0.0978212	Other
20541	Difficulty stopping worrying during worst period of anxiety	1.65469	0.0128196	0.0178954	0.0979869	Diag/Symp
3496	Wants to stop smoking	-1.65161	-0.00290597	0.345553	0.0986132	Lifestyle
D3_OTHERANAEMIA	Other anaemias	1.64849	0.0824012	0.000430212	0.0992516	Diag/Symp
D64	Diagnoses - main ICD10: D64 Other anaemias	1.64849	0.0824012	0.000430212	0.0992516	Diag/Symp
5556	FI9 : concept interpolation	-1.64849	-0.00553139	0.0919823	0.0992523	Cogni/Edu
24004_raw	Nitrogen oxides air pollution; 2010	1.64681	0.000546027	9.76022	0.0995978	Other
6038_irnt	Number of trend entries	-1.64479	-0.00343044	0.211342	0.100013	Other
S62	Diagnoses - main ICD10: S62 Fracture at wrist and hand level	1.64201	0.127476	0.000165807	0.100587	Diag/Symp
J47	Diagnoses - main ICD10: J47 Bronchiectasis	1.64013	0.259015	4.23e-05	0.100978	Diag/Symp
20453	Ever taken cannabis	1.63734	0.00464697	0.134657	0.10156	Lifestyle
4429	Average monthly beer plus cider intake	-1.63626	-0.00314577	0.285023	0.101786	Lifestyle
22501_irnt	Year ended full time education	-1.63456	-0.00895772	0.0341425	0.102142	Cogni/Edu
100270	Filtered coffee intake	-1.63453	-0.00266732	0.365147	0.102147	Lifestyle
S82	Diagnoses - main ICD10: S82 Fracture of lower leg	1.63395	0.078477	0.000465066	0.102269	Diag/Symp
100023_raw	Starch	-1.63252	-6.78e-05	634.779	0.102571	Lifestyle
23101_irnt	Whole body fat-free mass	1.63102	0.00570275	0.0890311	0.102886	Other
23118_irnt	Leg predicted mass (left)	1.63093	0.00612454	0.0791635	0.102905	Other
6138_1	Qualifications: College or University degree	-1.63038	-0.00957039	0.0311579	0.103022	Cogni/Edu
20492	Longest period of mania or irritability	1.62553	0.00332505	0.268708	0.10405	Diag/Symp
20546_4	Substances taken for depression: Drugs or alcohol (more than once)	1.61452	0.0184617	0.00821204	0.106414	Medication
2159	Ever had same-sex intercourse	1.61409	0.039954	0.00169793	0.106508	Lifestyle
699_irnt	Length of time at current address	-1.61336	-0.00822634	0.0434145	0.106666	Other
22506_113	Tobacco smoking: Ex-smoker	1.61327	0.00813606	0.0417582	0.106686	Lifestyle
F32	Diagnoses - main ICD10: F32 Depressive episode	1.60385	0.176846	8.69e-05	0.108747	Diag/Symp
20003_1140884488	Treatment/medication code: diclofenac	1.60377	0.0649446	0.000755431	0.108766	Medication
K11_BARRET	Barret oesophagus	1.60184	0.111978	0.00018852	0.109191	Diag/Symp
M13_SOFTTISSUENAS	Other specified/unspecified soft tissue disorders	1.6014	0.0989994	0.000287336	0.109289	Diag/Symp
K51	Diagnoses - main ICD10: K51 Ulcerative colitis	1.6008	0.105275	0.000233177	0.109422	Diag/Symp
30040_raw	Mean corpuscular volume	-1.60002	-0.000832283	3.5036	0.109593	Other
20554_1	Actions taken following self-harm: See anyone from psychiatric or mental health services	1.59953	0.0434485	0.00155631	0.109703	Medication
22601_21313058	Job coding: it strategy or planning professiona	1.59777	0.0328734	0.00251764	0.110094	Occupation
1488_irnt	Tea intake	1.59565	0.0065507	0.0637411	0.110567	Lifestyle
2129	Answered sexual history questions	-1.59292	-0.0275551	0.0032183	0.111179	Lifestyle
3581_raw	Age at menopause (last menstrual period)	-1.59247	-0.000838027	4.34569	0.11128	Other
20527	Been involved in combat or exposed to war-zone	1.59183	0.0251802	0.00405706	0.111423	Other
5986_raw	ECG	-1.59122	-7.97e-05	414.736	0.11156	Other
20405_1	Ever had known person concerned about	1.59076	0.0241929	0.00496914	0.111663	Lifestyle
93_raw	Systolic blood pressure	-1.58701	-0.000134436	139.068	0.112511	Other
30520_irnt	Potassium in urine	1.58626	0.00677914	0.0549222	0.11268	Other
20003_1140916356	Treatment/medication code: losartan	1.5854	0.0920885	0.000306134	0.112877	Medication
20501	Ever had period of mania / excitability	1.58514	0.0242842	0.00470109	0.112933	Diag/Symp
M06	Diagnoses - main ICD10: M06 Other rheumatoid arthritis	-1.58422	-0.137231	0.000142339	0.113144	Diag/Symp
20535	Waking too early	-1.57601	-0.00701442	0.0518115	0.115023	Diag/Symp
6162_1	Types of transport used (excluding work): Car/motor vehicle	1.57217	0.0191274	0.00767724	0.115912	Lifestyle
J44	Diagnoses - main ICD10: J44 Other chronic obstructive pulmonary disease	1.56998	0.132024	0.000147455	0.116421	Diag/Symp
100370	Intake of sugar added to coffee	1.56933	0.00428629	0.148018	0.116572	Lifestyle
6015	Chest pain felt during physical activity	1.56618	0.00799986	0.0366456	0.117307	Diag/Symp
104090	Side salad intake	-1.5595	-0.00277014	0.386988	0.118877	Lifestyle
5105_irnt	6mm strong meridian angle (left)	-1.55787	-0.00371798	0.196785	0.119263	Eye/Hearing
3761_raw	Age hay fever	1.55487	0.000228733	54.2814	0.119977	Diag/Symp
22617_3412	Job SOC coding: Authors	-1.55487	-0.0762088	0.000437844	0.119978	Occupation
1707_2	Handedness (chirality/laterality): Left-handed	-1.55261	-0.0295919	0.00318722	0.120517	Other
N20	Diagnoses - main ICD10: N20 Calculus of kidney and ureter	-1.55222	-0.0756634	0.000389748	0.120609	Diag/Symp
4526	Happiness	1.54498	0.00651236	0.0629843	0.122351	Other
46_irnt	Hand grip strength (left)	-1.54493	-0.00680547	0.054127	0.122362	Other
C3_RESPIRATORY_INTRATHORACIC	Malignant neoplasm of respiratory system and intrathoracic organs	1.54474	0.113693	0.000195596	0.122409	Diag/Symp
C_RESPIRATORY_INTRATHORACIC	NA	1.54474	0.113693	0.000195596	0.122409	Diag/Symp
K11_HERNIA	Hernia	1.53852	0.0320835	0.00289459	0.123921	Diag/Symp
6179_2	Mineral and other dietary supplements: Glucosamine	1.53454	0.020605	0.00653545	0.124897	Medication
2217_irnt	Age started wearing glasses or contact lenses	-1.53251	-0.00541226	0.0797366	0.125397	Other
20418	Impact on normal roles during worst period of anxiety	1.53122	0.00292683	0.302564	0.125715	Diag/Symp
20003_99999	Treatment/medication code: Free-text entry	1.52537	0.0444681	0.00116039	0.127167	Medication
K20	Diagnoses - main ICD10: K20 Oesophagitis	1.52456	0.0606012	0.000644074	0.12737	Diag/Symp
100580	Alcohol consumed	-1.52273	-0.0059406	0.0649218	0.127826	Lifestyle
22617_3513	Job SOC coding: Ship and hovercraft officers	1.519	0.0804623	0.000431303	0.128762	Occupation
24006_raw	Particulate matter air pollution (pm2.5); 2010	1.51866	0.00710056	0.0502251	0.128848	Other
20516	Recent restlessness	1.51837	0.00932397	0.0267748	0.128921	Diag/Symp
5986_irnt	ECG	-1.51834	-0.00369538	0.184942	0.12893	Other
1130	Hands-free device/speakerphone use with mobile phone in last 3 month	1.51608	0.00776586	0.0369544	0.129498	Other
20107_6	Illnesses of father: Chronic bronchitis/emphysema	1.51436	0.023233	0.00479621	0.129935	Family
20003_1140874744	Treatment/medication code: gliclazide	1.51399	0.0840809	0.000311806	0.130029	Medication
874_irnt	Duration of walks	1.51363	0.00638604	0.0624302	0.130119	Lifestyle
20548_1	Manifestations of mania or irritability: I was more talkative than usual	1.51194	0.0213991	0.00509435	0.13055	Other
R04	Diagnoses - main ICD10: R04 Haemorrhage from respiratory passages	1.51033	0.0928699	0.000297792	0.130959	Diag/Symp
6149_4	Mouth/teeth dental problems: Loose teeth	1.50828	0.0394545	0.00169292	0.131482	Diag/Symp
20003_1140863202	Treatment/medication code: temazepam	-1.5069	-0.186455	6.93e-05	0.131837	Medication
20494	Felt irritable or had angry outbursts in past month	1.50647	0.00395424	0.143876	0.131945	Diag/Symp
5983_irnt	ECG	-1.5057	-0.00282411	0.288437	0.132144	Other
6160_100	Leisure/social activities: None of the above	1.50564	0.0148274	0.0109228	0.132159	Lifestyle
22617_9219	Job SOC coding: Elementary office occupations n.e.c.	1.50246	0.0224135	0.004112	0.132978	Occupation
23113_raw	Leg fat-free mass (right)	1.50139	0.00321427	0.25669	0.133254	Other
22601_34123157	Job coding: author	-1.50094	-0.0767411	0.000413723	0.133371	Occupation
20003_1140876076	Treatment/medication code: flixonase 50micrograms aqueous nasal spray	1.49768	0.120175	0.00015147	0.134217	Medication
874_raw	Duration of walks	1.49517	7.71e-05	381.898	0.13487	Lifestyle
30040_irnt	Mean corpuscular volume	-1.49374	-0.00311898	0.215709	0.135243	Other
100023_irnt	Starch	-1.4928	-0.00362637	0.203647	0.13549	Lifestyle
3647	Duration of other exercises	-1.49062	-0.00439319	0.126952	0.136062	Other
20409	Frequency of feeling guilt or remorse after drinking alcohol in last year	1.48782	0.00485343	0.0960109	0.136797	Lifestyle
M13_ROTATORCUFF	Rotator cuff syndrome	1.47674	0.10063	0.000239081	0.139744	Diag/Symp
M13_DUPUTRYEN	Palmar fascial fibromatosis [Dupuytren]	1.47393	0.0736937	0.000406647	0.1405	Diag/Symp
M13_OLECRANONBURSITIS	Olecranon bursitis	1.472	0.306115	2.52e-05	0.14102	Diag/Symp
1140	Difference in mobile phone use compared to two years previously	1.47126	0.0120292	0.0177173	0.14122	Lifestyle
23125_raw	Arm fat-free mass (left)	1.46978	0.00722634	0.0414947	0.141621	Other
20111_2	Illnesses of siblings: Stroke	1.46812	0.0440454	0.00128937	0.142072	Family
PULMONARYDG	Other pulmonary diagnosis	1.46675	0.0287119	0.00297338	0.142443	Diag/Symp
X_RESPIRATORY	Diseases of the respiratory system	1.46675	0.0287119	0.00297338	0.142443	Diag/Symp
3062_raw	Forced vital capacity (FVC)	-1.46669	-0.00514122	0.086197	0.14246	Other
20086_10	Type of special diet followed: Low calorie	1.46595	0.00965267	0.0237708	0.142661	Lifestyle
24008_irnt	Particulate matter air pollution 2.5-10um; 2010	-1.4656	-0.00715046	0.0435031	0.142757	Other
30050_raw	Mean corpuscular haemoglobin	-1.46519	-0.00194651	0.57348	0.142869	Other
20153_raw	Forced expiratory volume in 1-second (FEV1)	-1.46386	-0.0105862	0.0205945	0.143231	Other
30520_raw	Potassium in urine	1.4636	0.000196361	63.1737	0.143303	Other
20003_1140871052	Treatment/medication code: calcium carbonate+cholecalciferol 1.25g/5micrograms tablet	1.46345	0.427882	1.23e-05	0.143344	Medication
5832_1	Which eye(s) affected by hypermetropia (long sight): Right eye	1.46334	0.00634661	0.055869	0.143373	Diag/Symp
20536_2	Weight change during worst episode of depression: Lost weight	-1.46321	-0.00694522	0.0491421	0.143409	Other
23106_raw	Impedance of whole body	-1.4616	-5.32e-05	854.278	0.143851	Other
20435	Difficulty concentrating during worst depression	1.45857	0.00871854	0.036949	0.144683	Diag/Symp
30290_irnt	High light scatter reticulocyte percentage	1.45749	0.00325762	0.17804	0.144981	Other
20003_1140884600	Treatment/medication code: metformin	1.45626	0.0421672	0.00125689	0.14532	Medication
20513	Recent thoughts of suicide or self-harm	1.45613	0.01613	0.00878099	0.145357	Diag/Symp
20002_1197	Non-cancer illness code	1.45464	0.0832329	0.000343046	0.14577	Diag/Symp
4195_irnt	Pulse wave reflection index	1.45454	0.00428405	0.116089	0.145798	Other
23106_irnt	Impedance of whole body	-1.44796	-0.00453674	0.117363	0.147629	Other
6164_5	Types of physical activity in last 4 weeks: Heavy DIY (eg: weeding	-1.44403	-0.01299	0.0116441	0.148731	Lifestyle
2794_irnt	Age started oral contraceptive pill	-1.44165	-0.00526296	0.0706505	0.149402	Lifestyle
22607_1	Workplace very cold: Sometimes	1.44135	0.00781545	0.0392324	0.149485	Occupation
93_irnt	Systolic blood pressure	-1.43804	-0.00224261	0.406152	0.150423	Other
46_raw	Hand grip strength (left)	-1.43766	-0.000607222	6.12801	0.15053	Other
100009_raw	Englyst dietary fibre	-1.43427	-0.000389613	14.7752	0.151494	Lifestyle
4105_irnt	Heel bone mineral density (BMD) (left)	-1.43358	-0.00295157	0.251175	0.151693	Other
22617_9121	Job SOC coding: Labourers in building and woodworking trades	1.43334	0.0524995	0.000743759	0.151762	Occupation
20454	Maximum frequency of taking cannabis	1.43316	0.00202903	0.505212	0.151813	Lifestyle
23122_raw	Arm predicted mass (right)	1.42967	0.00794156	0.0344332	0.152813	Other
5111_raw	3mm asymmetry angle (left)	1.42957	4.18e-05	1322.31	0.152841	Eye/Hearing
20548_6	Manifestations of mania or irritability: I was more creative or had more ideas than usual	1.42656	0.0261412	0.00322135	0.153707	Other
5161_irnt	6mm regularity index (right)	1.42594	0.00247657	0.330607	0.153886	Eye/Hearing
20003_1140868226	Treatment/medication code: aspirin	1.423	0.0217634	0.00458263	0.154735	Medication
N39	Diagnoses - main ICD10: N39 Other disorders of urinary system	1.42096	0.0430255	0.00124534	0.155328	Diag/Symp
20003_1141164828	Treatment/medication code: adcal-d3 1.5g/10micrograms chewable tablet	-1.41647	-0.104482	0.000233155	0.156637	Medication
20480	Ever self-harmed	1.41494	0.0216333	0.00478575	0.157085	Diag/Symp
981	Duration walking for pleasure	-1.41484	-0.00414903	0.120874	0.157116	Lifestyle
20428	Professional informed about anxiety	1.41467	0.00521297	0.0822222	0.157164	Diag/Symp
41248_5000	Destinations on discharge from hospital (recoded): Transfer to other NHS provider	-1.41418	-0.227826	4.28e-05	0.15731	Other
5254_irnt	Intra-ocular pressure	-1.41336	-0.00281871	0.270301	0.157549	Eye/Hearing
3404	Neck/shoulder pain for 3+ months	1.41136	0.00768155	0.0388975	0.158139	Diag/Symp
22617_3533	Job SOC coding: Insurance underwriters	1.40999	0.0516377	0.000660842	0.158543	Occupation
3143_raw	Ankle spacing width	1.40655	0.000751078	3.67816	0.159562	Other
20447	Depression possibly related to stressful or traumatic event	1.40616	0.00725741	0.038187	0.159676	Diag/Symp
20448	Professional informed about depression	1.4045	0.0064701	0.0505602	0.160171	Diag/Symp
20003_1141194794	Treatment/medication code: bendroflumethiazide	-1.40283	-0.0264711	0.00311519	0.160666	Medication
3741	Stomach/abdominal pain for 3+ months	1.4009	0.0043951	0.101761	0.161243	Diag/Symp
23108_irnt	Impedance of leg (left)	-1.39991	-0.00393892	0.139842	0.161541	Other
22608_0	Workplace very hot: Rarely/never	-1.3994	-0.00800522	0.0276048	0.161694	Occupation
20002_1223	Non-cancer illness code	1.39822	0.0907333	0.000252452	0.162046	Diag/Symp
20493	Severity of problems due to mania or irritability	1.39799	0.00462095	0.0957341	0.162115	Diag/Symp
24006_irnt	Particulate matter air pollution (pm2.5); 2010	1.39631	0.0069794	0.045602	0.162622	Other
3143_irnt	Ankle spacing width	1.39515	0.0034595	0.16994	0.16297	Other
20002_1277	Non-cancer illness code	-1.39	-0.066184	0.000438965	0.164528	Diag/Symp
20003_1140911698	Treatment/medication code: slozem 120mg m/r capsule	-1.38855	-0.379277	1.33e-05	0.164969	Medication
2714	Age when periods started (menarche)	-1.38483	-0.00483224	0.0840051	0.166105	Other
22601_21212592	Job coding: civil engineer	-1.3835	-0.0513012	0.000767817	0.166511	Occupation
22612_2	Worked with materials containing asbestos: Often	1.38064	0.0264332	0.00270048	0.16739	Occupation
30530_raw	Sodium in urine	-1.37808	-0.000138996	111.854	0.168179	Other
22611_0	Workplace had a lot of cigarette smoke from other people smoking: Rarely/never	1.37743	0.0104926	0.0183112	0.168379	Occupation
C34	Diagnoses - main ICD10: C34 Malignant neoplasm of bronchus and lung	1.3741	0.109057	0.000165225	0.169412	Diag/Symp
100005_irnt	Carbohydrate	-1.37104	-0.003066	0.254826	0.170364	Lifestyle
5107_irnt	3mm strong meridian angle (right)	1.37081	0.00342247	0.193647	0.170434	Eye/Hearing
K43	Diagnoses - main ICD10: K43 Ventral hernia	1.37028	0.0825694	0.00025415	0.1706	Diag/Symp
3637	Frequency of other exercises in last 4 weeks	-1.3699	-0.00391807	0.118165	0.170718	Other
20534	Sleeping too much	1.36905	0.00673331	0.0450862	0.170985	Other
22601_92193312	Job coding: other general office clerical tasks including: office junior	1.36799	0.0189656	0.00446068	0.171315	Occupation
20003_1141192410	Treatment/medication code: rosuvastatin	1.36734	0.0850942	0.000225842	0.171518	Medication
M48	Diagnoses - main ICD10: M48 Other spondylopathies	1.36487	0.100237	0.000189312	0.172295	Diag/Symp
100014_raw	Folate	-1.36183	-2.06e-05	4784.02	0.173252	Medication
20150_irnt	Forced expiratory volume in 1-second (FEV1)	-1.36087	-0.00432385	0.100045	0.173556	Other
1239	Current tobacco smoking	1.35705	0.0102595	0.0173893	0.174764	Lifestyle
D3_ANAEMIANAS	Other and unspecified anaemias	1.35393	0.0674234	0.000435005	0.175758	Diag/Symp
24020_raw	Average daytime sound level of noise pollution	1.35083	0.0018507	0.663427	0.176749	Other
2207	Wears glasses or contact lenses	1.34847	0.0232236	0.0032196	0.177508	Eye/Hearing
1707_3	Handedness (chirality/laterality): Use both right and left hands equally	1.339	0.0591234	0.00058667	0.18057	Other
24022_raw	Average night-time sound level of noise pollution	1.33864	0.00183764	0.661728	0.180687	Other
F5_DEPRESSIO	Depression	1.3346	0.129551	0.000108129	0.182009	Diag/Symp
129_irnt	Place of birth in UK - north co-ordinate	-1.33189	-0.0050073	0.0745816	0.182896	Other
M13_SPONDYLOPATHY	#Spondylopathies	1.33023	0.0541928	0.000519805	0.183444	Diag/Symp
20002_1261	Non-cancer illness code	1.32992	0.119392	0.000135474	0.183546	Diag/Symp
894	Duration of moderate activity	-1.32699	-0.00667735	0.0370116	0.184513	Other
1727	Ease of skin tanning	1.32675	0.00258005	0.184345	0.18459	Other
3839	Number of spontaneous miscarriages	1.32562	0.00462884	0.0981559	0.184967	Diag/Symp
V_MENTAL_BEHAV	Mental and behavioural disorders	1.3226	0.064011	0.000428449	0.185969	Diag/Symp
30190_raw	Monocyte percentage	-1.32143	-0.00144131	0.871057	0.186357	Other
914_irnt	Duration of vigorous activity	-1.31987	-0.00532882	0.0763466	0.186879	Lifestyle
1598	Average weekly spirits intake	1.31889	0.00638287	0.0494457	0.187206	Lifestyle
3786_irnt	Age asthma diagnosed	1.31831	0.00235872	0.34551	0.187401	Diag/Symp
22606_1	Workplace very noisy: Sometimes	1.3183	0.00751587	0.0314482	0.187404	Occupation
20002_1474	Non-cancer illness code	1.3178	0.0442511	0.000943582	0.187572	Diag/Symp
R79	Diagnoses - main ICD10: R79 Other abnormal findings of blood chemistry	1.31747	0.0760259	0.000271983	0.18768	Diag/Symp
2877_3	Type of tobacco previously smoked: Cigars or pipes	1.31712	0.0174086	0.00606074	0.187799	Lifestyle
20126_3	Bipolar and major depression status: Probable Recurrent major depression (severe)	1.31633	0.0133337	0.0103401	0.188064	Diag/Symp
M13_SOFTTISSUEOTH	Other soft tissue disorders	1.31569	0.0494358	0.000788188	0.188277	Diag/Symp
M79	Diagnoses - main ICD10: M79 Other soft tissue disorders	1.31569	0.0494358	0.000788188	0.188277	Diag/Symp
6142_5	Current employment status: Unemployed	-1.31359	-0.0571876	0.00052685	0.188985	Occupation
E4_DM2	Type 2 diabetes	-1.31174	-0.147502	8.99e-05	0.189608	Diag/Symp
22617_2111	Job SOC coding: Chemists	1.3094	0.0340686	0.00159232	0.190398	Occupation
20003_1140862148	Treatment/medication code: serevent 25mcg inhaler	1.30698	0.122902	0.000114356	0.191218	Medication
K22	Diagnoses - main ICD10: K22 Other diseases of oesophagus	1.30568	0.0548268	0.000597942	0.191663	Diag/Symp
ASTHMA_OPPORTUNIST_INFECTIONS	NA	1.30419	0.197129	4.7e-05	0.192168	Diag/Symp
D3_ANAEMIA_IRONDEF	Iron deficiency anaemia	1.30316	0.0640983	0.000365128	0.192519	Diag/Symp
D50	Diagnoses - main ICD10: D50 Iron deficiency anaemia	1.30316	0.0640983	0.000365128	0.192519	Diag/Symp
M13_ARTHROSIS_OTH	Other arthrosis	1.30116	0.0543306	0.000615152	0.193202	Diag/Symp
I9_UAP	Unstable angina pectoris	1.29988	0.070293	0.000351221	0.193641	Diag/Symp
20110_2	Illnesses of mother: Stroke	1.29911	0.0195925	0.00457371	0.193905	Family
20089_462	Type of meals eaten: Restaurant meals	-1.2985	-0.00858044	0.0293455	0.194114	Lifestyle
23101_raw	Whole body fat-free mass	1.29635	0.000443914	8.56625	0.194856	Other
100920_2102	Type milk consumed: semiskimmed	-1.29299	-0.00566504	0.05619	0.196015	Lifestyle
1568	Average weekly red wine intake	-1.29261	-0.00561034	0.060888	0.196145	Lifestyle
R55	Diagnoses - main ICD10: R55 Syncope and collapse	1.29139	0.0540625	0.000568906	0.196569	Diag/Symp
1011	Frequency of light DIY in last 4 weeks	1.29129	0.0035465	0.141011	0.196602	Other
6039	Duration of fitness test	1.29085	0.00400046	0.104127	0.196755	Other
3581_irnt	Age at menopause (last menstrual period)	-1.28826	-0.00312192	0.195604	0.197657	Other
30290_raw	High light scatter reticulocyte percentage	1.28711	0.0123973	0.0098854	0.198055	Other
30150	Eosinophill count	1.28642	0.00429811	0.0926181	0.198297	Other
20003_1140888570	Treatment/medication code: flecainide	1.28565	0.174324	5.37e-05	0.198564	Medication
6033_raw	Maximum heart rate during fitness test	-1.28338	-0.000125036	96.5344	0.199358	Other
6148_1	Eye problems/disorders: Diabetes related eye disease	1.28174	0.0291938	0.00205724	0.199936	Diag/Symp
T84	Diagnoses - main ICD10: T84 Complications of internal orthopaedic prosthetic devices	1.28119	0.0642034	0.000385036	0.200127	Diag/Symp
6157_3	Why stopped smoking: Health precaution	-1.27825	-0.00615943	0.0432741	0.201162	Lifestyle
20401	Ever addicted to any substance or behaviour	1.27636	0.0160006	0.00678144	0.201828	Lifestyle
709	Number in household	-1.27592	-0.00969561	0.0173571	0.201984	Other
24021_raw	Average evening sound level of noise pollution	1.27286	0.00176034	0.659805	0.203067	Other
6144_2	Never eat eggs	1.27262	0.0447358	0.000849918	0.203153	Lifestyle
2877_1	Type of tobacco previously smoked: Manufactured cigarettes	-1.27235	-0.0102591	0.0167375	0.20325	Lifestyle
H40	Diagnoses - main ICD10: H40 Glaucoma	-1.2683	-0.0981126	0.000170977	0.20469	Diag/Symp
23105_raw	Basal metabolic rate	1.26641	3.38e-06	150843	0.205368	Other
2764_irnt	Age at last live birth	-1.26575	-0.00339232	0.146507	0.205604	Lifestyle
5096_irnt	3mm weak meridian (left)	-1.26512	-0.00210704	0.358976	0.205828	Eye/Hearing
6138_6	Qualifications: Other professional qualifications eg: nursing	1.26335	0.012574	0.0117581	0.206465	Cogni/Edu
5208_raw	logMAR	-1.26213	-0.0131054	0.00824744	0.206904	Eye/Hearing
XII_SKIN_SUBCUTAN	Diseases of the skin and subcutaneous tissue	1.2619	0.024891	0.00265319	0.206986	Diag/Symp
6164_4	Types of physical activity in last 4 weeks: Light DIY (eg: pruning	1.26071	0.0106715	0.0145812	0.207412	Lifestyle
5117_raw	6mm cylindrical power (right)	1.25852	0.0047172	0.0860584	0.208204	Eye/Hearing
2926	Number of unsuccessful stop-smoking attempts	1.25776	0.00405194	0.117261	0.208479	Lifestyle
23102_raw	Whole body water mass	1.25423	0.000577828	4.86942	0.209759	Other
3761_irnt	Age hay fever	1.25076	0.00311499	0.218317	0.211023	Diag/Symp
4968	FI4 : positional arithmetic	-1.24994	-0.00940262	0.0182656	0.211321	Cogni/Edu
20532	Did your sleep change?	1.24222	0.00675146	0.0374394	0.214155	Lifestyle
H26	Diagnoses - main ICD10: H26 Other cataract	1.23978	0.0360645	0.00121011	0.215058	Diag/Symp
1070	Time spent watching television (TV)	1.23922	0.00563887	0.0485602	0.215263	Lifestyle
1438_irnt	Bread intake	1.23881	0.00524749	0.0518588	0.215417	Lifestyle
22617_4150	Job SOC coding: General office assistants/clerks	1.2388	0.0159439	0.0068272	0.215419	Occupation
20003_1140870788	Treatment/medication code: calcium salts	-1.23756	-0.0984697	0.00020293	0.215881	Medication
M47	Diagnoses - main ICD10: M47 Spondylosis	1.23458	0.088712	0.000225938	0.216988	Diag/Symp
1508_4	Coffee type: Other type of coffee	-1.23236	-0.0469775	0.000818233	0.217813	Lifestyle
20107_8	Illnesses of father: High blood pressure	1.22851	0.0130324	0.00830143	0.219256	Family
20414	Frequency of drinking alcohol	-1.22772	-0.00256653	0.224393	0.219551	Lifestyle
20107_12	Illnesses of father: Severe depression	1.22665	0.0326917	0.00148524	0.219955	Family
24023_raw	Average 16-hour sound level of noise pollution	1.22384	0.00168656	0.663464	0.221013	Other
ENDOMETRIOSIS_NOS	Unsepcified/other endometriosis	1.22188	0.216247	3.79e-05	0.221754	Diag/Symp
20002_1081	Non-cancer illness code	1.21992	0.0518949	0.0004874	0.222496	Diag/Symp
4194_raw	Pulse rate	1.21906	0.000269365	21.0638	0.222822	Other
20536_1	Weight change during worst episode of depression: Gained weight	1.21221	0.00730787	0.0330536	0.225434	Other
20550_3	Activities undertaken to treat anxiety: Other therapeutic activities such as mindfulness	1.21104	0.0152719	0.0071506	0.22588	Medication
24024_raw	Average 24-hour sound level of noise pollution	1.20851	0.00167253	0.660359	0.22685	Other
6138_3	Qualifications: O levels/GCSEs or equivalent	-1.2083	-0.00999104	0.0145662	0.226932	Cogni/Edu
1289	Cooked vegetable intake	1.20793	0.00751671	0.0278335	0.227073	Lifestyle
N43	Diagnoses - main ICD10: N43 Hydrocele and spermatocele	1.20737	0.13339	8.82e-05	0.227292	Diag/Symp
4957	FI3 : word interpolation	-1.19896	-0.0104827	0.0162999	0.230542	Cogni/Edu
3456	Number of cigarettes currently smoked daily (current cigarette smokers)	1.19728	0.002236	0.30702	0.231196	Lifestyle
L12_PSORIASIS	Psoriasis	1.197	0.170698	4.79e-05	0.231306	Diag/Symp
L40	Diagnoses - main ICD10: L40 Psoriasis	1.197	0.170698	4.79e-05	0.231306	Diag/Symp
102700	Starchy food consumers	-1.19641	-0.00522823	0.0468771	0.231537	Lifestyle
24003_irnt	Nitrogen dioxide air pollution; 2010	1.19525	0.0057569	0.043422	0.23199	Other
C3_DIGESTIVE_ORGANS	Malignant neoplasm of digestive organs	-1.19469	-0.0512999	0.000646678	0.232209	Diag/Symp
C_DIGESTIVE_ORGANS	NA	-1.19469	-0.0512999	0.000646678	0.232209	Diag/Symp
20016_raw	Fluid intelligence score	-1.19314	-0.00120474	1.02298	0.232816	Cogni/Edu
2634	Duration of heavy DIY	1.19117	0.00222849	0.294249	0.233588	Other
5110_raw	6mm asymmetry angle (left)	1.18664	2.97e-05	1432.01	0.235368	Eye/Hearing
30220_raw	Basophill percentage	1.1861	0.00858921	0.0203005	0.235582	Other
L03	Diagnoses - main ICD10: L03 Cellulitis	1.17964	0.057198	0.000428774	0.238145	Diag/Symp
30200_irnt	Neutrophill percentage	-1.17888	-0.00359194	0.120845	0.238445	Other
F31	Diagnoses - main ICD10: F31 Bipolar affective disorder	1.17851	0.180958	4.38e-05	0.238593	Diag/Symp
20463	Ever heard an un-real voice	1.17667	0.0264115	0.00208833	0.239329	Diag/Symp
20002_1067	Non-cancer illness code	-1.1758	-0.153932	5.95e-05	0.239676	Diag/Symp
R69	Diagnoses - main ICD10: R69 Unknown and unspecified causes of morbidity	1.17368	0.0411586	0.000801517	0.240524	Diag/Symp
2704	Years since last cervical smear test	1.17325	0.00560427	0.0494861	0.240695	Other
5386	Number of unenthusiastic/disinterested episodes	1.17086	0.00204207	0.296131	0.241656	Diag/Symp
2110	Able to confide	-1.16786	-0.00289823	0.186248	0.242863	Other
C3_OTHER_SKIN	Other malignant neoplasms of skin	1.16784	0.0253463	0.00187152	0.242872	Diag/Symp
C_OTHER_SKIN	Other malignant neoplasms of skin	1.16784	0.0253463	0.00187152	0.242872	Diag/Symp
767_raw	Length of working week for main job	1.16546	0.000379736	8.58477	0.243832	Occupation
20002_1311	Non-cancer illness code	1.16366	0.0598068	0.000358983	0.244561	Diag/Symp
M13_ARTHROSIS	#Arthrosis	1.16352	0.0231601	0.00308448	0.244618	Diag/Symp
20003_1140865354	Treatment/medication code: gaviscon liquid	1.16312	0.0850214	0.000187522	0.244782	Medication
4935	FI1 : numeric addition test	-1.16189	-0.0204398	0.00428738	0.24528	Cogni/Edu
M13_DORSALGIANAS	Other/unspecified dorsalgia	1.1605	0.092309	0.000196799	0.245846	Diag/Symp
20001_1061	Cancer code	-1.15993	-0.0636298	0.000349276	0.246077	Diag/Symp
IBD_ENDOMETRIOSIS	Endometriosis	1.15948	0.0980694	0.000150729	0.246262	Diag/Symp
N80	Diagnoses - main ICD10: N80 Endometriosis	1.15948	0.0980694	0.000150729	0.246262	Diag/Symp
30110_raw	Platelet distribution width	1.15797	0.00480328	0.0524176	0.246876	Other
M13_SPINSTENOSIS	Spinal stenosis	1.15375	0.0901758	0.000171805	0.248603	Diag/Symp
4196_raw	Pulse wave peak to peak time	1.15358	4.86e-05	585.407	0.248672	Other
6143_2	Transport type for commuting to job workplace: Walk	-1.1527	-0.0124976	0.0104408	0.249034	Lifestyle
20002_1330	Non-cancer illness code	1.15172	0.0876285	0.000187546	0.249434	Diag/Symp
20544_3	Mental health problems ever diagnosed by a professional: Any other type of psychosis or psychotic illness	1.15106	0.0582552	0.000423642	0.249707	Diag/Symp
C3_BRONCHUS_LUNG	Malignant neoplasm of bronchus and lung	1.15069	0.0923174	0.000173508	0.24986	Diag/Symp
C_BRONCHUS_LUNG	Malignant neoplasm of bronchus and lung	1.15069	0.0923174	0.000173508	0.24986	Diag/Symp
XV_PREGNANCY_BIRTH	Pregnancy	-1.15015	-0.0424422	0.000832381	0.250081	Other
20003_1141166006	Treatment/medication code: telmisartan	-1.14537	-0.142845	5.52e-05	0.252058	Medication
20002_1201	Non-cancer illness code	1.14457	0.0780476	0.000206519	0.252389	Diag/Symp
6151_5	Fractured bone site(s): Wrist	1.14355	0.0437576	0.000662653	0.25281	Diag/Symp
6177_3	Medication for cholesterol	1.14109	0.0354265	0.00119111	0.253832	Medication
22146_irnt	Age hayfever or allergic rhinitis diagnosed by doctor	1.14058	0.00145304	0.619226	0.254046	Diag/Symp
2277	Frequency of solarium/sunlamp use	1.14046	0.0149455	0.00535069	0.254094	Other
1090	Time spent driving	1.14043	0.00680773	0.0337226	0.254109	Lifestyle
20002_1291	Non-cancer illness code	1.13946	0.114712	0.000106568	0.254513	Diag/Symp
I9_DISVEINLYMPH	Diseases of veins	-1.13932	-0.0334014	0.00151154	0.254571	Diag/Symp
30060_irnt	Mean corpuscular haemoglobin concentration	-1.13872	-0.00412507	0.0742846	0.254821	Other
LUNG_CANCER	Lung cancer and mesothelioma	1.13565	0.0770107	0.000217977	0.256102	Diag/Symp
LUNG_CANCER_MESOT	Lung cancer and mesothelioma	1.13565	0.0770107	0.000217977	0.256102	Diag/Symp
1418_5	Milk type used: Other type of milk	-1.13357	-0.0549409	0.000418617	0.256973	Lifestyle
100017_irnt	Magnesium	-1.13328	-0.0022023	0.286535	0.257098	Medication
1428_3	Spread type: Other type of spread/margarine	-1.13042	-0.0103801	0.013209	0.2583	Lifestyle
6157_100	Why stopped smoking: None of the above	1.12862	0.00786926	0.025304	0.259059	Lifestyle
22660_105	Gap coding: Looking after the home and/or family	1.12804	0.00694254	0.0289098	0.259305	Occupation
6153_4	Medication for cholesterol	1.12711	0.0155091	0.00511218	0.259696	Medication
699_raw	Length of time at current address	-1.12336	-0.000503378	6.01362	0.261285	Other
20110_12	Illnesses of mother: Severe depression	1.11996	0.0215998	0.00259996	0.262732	Family
20529	Victim of physically violent crime	1.11822	0.00946089	0.0171236	0.263471	Other
22613_1	Worked with paints	1.11142	0.0085447	0.0200062	0.266388	Occupation
22617_8215	Job SOC coding: Driving instructors	-1.11061	-0.0960549	0.000140131	0.266735	Occupation
5114_raw	6mm cylindrical power angle (right)	-1.1106	-4.19e-05	695.943	0.266741	Eye/Hearing
757_irnt	Time employed in main current job	-1.10874	-0.00458893	0.0688588	0.267541	Occupation
G6_EPIPAROX	Episodal and paroxysmal disorders	1.10857	0.0511913	0.000502209	0.267614	Diag/Symp
20090_374	Type of fat/oil used in cooking: Normal fat polyunsaturated margarine	1.10791	0.0195254	0.00337194	0.267901	Lifestyle
G6_SLEEPAPNO	Sleep apnoea	1.10663	0.0789805	0.000231819	0.268452	Diag/Symp
1767	Adopted as a child	-1.10619	-0.0496428	0.000587844	0.268645	Other
J45	Diagnoses - main ICD10: J45 Asthma	1.1047	0.07409	0.000203324	0.269288	Diag/Symp
1468_1	Cereal type: Bran cereal (e.g. All Bran	1.10422	0.0143823	0.00559198	0.269496	Lifestyle
22606_0	Workplace very noisy: Rarely/never	-1.10002	-0.00638303	0.028877	0.271322	Occupation
20003_1140864952	Treatment/medication code: lisinopril+hydrochlorothiazide 10mg/12.5mg tablet	1.09597	0.399222	8.72e-06	0.273094	Medication
5101_raw	6mm weak meridian angle (right)	-1.09527	-3.98e-05	711.264	0.2734	Eye/Hearing
6153_1	Medication for cholesterol	1.09514	0.010734	0.0112572	0.273453	Medication
22617_9149	Job SOC coding: Other goods handling and storage occupations n.e.c.	-1.09377	-0.0250657	0.00188652	0.274058	Occupation
2654_7	Non-butter spread type details: Polyunsaturated/sunflower oil based spread (eg: Flora)	-1.09272	-0.00937117	0.0147367	0.274515	Lifestyle
20152	Reproduciblity of spirometry measurement using ERS/ATS criteria	1.08993	0.0118012	0.00967753	0.275744	Other
1498	Coffee intake	1.08846	0.00613935	0.0327986	0.276392	Lifestyle
6144_1	Never eat eggs	1.08787	0.0398359	0.000914001	0.276654	Lifestyle
20107_100	Illnesses of father: None of the above (group 1)	-1.08527	-0.0111094	0.0107722	0.277804	Family
20548_5	Manifestations of mania or irritability: I needed less sleep than usual	1.08464	0.018437	0.00365765	0.27808	Other
5104_irnt	3mm strong meridian angle (left)	1.08235	0.00242129	0.202039	0.279099	Eye/Hearing
20003_1140876136	Treatment/medication code: beconase 50micrograms nasal spray	1.08135	0.0682761	0.000273465	0.27954	Medication
I48	Diagnoses - main ICD10: I48 Atrial fibrillation and flutter	1.08066	0.0362782	0.000814636	0.279848	Diag/Symp
20016_irnt	Fluid intelligence score	-1.07902	-0.00219772	0.244903	0.280578	Cogni/Edu
20023_raw	Mean time to correctly identify matches	-1.07421	-3.67e-05	866.025	0.282728	Cogni/Edu
20438	Duration of worst depression	1.07304	0.00163414	0.475459	0.283255	Diag/Symp
4407	Average monthly red wine intake	-1.06938	-0.00184084	0.353846	0.2849	Lifestyle
CARDIAC_ARRHYTM	Cardiac arrhytmias	-1.06916	-0.0338692	0.00097125	0.284999	Diag/Symp
403	Number of times snap-button pressed	1.06625	0.017126	0.00474163	0.286312	Cogni/Edu
5111_irnt	3mm asymmetry angle (left)	1.06474	0.00255326	0.202287	0.286992	Eye/Hearing
680_5	Own or rent accommodation lived in: Pay part rent and part mortgage (shared ownership)	1.06281	0.123464	9.3e-05	0.287868	Other
943	Frequency of stair climbing in last 4 weeks	-1.06274	-0.00359755	0.0879696	0.287898	Other
M19	Diagnoses - main ICD10: M19 Other arthrosis	1.06267	0.0534882	0.000436778	0.287933	Diag/Symp
20015_raw	Sitting height	-1.06076	-0.00059254	3.37644	0.288797	Other
2395_4	Hair/balding pattern: Pattern 4	1.06024	0.00617194	0.0274772	0.289035	Other
30020_irnt	Haemoglobin concentration	1.05992	0.00339035	0.10521	0.289181	Other
I9_K_CARDIAC	Death due to cardiac causes	1.05906	0.0862119	0.000160585	0.289571	Diag/Symp
30020_raw	Haemoglobin concentration	1.05877	0.00270575	0.159755	0.289704	Other
F10	Diagnoses - main ICD10: F10 Mental and behavioural disorders due to use of alcohol	1.05855	0.118209	9.26e-05	0.289806	Diag/Symp
K60	Diagnoses - main ICD10: K60 Fissure and fistula of anal and rectal regions	1.05844	0.0743952	0.000207757	0.289855	Diag/Symp
T50	Diagnoses - main ICD10: T50 Poisoning by diuretics and other and unspecified drugs	1.05829	0.22937	1.92e-05	0.289923	Diag/Symp
D17	Diagnoses - main ICD10: D17 Benign lipomatous neoplasm	-1.04835	-0.0482748	0.000439771	0.294477	Diag/Symp
30530_irnt	Sodium in urine	-1.04692	-0.00448253	0.0661226	0.295138	Other
4123_irnt	Heel quantitative ultrasound index (QUI)	-1.04496	-0.00207239	0.282056	0.29604	Other
4123_raw	Heel quantitative ultrasound index (QUI)	-1.0436	-0.000107213	111.78	0.296669	Other
4125_raw	Heel bone mineral density (BMD) T-score	-1.04085	-0.00189636	0.355497	0.297945	Other
6147_6	Reason for glasses/contact lenses: For a 'lazy' eye or an eye with poor vision since childhood (called 'amblyopia')	1.03962	0.0546352	0.000314388	0.298518	Eye/Hearing
2834	Bilateral oophorectomy (both ovaries removed)	1.03953	0.0150718	0.00524688	0.29856	Diag/Symp
884	Number of days/week of moderate physical activity 10+ minutes	-1.03871	-0.00186279	0.286294	0.29894	Lifestyle
22660_106	Gap coding: Unable to work due to sickness or disability	1.03634	0.0146237	0.00545968	0.300044	Occupation
1458	Cereal intake	-1.03427	-0.00529809	0.0459881	0.301012	Lifestyle
6146_1	Attendance/disability/mobility allowance: Attendance allowance	1.03271	0.0618824	0.000274819	0.301739	Other
5086_irnt	Cylindrical power (left)	1.02866	0.00266276	0.172194	0.303639	Eye/Hearing
I35	Diagnoses - main ICD10: I35 Nonrheumatic aortic valve disorders	-1.02446	-0.103601	0.000102589	0.305617	Diag/Symp
4125_irnt	Heel bone mineral density (BMD) T-score	-1.02387	-0.00203218	0.281875	0.305898	Other
20096_1	Size of red wine glass drunk: small (125ml)	-1.01995	-0.0089295	0.0126658	0.307751	Lifestyle
6141_6	How are people in household related to participant: Grandchild	1.01961	0.0634144	0.000287785	0.307914	Other
M13_ADHCAPSULITIS	Adhesive capsulitis of shoulder	1.01678	0.100346	0.000112461	0.309257	Diag/Symp
N47	Diagnoses - main ICD10: N47 Redundant prepuce	-1.01501	-0.0812444	0.000153107	0.310103	Diag/Symp
4290_irnt	Duration screen displayed	-1.01489	-0.0027124	0.152321	0.310157	Cogni/Edu
5110_irnt	6mm asymmetry angle (left)	1.01251	0.00156311	0.359796	0.311292	Eye/Hearing
22507_irnt	Age of stopping smoking	-1.01246	-0.00159396	0.382146	0.31132	Lifestyle
404_irnt	Duration to first press of snap-button in each round	-1.00978	-0.0041894	0.0749622	0.3126	Cogni/Edu
5257_irnt	Corneal resistance factor (right)	-1.00967	-0.00169417	0.297623	0.312654	Eye/Hearing
K35	Diagnoses - main ICD10: K35 Acute appendicitis	-1.00896	-0.0765841	0.000205923	0.312992	Diag/Symp
20002_1093	Non-cancer illness code	1.00887	0.0625159	0.00031669	0.313038	Diag/Symp
I21	Diagnoses - main ICD10: I21 Acute myocardial infarction	1.00501	0.047591	0.000642645	0.314894	Diag/Symp
20003_1140860954	Treatment/medication code: isosorbide mononitrate	1.0008	0.0973788	0.000129212	0.316924	Medication
1697	Comparative height size at age 10	-0.997351	-0.00351176	0.077462	0.318594	Other
100011_raw	Iron	-0.995699	-0.000405762	7.0527	0.319396	Lifestyle
20003_1141146198	Treatment/medication code: xalatan 0.005% eye drops	0.993965	0.106444	9.7e-05	0.32024	Medication
30200_raw	Neutrophill percentage	-0.992553	-0.000366493	8.32222	0.320928	Other
2877_2	Type of tobacco previously smoked: Hand-rolled cigarettes	0.992277	0.0103339	0.0100284	0.321062	Lifestyle
4440	Average monthly spirits intake	0.987489	0.00201625	0.25521	0.323403	Lifestyle
20003_1140879802	Treatment/medication code: amlodipine	-0.985819	-0.0261681	0.00171083	0.324222	Medication
904	Number of days/week of vigorous physical activity 10+ minutes	-0.985011	-0.00218798	0.208778	0.324619	Lifestyle
1807_irnt	Father's age at death	-0.984421	-0.00417594	0.0596136	0.324909	Family
6147_5	Reason for glasses/contact lenses: For a 'squint' or 'turn' in an eye since childhood (called 'strabismus')	-0.984174	-0.0776066	0.000188536	0.32503	Eye/Hearing
100400	Standard tea intake	0.981955	1.29e-05	6894.19	0.326122	Lifestyle
22601_12233383	Job coding: restaurant or catering manager	-0.981801	-0.0380759	0.000777319	0.326198	Occupation
K63	Diagnoses - main ICD10: K63 Other diseases of intestine	0.981508	0.0355559	0.00077445	0.326342	Diag/Symp
L12_NONIONRADISKIN	Skin changes due to chronic exposure to nonionizing radiation	0.981303	0.0751114	0.000148989	0.326444	Diag/Symp
L57	Diagnoses - main ICD10: L57 Skin changes due to chronic exposure to nonionising radiation	0.981303	0.0751114	0.000148989	0.326444	Diag/Symp
104400	Fruit consumers	-0.980022	-0.00548099	0.0382287	0.327075	Lifestyle
6160_2	Leisure/social activities: Pub or social club	-0.979867	-0.0101317	0.00982506	0.327152	Lifestyle
20015_irnt	Sitting height	-0.978453	-0.00254171	0.151773	0.327851	Other
C3_MALE_GENITAL	malignant neoplasm of male genital organs	-0.975692	-0.0409184	0.000814361	0.329217	Diag/Symp
C_MALE_GENITAL	NA	-0.975692	-0.0409184	0.000814361	0.329217	Diag/Symp
4260	Round of numeric memory test	-0.975056	-0.00194751	0.280103	0.329533	Cogni/Edu
5163_raw	3mm regularity index (left)	0.974218	0.00163898	0.339035	0.329948	Eye/Hearing
20150_raw	Forced expiratory volume in 1-second (FEV1)	-0.974204	-0.00391071	0.0569293	0.329955	Other
20002_1417	Non-cancer illness code	0.973639	0.0796786	0.000158034	0.330236	Diag/Symp
6138_4	Qualifications: CSEs or equivalent	0.973476	0.0144332	0.00507986	0.330317	Cogni/Edu
20126_1	Bipolar and major depression status: Bipolar I Disorder	0.973055	0.0316794	0.000996281	0.330526	Diag/Symp
4501	Non-accidental death in close genetic family	0.97268	0.00634329	0.0235565	0.330712	Family
5265_irnt	Corneal resistance factor (left)	-0.968768	-0.00154321	0.307064	0.332661	Eye/Hearing
GLOMER_NEPHRITIS	Glomerulonephritis	-0.967229	-0.119641	6.74e-05	0.33343	Diag/Symp
1608	Average weekly fortified wine intake	-0.966436	-0.00931648	0.0120202	0.333826	Lifestyle
4105_raw	Heel bone mineral density (BMD) (left)	-0.965531	-0.0156488	0.00414973	0.334279	Other
I50	Diagnoses - main ICD10: I50 Heart failure	0.96411	0.0878033	0.000133527	0.334991	Diag/Symp
6152_5	Blood clot	0.961863	0.0348214	0.00084518	0.336118	Diag/Symp
J33	Diagnoses - main ICD10: J33 Nasal polyp	-0.961018	-0.0672448	0.00022685	0.336543	Diag/Symp
20003_1140916282	Treatment/medication code: venlafaxine	0.957816	0.0838181	0.000142014	0.338156	Medication
20118_8	Home area population density - urban or rural: England/Wales - Hamlet and Isolated Dwelling - less sparse	-0.954117	-0.0367105	0.000715047	0.340025	Other
I9_HYPERTENSION	Hypertensive diseases	0.953027	0.0948078	0.000121049	0.340576	Diag/Symp
M13_HALLUXVALGUS	Hallux valgus (acquired)	0.952179	0.0407658	0.000667088	0.341006	Diag/Symp
20089_465	Type of meals eaten: Home cooked meals	-0.951992	-0.0046901	0.04148	0.341101	Lifestyle
1259	Smoking/smokers in household	0.951184	0.0123562	0.00688648	0.341511	Lifestyle
24017_raw	Nitrogen dioxide air pollution; 2006	-0.951183	-0.000523336	3.6917	0.341512	Other
2375	Relative age of first facial hair	0.948622	0.00604755	0.0296694	0.342813	Other
20002_1377	Non-cancer illness code	-0.945453	-0.122097	6.38e-05	0.344428	Diag/Symp
6158_3	Why reduced smoking: Health precaution	-0.94228	-0.0017885	0.278442	0.346049	Lifestyle
100003_irnt	Protein	0.941001	0.00180557	0.264094	0.346704	Lifestyle
ASTHMA_PNEUMONIA	Asthma-related pneumonia	0.939806	0.0432742	0.000568323	0.347317	Diag/Symp
PNEUMONIA	Pneumonias (Asthma/COPD co-morbidities)	0.939806	0.0432742	0.000568323	0.347317	Diag/Symp
5181	Ever had eye surgery	-0.926294	-0.00964996	0.0103109	0.354293	Diag/Symp
5159_irnt	3mm asymmetry index (right)	-0.925385	-0.00210168	0.197715	0.354766	Eye/Hearing
767_irnt	Length of working week for main job	0.923778	0.00369471	0.059778	0.355602	Occupation
20433_raw	Age at first episode of depression	0.92233	0.000139744	44.8606	0.356357	Diag/Symp
4124_irnt	Heel bone mineral density (BMD) (right)	-0.918955	-0.00181553	0.272224	0.358119	Other
4194_irnt	Pulse rate	0.917654	0.00238988	0.164845	0.3588	Other
30210_raw	Eosinophill percentage	0.917618	0.00142568	0.440792	0.358819	Other
5257_raw	Corneal resistance factor (right)	-0.917581	-0.000741689	1.58062	0.358838	Eye/Hearing
20003_1140876592	Treatment/medication code: multivitamin+mineral preparations	-0.917507	-0.043727	0.000493298	0.358877	Medication
5201_raw	logMAR	-0.917125	-0.01202	0.006051	0.359077	Eye/Hearing
20110_3	Illnesses of mother: Lung cancer	0.915285	0.0209255	0.00176905	0.360042	Family
20544_7	Mental health problems ever diagnosed by a professional: Obsessive compulsive disorder (OCD)	0.914044	0.0373387	0.000704068	0.360694	Diag/Symp
20526	Been in serious accident believed to be life-threatening	0.909959	0.00921316	0.0107666	0.362844	Other
5096_raw	3mm weak meridian (left)	-0.909713	-0.000961826	0.834397	0.362974	Eye/Hearing
K40	Diagnoses - main ICD10: K40 Inguinal hernia	0.909168	0.0213528	0.00162994	0.363262	Diag/Symp
M13_SPONDYLINFLAMNAS	Other specified/unspecified inflammatory spondylopathies	0.907814	0.3285	7.99e-06	0.363977	Diag/Symp
102080	Yogurt/ice-cream consumers	-0.906301	-0.00351704	0.063756	0.364776	Lifestyle
30120_raw	Lymphocyte count	0.904999	0.00322339	0.0924653	0.365466	Other
PULM_MEDICATIO_COMORB	Medication related adverse effects (Asthma/COPD)	0.904787	0.0177441	0.00224243	0.365578	Diag/Symp
ASTHMA_HOSPITAL1	Asthma	0.904013	0.0593226	0.000208244	0.365989	Diag/Symp
20003_1141152998	Treatment/medication code: irbesartan	-0.902522	-0.0622709	0.000243945	0.36678	Medication
20002_1494	Non-cancer illness code	-0.89938	-0.0870401	0.000133331	0.36845	Diag/Symp
100240	Coffee consumed	-0.897396	-0.00388461	0.0507387	0.369508	Lifestyle
30130_irnt	Monocyte count	0.895714	0.00210097	0.19111	0.370406	Other
6156_11	Manic/hyper symptoms: I was more active than usual	-0.895291	-0.00299124	0.0978909	0.370631	Diag/Symp
2867_irnt	Age started smoking in former smokers	-0.893839	-0.002404	0.16848	0.371408	Lifestyle
22146_raw	Age hayfever or allergic rhinitis diagnosed by doctor	0.890663	6.52e-05	198.069	0.37311	Diag/Symp
20003_1141175684	Treatment/medication code: risedronate sodium	-0.888686	-0.110404	6.59e-05	0.374172	Medication
ASTHMA_CHILD	Childhood asthma (age<16)	0.888112	0.0571266	0.000218099	0.37448	Diag/Symp
J10_ASTHMA	Asthma	0.888112	0.0571266	0.000218099	0.37448	Diag/Symp
J10_ASTHMA_MAIN	Asthma	0.888112	0.0571266	0.000218099	0.37448	Diag/Symp
C3_SKIN	Malignant neoplasm of skin	0.886458	0.017902	0.00211787	0.375371	Diag/Symp
C_SKIN	NA	0.886458	0.017902	0.00211787	0.375371	Diag/Symp
100008_irnt	Total sugars	0.881806	0.00170151	0.251178	0.377882	Lifestyle
5843_1	Which eye(s) affected by myopia (short sight): Right eye	0.881699	0.00599026	0.02363	0.37794	Diag/Symp
4106_raw	Heel bone mineral density (BMD) T-score	-0.881186	-0.00154092	0.352288	0.378217	Other
3144_irnt	Heel Broadband ultrasound attenuation	-0.880633	-0.00186881	0.233629	0.378516	Other
78_irnt	Heel bone mineral density (BMD) T-score	-0.880632	-0.00175203	0.272101	0.378517	Other
22617_6114	Job SOC coding: Houseparents and residential wardens	-0.880238	-0.0317233	0.000931598	0.37873	Occupation
5119_raw	3mm cylindrical power (left)	0.879665	0.00336495	0.0842849	0.379041	Eye/Hearing
20003_1140861998	Treatment/medication code: ventolin 100micrograms inhaler	0.879364	0.0279913	0.00129544	0.379204	Medication
1428_0	Spread type: Never/rarely use spread	0.878395	0.0139951	0.00404442	0.379729	Lifestyle
4104_raw	Heel quantitative ultrasound index (QUI)	-0.877025	-8.65e-05	110.511	0.380473	Other
5086_raw	Cylindrical power (left)	0.876967	0.00301561	0.0791901	0.380505	Eye/Hearing
20533	Trouble falling asleep	0.871625	0.00392942	0.0520631	0.383413	Diag/Symp
3090	Used an inhaler for chest within last hour	0.871363	0.0487942	0.000332862	0.383556	Medication
3147_irnt	Heel quantitative ultrasound index (QUI)	-0.870179	-0.00173078	0.271603	0.384203	Other
30050_irnt	Mean corpuscular haemoglobin	-0.865539	-0.00177928	0.217667	0.386743	Other
KRA_PSY_DEMENTIA	Any dementia	-0.86496	-0.179826	2.48e-05	0.387061	Diag/Symp
COPD_EARLYANDLATER	COPD	0.864584	0.059985	0.000165272	0.387267	Diag/Symp
680_4	Own or rent accommodation lived in: Rent - from private landlord or letting agency	0.864293	0.0302318	0.00100475	0.387427	Other
M13_SYNOTEND	Disorders of synovium and tendon	0.863196	0.0297602	0.000669513	0.38803	Diag/Symp
100018_irnt	Retinol	0.862638	0.00204423	0.266861	0.388336	Medication
3751	Chest pain or discomfort when walking uphill or hurrying	0.862292	0.00309152	0.0554205	0.388527	Diag/Symp
20528	Diagnosed with life-threatening illness	0.86219	0.00605229	0.0164411	0.388583	Diag/Symp
100017_raw	Magnesium	-0.858991	-1.45e-05	4619.96	0.390345	Medication
5264_irnt	Corneal hysteresis (left)	-0.85696	-0.00163148	0.266532	0.391467	Eye/Hearing
M13_OSTEOPOROSIS	Osteoporosis	-0.855482	-0.0837182	8.7e-05	0.392284	Diag/Symp
23108_raw	Impedance of leg (left)	-0.855226	-7e-05	183.542	0.392426	Other
4283	Number of rounds of numeric memory test performed	-0.854464	-0.00175825	0.275174	0.392848	Cogni/Edu
1508_3	Coffee type: Ground coffee (include espresso	-0.854393	-0.00788846	0.0140751	0.392887	Lifestyle
100012_raw	Vitamin B6	-0.852686	-0.00186894	0.186308	0.393833	Medication
I9_IHD	Ischaemic heart disease	0.852506	0.0179365	0.00297413	0.393933	Diag/Symp
20107_10	Illnesses of father: Alzheimer's disease/dementia	0.85092	0.020238	0.00194984	0.394814	Family
22601_42153302	Job coding: all other personal assistants and secretaries	0.85003	0.00942676	0.00794653	0.395309	Occupation
30070_raw	Red blood cell (erythrocyte) distribution width	-0.849587	-0.00274598	0.102548	0.395555	Other
3144_raw	Heel Broadband ultrasound attenuation	-0.847825	-0.000100651	77.0038	0.396535	Other
6179_4	Mineral and other dietary supplements: Zinc	0.845701	0.0209231	0.00165401	0.39772	Medication
N84	Diagnoses - main ICD10: N84 Polyp of female genital tract	0.842538	0.0312062	0.000759514	0.399487	Diag/Symp
20003_1140884412	Treatment/medication code: sumatriptan	-0.84083	-0.0872058	0.000116724	0.400443	Medication
22601_21113020	Job coding: chemist (analytic	0.838174	0.0193034	0.00158951	0.401933	Occupation
20110_4	Illnesses of mother: Bowel cancer	0.836084	0.0204953	0.00206686	0.403108	Family
5518	Leg pain on walking : effect of standing still	-0.835903	-0.00248058	0.124868	0.403209	Diag/Symp
6153_3	Medication for cholesterol	-0.835685	-0.0391238	0.000531747	0.403332	Medication
20075_irnt	Home location at assessment - north co-ordinate (rounded)	0.833738	0.00377216	0.058355	0.404428	Other
C3_PROSTATE	Malignant neoplasm of prostate	-0.832449	-0.0349844	0.000701397	0.405155	Diag/Symp
C_PROSTATE	Malignant neoplasm of prostate	-0.832449	-0.0349844	0.000701397	0.405155	Diag/Symp
5108_raw	3mm asymmetry angle (right)	0.829968	1.66e-05	2280.3	0.406557	Eye/Hearing
6153_5	Medication for cholesterol	-0.828308	-0.0204757	0.00172349	0.407496	Medication
100002_irnt	Energy	0.827829	0.00163934	0.248657	0.407767	Lifestyle
20002_1439	Non-cancer illness code	0.827645	0.165653	2.43e-05	0.407872	Diag/Symp
5114_irnt	6mm cylindrical power angle (right)	-0.827369	-0.0018843	0.216122	0.408028	Eye/Hearing
20547_3	Activities undertaken to treat depression: Other therapeutic activities such as mindfulness	0.827246	0.0111871	0.00747523	0.408097	Medication
796_irnt	Distance between home and job workplace	-0.821082	-0.00330642	0.0733973	0.4116	Other
100001_raw	Food weight	0.819046	1.71e-06	214225	0.41276	Lifestyle
K52	Diagnoses - main ICD10: K52 Other non-infective gastro-enteritis and colitis	0.817916	0.0252722	0.000932562	0.413405	Diag/Symp
20002_1466	Non-cancer illness code	0.81639	0.0313104	0.000747003	0.414277	Diag/Symp
24018_raw	Nitrogen dioxide air pollution; 2007	-0.813684	-0.000355577	5.6301	0.415826	Other
24004_irnt	Nitrogen oxides air pollution; 2010	0.811915	0.00361166	0.0443077	0.41684	Other
20111_5	Illnesses of siblings: Breast cancer	-0.810286	-0.0225769	0.00181812	0.417776	Family
100005_raw	Carbohydrate	-0.810137	-1.88e-05	2939.01	0.417861	Lifestyle
100022	Alcohol	-0.807377	-0.00177811	0.190995	0.419449	Lifestyle
6144_4	Never eat eggs	0.807033	0.00936047	0.00785651	0.419648	Lifestyle
1428_1	Spread type: Butter/spreadable butter	0.804957	0.0078764	0.0120907	0.420844	Lifestyle
24016_irnt	Nitrogen dioxide air pollution; 2005	0.802357	0.00341352	0.0494912	0.422346	Other
6147_4	Reason for glasses/contact lenses: For 'astigmatism'	0.801824	0.0250093	0.0011064	0.422655	Eye/Hearing
2149	Lifetime number of sexual partners	0.801796	0.00364339	0.0515261	0.422671	Lifestyle
4120_irnt	Heel broadband ultrasound attenuation (right)	0.800676	0.00161312	0.22261	0.423319	Other
20107_9	Illnesses of father: Diabetes	0.798296	0.0125577	0.00455368	0.424699	Family
D25	Diagnoses - main ICD10: D25 Leiomyoma of uterus	0.79737	0.0361866	0.000530334	0.425236	Diag/Symp
20107_2	Illnesses of father: Stroke	0.795598	0.0102918	0.00602455	0.426266	Family
20003_1140860696	Treatment/medication code: lisinopril	-0.79224	-0.0214576	0.00104478	0.428221	Medication
M13_POLYARTHROPATHIES	#Polyarthropathies	0.791825	0.0430089	0.000314104	0.428463	Diag/Symp
5116_raw	3mm cylindrical power (right)	0.791453	0.00318211	0.0790376	0.42868	Eye/Hearing
G6_DISBROTHUNS	Disorders of brain	-0.784724	-0.259686	9.54e-06	0.432615	Diag/Symp
T39	Diagnoses - main ICD10: T39 Poisoning by nonopioid analgesics	0.783917	0.0702141	0.000135642	0.433089	Diag/Symp
22601_81112700	Job coding: machine operator	-0.783653	-0.0425306	0.000336033	0.433244	Occupation
VII_EYE_ADNEXA	Diseases of the eye and adnexa	0.782313	0.0156327	0.00279441	0.434031	Diag/Symp
30190_irnt	Monocyte percentage	-0.781877	-0.001986	0.167723	0.434287	Other
100011_irnt	Iron	-0.77836	-0.00160413	0.287975	0.436357	Lifestyle
100025_raw	Vitamin E	-0.777978	-0.000288451	7.7609	0.436582	Medication
20003_1140879760	Treatment/medication code: bisoprolol	-0.776142	-0.0347821	0.000551717	0.437665	Medication
1807_raw	Father's age at death	-0.776087	-0.000247515	9.32847	0.437697	Family
1588	Average weekly beer plus cider intake	0.775399	0.00459459	0.0357896	0.438104	Lifestyle
24007_irnt	Particulate matter air pollution (pm2.5) absorbance; 2010	0.772649	0.00318888	0.049143	0.43973	Other
I84	Diagnoses - main ICD10: I84 Haemorrhoids	0.771717	0.0214037	0.00125531	0.440282	Diag/Symp
40001_C459	Underlying (primary) cause of death: ICD10: C45.9 Mesothelioma	0.770833	0.00634635	0.0141319	0.440806	Diag/Symp
6139_3	Gas or solid-fuel cooking/heating: An open solid fuel fire that you use regularly in winter time	-0.769937	-0.0127459	0.00368138	0.441338	Other
1468_5	Cereal type: Other (e.g. Cornflakes	0.769059	0.00814895	0.00926045	0.441858	Lifestyle
20003_1141145660	Treatment/medication code: valsartan	0.76742	0.0567212	0.000180859	0.442832	Medication
22608_1	Workplace very hot: Sometimes	0.766901	0.00432397	0.036258	0.44314	Occupation
20403	Amount of alcohol drunk on a typical drinking day	-0.766406	-0.00210625	0.153056	0.443435	Lifestyle
20546_1	Substances taken for depression: Unprescribed medication (more than once)	0.765942	0.0125602	0.00375791	0.443711	Medication
20003_1140911658	Treatment/medication code: imigran 50mg tablet	0.765264	0.0954909	5.96e-05	0.444114	Medication
24019_irnt	Particulate matter air pollution (pm10); 2007	0.764758	0.00324839	0.0590606	0.444416	Other
20003_1140883548	Treatment/medication code: ipratropium	0.763678	0.134769	4.16e-05	0.445059	Medication
I71	Diagnoses - main ICD10: I71 Aortic aneurysm and dissection	-0.760112	-0.0896313	6.74e-05	0.447188	Diag/Symp
2644	Light smokers	-0.75771	-0.00363921	0.0408261	0.448625	Lifestyle
20002_1281	Non-cancer illness code	-0.75751	-0.0756561	0.000112741	0.448744	Diag/Symp
100003_raw	Protein	0.756682	4.76e-05	222.041	0.449241	Lifestyle
22601_34313159	Job coding: journalist	-0.755409	-0.0278236	0.000779117	0.450004	Occupation
5105_raw	6mm strong meridian angle (left)	-0.752441	-3.99e-05	386.316	0.451786	Eye/Hearing
22601_42163095	Job coding: receptionist	-0.749379	-0.0368038	0.000479894	0.453629	Occupation
398	Number of correct matches in round	-0.748737	-0.0168894	0.00271359	0.454016	Cogni/Edu
5112_irnt	3mm cylindrical power angle (left)	0.748166	0.00174856	0.19699	0.45436	Eye/Hearing
100007_raw	Polyunsaturated fat	0.746453	0.00018122	20.3909	0.455394	Lifestyle
2395_2	Hair/balding pattern: Pattern 2	-0.745397	-0.00607607	0.0180054	0.456032	Other
I9_PHLETHROMBDVTLOW	DVT of lower extremities	0.745028	0.0549657	0.000251989	0.456255	Diag/Symp
100008_raw	Total sugars	0.743326	2.21e-05	969.051	0.457284	Lifestyle
C3_MESOTHELIOMA	Mesothelioma	0.742442	0.184652	1.47e-05	0.457819	Diag/Symp
C_MESOTHELIOMA	Mesothelioma	0.742442	0.184652	1.47e-05	0.457819	Diag/Symp
M13_IMPINGEMENT	Impingement syndrome of shoulder	0.741202	0.0448065	0.00032834	0.458571	Diag/Symp
6157_2	Why stopped smoking: Doctor's advice	0.740726	0.00691323	0.0108786	0.45886	Lifestyle
1418_6	Milk type used: Never/rarely have milk	-0.740198	-0.0191711	0.001388	0.45918	Lifestyle
20002_1226	Non-cancer illness code	0.738601	0.0116732	0.00368503	0.46015	Diag/Symp
I9_VTE	Venous thromboembolism	0.737116	0.0294612	0.000472299	0.461052	Diag/Symp
20003_1141182628	Treatment/medication code: tiotropium	-0.73617	-0.0770277	9.25e-05	0.461627	Medication
20003_1193	Treatment/medication code: omega-3/fish oil supplement	0.735339	0.0210149	0.00121922	0.462133	Medication
22147_raw	Age asthma diagnosed by doctor	0.735322	4.05e-05	397.707	0.462143	Diag/Symp
5983_raw	ECG	-0.733382	-8.87e-05	59.09	0.463326	Other
I9_MI	Myocardial infarction	0.731565	0.0282363	0.000787836	0.464434	Diag/Symp
I9_MI_STRICT	Myocardial infarction	0.731565	0.0282363	0.000787836	0.464434	Diag/Symp
130_irnt	Place of birth in UK - east co-ordinate	-0.730315	-0.00234065	0.107098	0.465197	Other
6034	Target heart rate achieved	-0.730216	-0.00507251	0.0254996	0.465258	Other
M13_RHEUMA	Rheumatoid arthritis	-0.730209	-0.0577179	0.000165681	0.465263	Diag/Symp
4101_raw	Heel broadband ultrasound attenuation (left)	-0.72814	-8.12e-05	87.1044	0.466528	Other
20002_1162	Non-cancer illness code	0.727914	0.033649	0.000625577	0.466666	Diag/Symp
3536_raw	Age started hormone-replacement therapy (HRT)	-0.726493	-0.000311443	5.86558	0.467536	Medication
2463	Fractured/broken bones in last 5 years	0.725406	0.0120984	0.00397075	0.468203	Diag/Symp
20540	Multiple worries during worst period of anxiety	0.724915	0.00293685	0.0602577	0.468504	Diag/Symp
30500_raw	Microalbumin in urine	0.723842	1.65e-05	1777.24	0.469163	Other
20077	Number of diet questionnaires completed	0.720733	0.00226931	0.119119	0.471074	Lifestyle
K85	Diagnoses - main ICD10: K85 Acute pancreatitis	0.720002	0.063136	0.000127891	0.471524	Diag/Symp
5102_raw	6mm weak meridian angle (left)	0.715547	2.06e-05	849.416	0.474271	Eye/Hearing
KNEE_ARTHROSIS	Gonarthrosis [arthrosis of knee](FG)	0.714438	0.0211457	0.0013817	0.474956	Diag/Symp
M17	Diagnoses - main ICD10: M17 Gonarthrosis [arthrosis of knee]	0.714438	0.0211457	0.0013817	0.474956	Diag/Symp
3786_raw	Age asthma diagnosed	0.713376	6.69e-05	128.51	0.475613	Diag/Symp
20118_12	Home area population density - urban or rural: Scotland - Other Urban Area	-0.712502	-0.0330969	0.000464523	0.476154	Other
20110_5	Illnesses of mother: Breast cancer	-0.7117	-0.0118217	0.00340923	0.476651	Family
22506_111	Tobacco smoking: Smokes on most or all days	0.711328	0.0112574	0.00366296	0.476881	Lifestyle
5256_raw	Corneal hysteresis (right)	-0.710783	-0.000652936	1.34542	0.477218	Eye/Hearing
1379	Lamb/mutton intake	0.706457	0.00432205	0.0276551	0.479904	Lifestyle
6142_2	Current employment status: Retired	-0.705869	-0.00942162	0.00476613	0.48027	Occupation
5158_irnt	6mm asymmetry index (right)	0.705071	0.0014149	0.359947	0.480766	Eye/Hearing
103990	Vegetable consumers	-0.704294	-0.00345462	0.0333808	0.48125	Lifestyle
20003_1140876146	Treatment/medication code: rhinocort 50micrograms nasal spray	0.703596	0.196852	1.27e-05	0.481685	Medication
C50	Diagnoses - main ICD10: C50 Malignant neoplasm of breast	-0.703446	-0.0238917	0.000933012	0.481778	Diag/Symp
H7_ENTROPION	Entropion and trichiasis of eyelid	0.70117	0.105917	5.18e-05	0.483197	Diag/Symp
4120_raw	Heel broadband ultrasound attenuation (right)	0.699344	7.59e-05	79.8956	0.484337	Other
5157_raw	6mm asymmetry index (left)	-0.699059	-0.000110083	37.224	0.484515	Eye/Hearing
22601_41143216	Job coding: officer of ngo	0.696257	0.0143018	0.00270283	0.486268	Occupation
100170	Fizzy drink intake	0.695887	0.00205778	0.0995883	0.4865	Lifestyle
3710	Length of menstrual cycle	0.694452	0.00118433	0.355388	0.487399	Other
6155_1	Vitamin and mineral supplements: Vitamin A	-0.69367	-0.0309199	0.000661341	0.487889	Medication
20405_0	Ever had known person concerned about	-0.69308	-0.00878909	0.00838552	0.488259	Lifestyle
41248_1001	Destinations on discharge from hospital (recoded): Usual Place of residence: Living with relatives	0.692669	0.019004	0.00123884	0.488517	Other
5507	Leg pain on walking : action taken	0.69256	0.00148752	0.206302	0.488586	Diag/Symp
404_raw	Duration to first press of snap-button in each round	-0.691747	-2.61e-05	913.163	0.489096	Cogni/Edu
1578	Average weekly champagne plus white wine intake	-0.690788	-0.00320349	0.0513178	0.489699	Lifestyle
J18	Diagnoses - main ICD10: J18 Pneumonia	0.68357	0.0329586	0.000509138	0.494247	Diag/Symp
3526_irnt	Mother's age at death	-0.683175	-0.00288265	0.0676199	0.494496	Family
5118_irnt	6mm cylindrical power (left)	0.678987	0.00152981	0.229131	0.497146	Eye/Hearing
100019_irnt	Carotene	-0.678678	-0.00142424	0.230473	0.497342	Medication
20153_irnt	Forced expiratory volume in 1-second (FEV1)	-0.6777	-0.00257244	0.0692209	0.497962	Other
3148_irnt	Heel bone mineral density (BMD)	-0.673732	-0.00129249	0.282355	0.500482	Other
5102_irnt	6mm weak meridian angle (left)	0.672219	0.00129558	0.236551	0.501444	Eye/Hearing
2867_raw	Age started smoking in former smokers	-0.668096	-0.000489868	1.95053	0.504072	Lifestyle
3799	Headaches for 3+ months	0.666979	0.00280882	0.0491122	0.504786	Diag/Symp
20002_1287	Non-cancer illness code	0.666935	0.0283369	0.000522522	0.504814	Diag/Symp
20002_1478	Non-cancer illness code	0.665141	0.0488318	0.000222051	0.50596	Diag/Symp
C43	Diagnoses - main ICD10: C43 Malignant melanoma of skin	-0.664836	-0.0437803	0.000196555	0.506155	Diag/Symp
20084_473	Vitamin and/or mineral supplement use: Glucosamine/chondroitin	0.663813	0.00334015	0.029314	0.50681	Medication
757_raw	Time employed in main current job	-0.662866	-0.000289438	8.15303	0.507416	Occupation
5133_irnt	6mm strong meridian (right)	-0.662278	-0.00102604	0.422897	0.507793	Eye/Hearing
24018_irnt	Nitrogen dioxide air pollution; 2007	-0.661399	-0.00330777	0.0522837	0.508356	Other
104340	Fresh tomato intake	-0.661088	-0.00103452	0.519671	0.508556	Lifestyle
5099_raw	3mm weak meridian (right)	0.659328	0.000750033	0.915053	0.509685	Eye/Hearing
6142_6	Current employment status: Doing unpaid or voluntary work	-0.654134	-0.0188629	0.00136414	0.513026	Occupation
5843_3	Which eye(s) affected by myopia (short sight): Both eyes	-0.652059	-0.00321527	0.0433108	0.514363	Diag/Symp
20439	Frequency of depressed days during worst episode of depression	0.650647	0.00216809	0.0881655	0.515274	Diag/Symp
22601_24323289	Job coding: town planner	-0.650483	-0.0402469	0.000297864	0.515381	Occupation
20002_1112	Non-cancer illness code	0.650379	0.0615075	0.00012035	0.515447	Diag/Symp
6155_2	Vitamin and mineral supplements: Vitamin B	0.646988	0.0177804	0.00142679	0.51764	Medication
22617_2441	Job SOC coding: Public service administrative professionals	0.641808	0.0122143	0.00214697	0.520998	Occupation
C_STROKE	STROKE	0.641631	0.0286064	0.000650625	0.521113	Diag/Symp
1628	Alcohol intake versus 10 years previously	-0.641165	-0.00368106	0.0300184	0.521416	Lifestyle
5117_irnt	6mm cylindrical power (right)	0.639876	0.00159709	0.194149	0.522253	Eye/Hearing
24020_irnt	Average daytime sound level of noise pollution	0.638074	0.00396263	0.0329044	0.523426	Other
5255_irnt	Intra-ocular pressure	-0.63701	-0.00127256	0.271339	0.524118	Eye/Hearing
4124_raw	Heel bone mineral density (BMD) (right)	-0.636638	-0.0101545	0.00444751	0.52436	Other
24023_irnt	Average 16-hour sound level of noise pollution	0.634703	0.00389087	0.0327406	0.525622	Other
100016_raw	Potassium	-0.634288	-9.11e-07	638799	0.525893	Medication
20110_1	Illnesses of mother: Heart disease	0.633657	0.00927825	0.00656905	0.526304	Family
6177_100	Medication for cholesterol	-0.630427	-0.00418475	0.0256324	0.528415	Medication
E04	Diagnoses - main ICD10: E04 Other non-toxic goitre	-0.628441	-0.0570347	0.000109625	0.529715	Diag/Symp
1835	Mother still alive	-0.627338	-0.00808662	0.00622057	0.530438	Family
3148_raw	Heel bone mineral density (BMD)	-0.626801	-0.0100304	0.00445711	0.53079	Other
C3_COLON	Malignant neoplasm of colon	0.625758	0.0382915	0.000267267	0.531474	Diag/Symp
C_COLON	Malignant neoplasm of colon	0.625758	0.0382915	0.000267267	0.531474	Diag/Symp
20003_1140879842	Treatment/medication code: propranolol	0.623633	0.0451759	0.000224486	0.532869	Medication
24024_irnt	Average 24-hour sound level of noise pollution	0.622261	0.0038714	0.0324668	0.53377	Other
22601_23293164	Job coding: researcher in broadcasting	-0.621356	-0.0461948	0.00021527	0.534365	Occupation
20003_1187	Treatment/medication code: chondroitin product	0.615942	0.0275906	0.000457487	0.537933	Medication
400_raw	Time to complete round	-0.614954	-2.41e-05	753.903	0.538585	Cogni/Edu
E66	Diagnoses - main ICD10: E66 Obesity	0.614325	0.105049	3.61e-05	0.539	Diag/Symp
5001	FI7 : synonym	-0.613996	-0.00512014	0.0182302	0.539218	Cogni/Edu
20018	Prospective memory result	-0.613762	-0.00359028	0.0361065	0.539373	Cogni/Edu
20003_1140860806	Treatment/medication code: ramipril	0.611996	0.0127487	0.00180446	0.540541	Medication
22133	Doctor diagnosed sarcoidosis	-0.609873	-0.0248825	0.000710391	0.541946	Diag/Symp
22601_11853100	Job coding: residential manager	-0.609066	-0.0300549	0.000463416	0.542481	Occupation
5132_raw	3mm strong meridian (right)	0.608119	0.000678933	0.970551	0.543109	Eye/Hearing
78_raw	Heel bone mineral density (BMD) T-score	-0.605592	-0.00114329	0.341773	0.544786	Other
104460	Banana intake	-0.601228	-0.00113764	0.27782	0.547688	Lifestyle
3147_raw	Heel quantitative ultrasound index (QUI)	-0.60081	-6.39e-05	107.478	0.547967	Other
100670	White wine intake	-0.600161	-0.00127431	0.263697	0.548399	Lifestyle
5098_raw	6mm weak meridian (right)	0.600045	0.000669928	1.06283	0.548476	Eye/Hearing
5264_raw	Corneal hysteresis (left)	0.598279	0.000538898	1.5381	0.549654	Eye/Hearing
134	Number of self-reported cancers	0.598264	0.00989132	0.00375701	0.549664	Diag/Symp
20003_1140866122	Treatment/medication code: bendrofluazide	-0.598178	-0.0441709	0.000194145	0.549721	Medication
100016_irnt	Potassium	-0.597502	-0.00120747	0.276621	0.550172	Medication
100014_irnt	Folate	-0.597352	-0.00127018	0.275597	0.550272	Medication
24012_irnt	Inverse distance to the nearest major road	0.596872	0.00293332	0.039599	0.550593	Other
24021_irnt	Average evening sound level of noise pollution	0.596697	0.00371814	0.0328327	0.550709	Other
CHRONNAS	Chron's disease NAS	-0.596499	-0.0673553	7.82e-05	0.550842	Diag/Symp
3064_irnt	Peak expiratory flow (PEF)	-0.595906	-0.00264137	0.0635897	0.551238	Other
M13_GANGLION	Ganglion	0.595896	0.0405043	0.000221212	0.551245	Diag/Symp
6160_5	Leisure/social activities: Other group activity	0.595776	0.0065813	0.0075777	0.551325	Lifestyle
2654_4	Non-butter spread type details: Soft (tub) margarine	-0.595317	-0.00671745	0.00818202	0.551632	Lifestyle
20405_2	Ever had known person concerned about	0.593743	0.00894441	0.00445921	0.552684	Lifestyle
23130_irnt	Trunk predicted mass	0.593705	0.00221259	0.079819	0.55271	Other
1448_3	Bread type: Wholemeal or wholegrain	-0.593171	-0.00498878	0.0139378	0.553067	Lifestyle
670_4	Type of accommodation lived in: Sheltered accommodation	-0.59223	-0.0629245	8.42e-05	0.553697	Other
1508_2	Coffee type: Instant coffee	0.591697	0.00582474	0.0164932	0.554053	Lifestyle
5103_irnt	3mm weak meridian angle (left)	0.591661	0.00146344	0.193923	0.554078	Eye/Hearing
24022_irnt	Average night-time sound level of noise pollution	0.59118	0.00372371	0.0326487	0.5544	Other
22507_raw	Age of stopping smoking	-0.590113	-8.62e-05	49.7611	0.555115	Lifestyle
ASTHMA_MEDICATIO_COMORB	Medication related adverse effects	-0.58822	-0.014835	0.00219226	0.556385	Diag/Symp
20548_9	Manifestations of mania or irritability: I was more active than usual	0.588197	0.00809922	0.00558725	0.5564	Other
22617_2321	Job SOC coding: Scientific researchers	0.588155	0.0138604	0.00180647	0.556428	Occupation
5101_irnt	6mm weak meridian angle (right)	-0.587386	-0.0014113	0.217488	0.556945	Eye/Hearing
100015_irnt	Vitamin C	-0.587028	-0.00117144	0.263929	0.557185	Medication
30220_irnt	Basophill percentage	-0.58674	-0.00195738	0.0764477	0.557379	Other
3466	Time from waking to first cigarette	0.585265	0.00054349	0.707239	0.55837	Lifestyle
E11	Diagnoses - main ICD10: E11 Non-insulin-dependent diabetes mellitus	-0.584221	-0.0712425	8.37e-05	0.559072	Diag/Symp
6141_2	How are people in household related to participant: Son and/or daughter (include step-children)	0.579934	0.00627856	0.00672119	0.561959	Other
22617_3431	Job SOC coding: Journalists	-0.577364	-0.0221824	0.000703436	0.563694	Occupation
20003_1141171646	Treatment/medication code: pioglitazone	-0.576501	-0.0691936	7.16e-05	0.564276	Medication
100012_irnt	Vitamin B6	-0.576255	-0.0010303	0.259774	0.564443	Medication
20544_1	Mental health problems ever diagnosed by a professional: Social anxiety or social phobia	-0.574927	-0.0169612	0.0013081	0.565341	Diag/Symp
H7_LENS	Disorders of lens	-0.572191	-0.0138934	0.00206098	0.567192	Diag/Symp
R91	Diagnoses - main ICD10: R91 Abnormal findings on diagnostic imaging of lung	0.571677	0.0666967	0.000111032	0.567541	Diag/Symp
30110_irnt	Platelet distribution width	0.568748	0.0011924	0.190758	0.569527	Other
T86	Diagnoses - main ICD10: T86 Failure and rejection of transplanted organs and tissues	-0.564645	-0.148957	1.42e-05	0.572316	Diag/Symp
1150_3	Usual side of head for mobile phone use: Equally left and right	0.563387	0.0101588	0.00298194	0.573171	Other
4620	Number of depression episodes	0.560093	0.00149709	0.184909	0.575416	Diag/Symp
5112_raw	3mm cylindrical power angle (left)	0.55744	1.86e-05	888.998	0.577227	Eye/Hearing
40001_J841	Underlying (primary) cause of death: ICD10: J84.1 Other interstitial pulmonary diseases with fibrosis	0.556769	0.00488541	0.0144346	0.577686	Diag/Symp
20003_1141188442	Treatment/medication code: glucosamine product	0.551932	0.0125318	0.00235008	0.580995	Medication
5134_irnt	6mm strong meridian (left)	-0.548936	-0.000814751	0.438139	0.58305	Eye/Hearing
5098_irnt	6mm weak meridian (right)	0.546576	0.000925784	0.456087	0.58467	Eye/Hearing
1408	Cheese intake	0.546541	0.00201647	0.0752901	0.584694	Lifestyle
971	Frequency of walking for pleasure in last 4 weeks	0.54393	0.00180145	0.157245	0.58649	Other
III_BLOOD_IMMUN	Diseases of the blood and blood-forming organs and certain disorders involving the immune mechanism	0.54295	0.0154328	0.00100025	0.587164	Diag/Symp
1747_1	Hair colour (natural	-0.54191	-0.00439991	0.0138776	0.587881	Other
22611_1	Workplace had a lot of cigarette smoke from other people smoking: Sometimes	0.541141	0.00285365	0.0393674	0.58841	Occupation
20522	Been in a confiding relationship as an adult	0.541134	0.00132498	0.21758	0.588416	Other
23130_raw	Trunk predicted mass	-0.538715	-0.000411744	2.0927	0.590083	Other
5201_irnt	logMAR	-0.538381	-0.00164905	0.154948	0.590314	Eye/Hearing
M72	Diagnoses - main ICD10: M72 Fibroblastic disorders	-0.535462	-0.0244852	0.000459416	0.59233	Diag/Symp
22601_21133024	Job coding: mathematician	-0.53463	-0.041516	0.000156736	0.592906	Occupation
20455_irnt	Age when last took cannabis	-0.534155	-0.000747694	0.457335	0.593234	Lifestyle
C3_BREAST_3	Malignant neoplasm of breast	0.533856	0.0182808	0.00103554	0.593441	Diag/Symp
C_BREAST_3	Malignant neoplasm of breast	0.533856	0.0182808	0.00103554	0.593441	Diag/Symp
2217_raw	Age started wearing glasses or contact lenses	-0.53074	-0.000109926	27.6043	0.595599	Other
2654_6	Non-butter spread type details: Olive oil based spread (eg: Bertolli)	0.529151	0.00472143	0.0125823	0.596701	Lifestyle
6179_3	Mineral and other dietary supplements: Calcium	0.528486	0.0141876	0.00243934	0.597162	Medication
M13_MUSCLE	Disorders of muscles	0.526146	0.0889121	4.47e-05	0.598787	Diag/Symp
5158_raw	6mm asymmetry index (right)	0.524635	8.18e-05	36.3527	0.599837	Eye/Hearing
94_raw	Diastolic blood pressure	0.523651	7.44e-05	50.9064	0.600521	Other
1389	Pork intake	0.521864	0.00339	0.0245595	0.601765	Lifestyle
E4_OBESITYNAS	Obesity	0.519601	0.0910197	3.86e-05	0.603342	Diag/Symp
6158_1	Why reduced smoking: Illness or ill health	0.515294	0.00154195	0.145873	0.606347	Lifestyle
22617_8111	Job SOC coding: Food	-0.512737	-0.0271116	0.000333673	0.608135	Occupation
H53	Diagnoses - main ICD10: H53 Visual disturbances	-0.511243	-0.0749056	5.19e-05	0.609181	Diag/Symp
H7_VISUDISTURB	Visual disturbances	-0.511243	-0.0749056	5.19e-05	0.609181	Diag/Symp
20407	Frequency of failure to fulfil normal expectations due to drinking alcohol in last year	-0.51105	-0.00319278	0.022644	0.609316	Lifestyle
K11_APPENDIX	Diseases of appendix	-0.510842	-0.0362209	0.000268843	0.609462	Diag/Symp
N32	Diagnoses - main ICD10: N32 Other disorders of bladder	0.508962	0.0259817	0.000440255	0.610779	Diag/Symp
22506_112	Tobacco smoking: Occasionally	0.506572	0.00892643	0.00212873	0.612455	Lifestyle
100004_irnt	Fat	0.50615	0.00101752	0.230537	0.612751	Lifestyle
M13_DISSYNOTENDNAS	Other specified/unspecified disorders of synovium and tendon +Other specified/unspecified bursopathies	0.503773	0.0833958	3.5e-05	0.614421	Diag/Symp
20117_0	Alcohol drinker status: Never	-0.503524	-0.0133008	0.00136518	0.614596	Lifestyle
4674	Private healthcare	-0.503303	-0.00274676	0.0520053	0.614751	Other
5474	Leg pain when walking uphill or hurrying	0.503292	0.00163641	0.107816	0.614759	Diag/Symp
22601_23143401	Job coding: secondary school teacher or teaching professional (including head teacher)	-0.503273	-0.00507003	0.0102878	0.614772	Occupation
3872_irnt	Age of primiparous women at birth of child	-0.50285	-0.000761879	0.469952	0.61507	Lifestyle
22617_3211	Job SOC coding: Nurses	0.502846	0.00667807	0.00650992	0.615072	Occupation
22702_irnt	Home location - east co-ordinate (rounded)	0.50155	0.00237802	0.0672568	0.615984	Other
H7_ECTROPION	Ectropion of eyelid	0.498306	0.0918388	3.02e-05	0.618268	Diag/Symp
6162_4	Types of transport used (excluding work): Cycle	0.49733	0.00915134	0.00317111	0.618957	Lifestyle
20003_1140909788	Treatment/medication code: sodium cromoglicate	0.496805	0.0876675	3.21e-05	0.619326	Medication
100760	Breakfast cereal consumed	0.496297	0.00248935	0.0571576	0.619685	Lifestyle
5132_irnt	3mm strong meridian (right)	0.496209	0.00086503	0.413588	0.619747	Eye/Hearing
5157_irnt	6mm asymmetry index (left)	-0.495715	-0.000926415	0.388958	0.620095	Eye/Hearing
M13	Diagnoses - main ICD10: M13 Other arthritis	0.493284	0.0566957	0.000126887	0.621812	Diag/Symp
RHEU_ARTHRITIS_OTH	Other arthritis (FG)	0.493284	0.0566957	0.000126887	0.621812	Diag/Symp
100590	Red wine intake	-0.491457	-0.000832379	0.361537	0.623103	Lifestyle
20003_1140879540	Treatment/medication code: fluoxetine	0.490103	0.0275086	0.000390545	0.624061	Medication
21021_irnt	Pulse wave Arterial Stiffness index	0.488582	0.00146318	0.110436	0.625138	Other
6155_100	Vitamin and mineral supplements: None of the above	0.488156	0.00395047	0.0110735	0.625439	Medication
6155_3	Vitamin and mineral supplements: Vitamin C	-0.487813	-0.00859796	0.00324257	0.625682	Medication
20525	Able to pay rent/mortgage as an adult	-0.487439	-0.00186965	0.0836664	0.625947	Other
100002_raw	Energy	0.487398	2.14e-07	2.41927e+06	0.625976	Lifestyle
2654_2	Non-butter spread type details: Flora Pro-Active or Benecol	-0.487192	-0.0060689	0.00816547	0.626122	Lifestyle
24005_raw	Particulate matter air pollution (pm10); 2010	-0.484928	-0.00147099	0.13453	0.627728	Other
20003_1140927328	Treatment/medication code: terbinafine	-0.482124	-0.0542826	7.01e-05	0.629718	Medication
2453	Cancer diagnosed by doctor	0.481794	0.0107651	0.00251948	0.629952	Diag/Symp
I12	Diagnoses - main ICD10: I12 Hypertensive renal disease	0.481723	0.0878352	2.58e-05	0.630003	Diag/Symp
20107_1	Illnesses of father: Heart disease	0.479767	0.00460566	0.0110939	0.631393	Family
5100_irnt	3mm weak meridian angle (right)	0.478592	0.00122211	0.189637	0.632229	Eye/Hearing
20003_1141168318	Treatment/medication code: clopidogrel	0.472069	0.0295858	0.000240497	0.636878	Medication
M13_HAMMERTOE	Other hammer toe(s) (acquired)	0.470838	0.0586365	7.74e-05	0.637756	Diag/Symp
1518	Hot drink temperature	0.469922	0.00332968	0.0227625	0.638411	Lifestyle
22610_0	Workplace full of chemical or other fumes: Rarely/never	0.469164	0.00547757	0.00670643	0.638952	Occupation
23129_raw	Trunk fat-free mass	-0.469073	-0.000346811	2.38852	0.639017	Other
2395_1	Hair/balding pattern: Pattern 1	0.468886	0.00226169	0.049039	0.639151	Other
5119_irnt	3mm cylindrical power (left)	0.466842	0.00111457	0.215239	0.640613	Eye/Hearing
100160	Low calorie drink intake	0.466549	0.00102253	0.236999	0.640823	Lifestyle
2966_irnt	Age high blood pressure diagnosed	0.466407	0.0012441	0.124534	0.640924	Diag/Symp
20003_1141177600	Treatment/medication code: rosiglitazone	0.465565	0.0536498	5.04e-05	0.641527	Medication
104020	Fried potatoes intake	-0.465562	-0.000797636	0.309804	0.641529	Lifestyle
1747_6	Hair colour (natural	0.465347	0.0273292	0.000455123	0.641683	Other
20003_1140861958	Treatment/medication code: simvastatin	0.461527	0.00641385	0.00481012	0.644421	Medication
S01	Diagnoses - main ICD10: S01 Open wound of head	-0.461364	-0.0323724	0.000152704	0.644537	Diag/Symp
6142_3	Current employment status: Looking after home and/or family	0.459405	0.0171982	0.00152426	0.645943	Occupation
5208_irnt	logMAR	-0.459257	-0.0010845	0.191468	0.64605	Eye/Hearing
1359	Poultry intake	0.458715	0.00238016	0.0407448	0.646439	Lifestyle
6150_1	Vascular/heart problems diagnosed by doctor: Heart attack	0.458211	0.0199022	0.000970905	0.646801	Diag/Symp
20110_10	Illnesses of mother: Alzheimer's disease/dementia	0.457102	0.00841001	0.0029874	0.647598	Family
5160_raw	3mm regularity index (right)	-0.457019	-0.000791466	0.387809	0.647657	Eye/Hearing
5088_raw	Astigmatism angle (right)	0.45639	2.12e-05	410.409	0.64811	Eye/Hearing
22617_4216	Job SOC coding: Receptionists	-0.452915	-0.0116683	0.00240207	0.65061	Occupation
20408	Frequency of memory loss due to drinking alcohol in last year	0.450326	0.00158272	0.0476131	0.652475	Lifestyle
22601_81322815	Job coding: assembler	-0.44961	-0.026719	0.000285905	0.652991	Occupation
I42	Diagnoses - main ICD10: I42 Cardiomyopathy	-0.449577	-0.0659468	4.87e-05	0.653015	Diag/Symp
I95	Diagnoses - main ICD10: I95 Hypotension	0.447797	0.0450113	8.01e-05	0.654299	Diag/Symp
6148_2	Eye problems/disorders: Glaucoma	-0.447121	-0.00655672	0.00519729	0.654788	Diag/Symp
3669	Lifetime number of same-sex sexual partners	-0.4448	-0.000446965	0.804622	0.656464	Lifestyle
22660_103	Gap coding: Full-time or part-time education	0.443157	0.00266811	0.028126	0.657652	Occupation
20003_1141192736	Treatment/medication code: ezetimibe	-0.442455	-0.0287728	0.000237573	0.65816	Medication
Z42	Diagnoses - main ICD10: Z42 Follow-up care involving plastic surgery	0.44227	0.0260204	0.000191879	0.658294	Diag/Symp
20116_2	Smoking status: Current	0.440895	0.00598624	0.00588183	0.659289	Lifestyle
6139_1	Gas or solid-fuel cooking/heating: A gas hob or gas cooker	0.440391	0.0053679	0.00756785	0.659654	Other
22601_61143103	Job coding: houseparent	-0.438738	-0.0152376	0.000995714	0.660852	Occupation
22601_23153402	Job coding: primary /junior school teacher or teaching professional	0.433904	0.00420791	0.00792339	0.664358	Occupation
5115_irnt	3mm cylindrical power angle (right)	0.430559	0.00118896	0.188885	0.666789	Eye/Hearing
100025_irnt	Vitamin E	-0.427785	-0.000977912	0.289007	0.668807	Medication
20090_371	Type of fat/oil used in cooking: Polyunsaturated margarine	0.426781	0.00307697	0.0185717	0.669539	Lifestyle
5113_raw	6mm cylindrical power angle (left)	0.426719	9.69e-06	865.275	0.669584	Eye/Hearing
2664_4	Reason for reducing amount of alcohol drunk: Financial reasons	-0.425551	-0.00555886	0.00463579	0.670435	Lifestyle
K42	Diagnoses - main ICD10: K42 Umbilical hernia	0.425376	0.0283025	0.000246674	0.670562	Diag/Symp
728	Number of vehicles in household	-0.424803	-0.00244381	0.035219	0.67098	Other
2664_2	Reason for reducing amount of alcohol drunk: Doctor's advice	-0.424141	-0.00842314	0.00202261	0.671463	Lifestyle
22605_raw	Work hours per week - exact value	0.422958	8.19e-05	30.2345	0.672326	Occupation
5162_raw	6mm regularity index (left)	0.421902	0.000426861	0.712943	0.673097	Eye/Hearing
20003_1140862476	Treatment/medication code: beclazone 50 inhaler	-0.420867	-0.0403845	0.000113321	0.673852	Medication
22617_2211	Job SOC coding: Medical practitioners	0.418869	0.00782621	0.00202994	0.675312	Occupation
23129_irnt	Trunk fat-free mass	0.417247	0.00150062	0.0850231	0.676498	Other
2966_raw	Age high blood pressure diagnosed	0.416682	0.000125494	11.3553	0.676911	Diag/Symp
2794_raw	Age started oral contraceptive pill	-0.41619	-0.000280186	1.4763	0.677271	Lifestyle
20002_1463	Non-cancer illness code	0.413543	0.0308661	0.000197429	0.679209	Diag/Symp
5097_irnt	6mm weak meridian (left)	0.413371	0.000797343	0.412627	0.679335	Eye/Hearing
100010	Portion size	0.412787	0.000469702	1.1844	0.679762	Lifestyle
C18	Diagnoses - main ICD10: C18 Malignant neoplasm of colon	-0.41233	-0.0207242	0.000250719	0.680098	Diag/Symp
5156_irnt	3mm asymmetry index (left)	0.412313	0.00106226	0.189383	0.68011	Eye/Hearing
100001_irnt	Food weight	-0.410398	-0.000963557	0.264513	0.681514	Lifestyle
4291	Number of attempts	0.406251	0.00303004	0.0206806	0.684558	Cogni/Edu
22601_21323059	Job coding: software professional	-0.405929	-0.00510714	0.00515373	0.684795	Occupation
E4_DM1KETO	Type 1 diabetes with ketoacidosis	0.404119	0.136406	1.29e-05	0.686125	Diag/Symp
670_1	Type of accommodation lived in: A house or bungalow	-0.403983	-0.00703731	0.00380182	0.686225	Other
110001	Invitation to complete online 24-hour recall dietary questionnaire	-0.401435	-0.00135177	0.0661157	0.6881	Other
1747_4	Hair colour (natural	0.397644	0.00225034	0.0298974	0.690893	Other
30100_raw	Mean platelet (thrombocyte) volume	0.396943	0.000661769	0.280673	0.691409	Other
20002_1398	Non-cancer illness code	0.394557	0.0190494	0.000521258	0.69317	Diag/Symp
22704_irnt	Home location - north co-ordinate (rounded)	0.392362	0.00170213	0.0619046	0.694791	Other
5375_irnt	Longest period of unenthusiasm / disinterest	0.392251	0.000801948	0.3834	0.694872	Diag/Symp
6151_1	Fractured bone site(s): Ankle	-0.391427	-0.0153408	0.0005255	0.695481	Diag/Symp
6020_33	Completion status of test: Heart rate reached safety level	-0.390821	-0.0035921	0.0131165	0.69593	Other
6162_100	Types of transport used (excluding work): None of the above	0.386722	0.0480836	6.81e-05	0.698962	Lifestyle
6148_4	Eye problems/disorders: Cataract	0.385719	0.00394464	0.00874768	0.699705	Diag/Symp
24007_raw	Particulate matter air pollution (pm2.5) absorbance; 2010	-0.385521	-0.00793767	0.00321927	0.699851	Other
4979	FI5 : family relationship calculation	0.382806	0.00139111	0.0350273	0.701864	Cogni/Edu
22617_1222	Job SOC coding: Conference and exhibition managers	-0.380529	-0.0346772	0.000112088	0.703553	Occupation
PRIM_KNEEARTHROSIS	Primary gonarthrosis	0.37871	0.0402068	8.49e-05	0.704904	Diag/Symp
II_NEOPLASM	Neoplasms	0.378583	0.00449944	0.006441	0.704997	Diag/Symp
22601_32113072	Job coding: nurse (of any kind	0.378436	0.00485338	0.00632818	0.705107	Occupation
30280_irnt	Immature reticulocyte fraction	0.377907	0.000844468	0.125943	0.7055	Other
2624	Frequency of heavy DIY in last 4 weeks	0.377797	0.00124308	0.135934	0.705581	Other
Z09	Diagnoses - main ICD10: Z09 Follow-up examination after treatment for conditions other than malignant neoplasms	0.376873	0.016289	0.000840627	0.706268	Diag/Symp
20002_1312	Non-cancer illness code	-0.375115	-0.0151392	0.000619402	0.707575	Diag/Symp
20003_1140922174	Treatment/medication code: alendronate sodium	0.375072	0.0184409	0.000450876	0.707607	Medication
20003_1140909790	Treatment/medication code: chlorphenamine	0.374334	0.086097	1.82e-05	0.708156	Medication
COLITNONINFNAS	Noninfectious colitis NAS	0.372723	0.0116058	0.00087625	0.709355	Diag/Symp
H7_GLAUCNAS	Other and unspecified glaucoma	-0.372475	-0.0634878	6.08e-05	0.70954	Diag/Symp
I9_HYPTENSHR	Hypertensive heart and/or renal disease	0.371851	0.0658169	3.48e-05	0.710004	Diag/Symp
5113_irnt	6mm cylindrical power angle (left)	0.370509	0.000663384	0.231887	0.711003	Eye/Hearing
5087_raw	Cylindrical power (right)	0.367821	0.0011814	0.0821308	0.713007	Eye/Hearing
104670	Vitamin supplement user	-0.366373	-0.00138329	0.064741	0.714087	Medication
21021_raw	Pulse wave Arterial Stiffness index	-0.362554	-0.000290067	1.78444	0.716938	Other
20002_1473	Non-cancer illness code	0.362067	0.00482692	0.00754224	0.717302	Diag/Symp
100460	Added milk to standard tea	-0.361327	-0.000907679	0.220536	0.717855	Lifestyle
5162_irnt	6mm regularity index (left)	0.360225	0.000580317	0.343759	0.718679	Eye/Hearing
5134_raw	6mm strong meridian (left)	-0.359222	-0.000379515	0.980994	0.719429	Eye/Hearing
20003_1140911732	Treatment/medication code: garlic product	-0.358079	-0.0180824	0.000511304	0.720284	Medication
22617_2432	Job SOC coding: Town planners	-0.35691	-0.0202247	0.000314875	0.721159	Occupation
22601_21123021	Job coding: biologist	-0.35654	-0.0143633	0.000937632	0.721436	Occupation
M13_HALLUXRIGIDUS	Hallux rigidus	0.355805	0.0452594	0.000113132	0.721987	Diag/Symp
4294_1	Final attempt correct: yes	-0.354626	-0.00645403	0.00353946	0.72287	Cogni/Edu
1747_5	Hair colour (natural	-0.349138	-0.0022508	0.0037578	0.726986	Other
22601_41503307	Job coding: general office assistant/clerk	0.348865	0.00531153	0.00601568	0.727191	Occupation
M13_ARTHRITISNAS	Ohter specific/unspecified arthritis	0.348335	0.0512365	0.000104828	0.727589	Diag/Symp
6139_100	Gas or solid-fuel cooking/heating: None of the above	-0.347894	-0.00514375	0.00445109	0.72792	Other
I9_CORATHER	Coronary atherosclerosis	-0.347647	-0.00799373	0.00181827	0.728106	Diag/Symp
20003_1140909786	Treatment/medication code: beclometasone	0.344692	0.0194671	0.000309711	0.730326	Medication
50_irnt	Standing height	-0.344183	-0.000809856	0.186611	0.730709	Other
6156_100	Manic/hyper symptoms: None of the above	0.34136	0.000898949	0.131242	0.732832	Diag/Symp
20003_2038459814	Treatment/medication code: digoxin	0.339928	0.0295302	9.28e-05	0.733911	Medication
4195_raw	Pulse wave reflection index	-0.339622	-3.56e-05	83.9495	0.734141	Other
20003_1140888552	Treatment/medication code: enalapril	0.339045	0.0171535	0.000288099	0.734576	Medication
20003_1140875486	Treatment/medication code: colchicine	0.335333	0.0908433	1.57e-05	0.737374	Medication
6143_4	Transport type for commuting to job workplace: Cycle	0.334392	0.00425791	0.00594314	0.738083	Lifestyle
20002_1126	Non-cancer illness code	-0.333844	-0.0441639	7.96e-05	0.738498	Diag/Symp
20126_5	Bipolar and major depression status: Single Probable major depression episode	0.331199	0.00331763	0.00802312	0.740494	Diag/Symp
20002_1464	Non-cancer illness code	-0.329489	-0.0175472	0.000391897	0.741786	Diag/Symp
R61	Diagnoses - main ICD10: R61 Hyperhidrosis	-0.326498	-0.11428	9.78e-06	0.744048	Diag/Symp
E4_OBESITY	Obesity	0.326124	0.057203	4.03e-05	0.744331	Diag/Symp
22617_2132	Job SOC coding: Software professionals	0.325478	0.00477078	0.00506206	0.744819	Occupation
2764_raw	Age at last live birth	-0.324595	-0.000184078	3.43377	0.745488	Lifestyle
M15	Diagnoses - main ICD10: M15 Polyarthrosis	0.323607	0.0182293	0.000126163	0.746236	Diag/Symp
100006_raw	Saturated fat	0.32312	3.64e-05	55.0294	0.746605	Lifestyle
1418_1	Milk type used: Full cream	0.323055	0.00729978	0.00253147	0.746654	Lifestyle
20002_1408	Non-cancer illness code	-0.322922	-0.0528165	5.33e-05	0.746754	Diag/Symp
6155_4	Vitamin and mineral supplements: Vitamin D	0.319685	0.00858235	0.00152719	0.749207	Medication
1677	Breastfed as a baby	-0.319599	-0.00261549	0.0112748	0.749272	Other
I80	Diagnoses - main ICD10: I80 Phlebitis and thrombophlebitis	0.318053	0.0201427	0.000266945	0.750445	Diag/Symp
1797	Father still alive	-0.316682	-0.00328265	0.00499537	0.751485	Family
M67	Diagnoses - main ICD10: M67 Other disorders of synovium and tendon	-0.314356	-0.0192186	0.000271921	0.75325	Diag/Symp
20002_1371	Non-cancer illness code	0.313965	0.0320302	5.85e-05	0.753548	Diag/Symp
22147_irnt	Age asthma diagnosed by doctor	0.313695	0.000348744	0.98463	0.753753	Diag/Symp
5115_raw	3mm cylindrical power angle (right)	0.309513	1.06e-05	828.213	0.756931	Eye/Hearing
100018_raw	Retinol	-0.308273	-1.5e-06	11368.1	0.757875	Medication
HEARTFAIL	Heart failure	-0.303284	-0.0254886	0.000133915	0.761674	Diag/Symp
I9_HEARTFAIL	Heart failure	-0.303284	-0.0254886	0.000133915	0.761674	Diag/Symp
I9_HEARTFAIL_NS	Heart failure	-0.303284	-0.0254886	0.000133915	0.761674	Diag/Symp
4196_irnt	Pulse wave peak to peak time	0.302312	0.00113798	0.114877	0.762414	Other
H25	Diagnoses - main ICD10: H25 Senile cataract	-0.302208	-0.0123345	0.00080983	0.762494	Diag/Symp
30080_raw	Platelet count	-0.299911	-1.09e-05	706.524	0.764245	Other
5118_raw	6mm cylindrical power (left)	-0.29767	-0.000600707	0.101738	0.765955	Eye/Hearing
20003_1141156836	Treatment/medication code: candesartan cilexetil	-0.297169	-0.0178239	0.000397478	0.766337	Medication
5699	FI10 : arithmetic sequence recognition	-0.297125	-0.000876	0.101987	0.766371	Cogni/Edu
20003_1140862382	Treatment/medication code: becotide 50 inhaler	0.295832	0.0162529	0.000197893	0.767358	Medication
24016_raw	Nitrogen dioxide air pollution; 2005	-0.295531	-0.000148464	4.32731	0.767589	Other
20002_1065	Non-cancer illness code	-0.294851	-0.00218555	0.0200957	0.768108	Diag/Symp
30180_irnt	Lymphocyte percentage	-0.293396	-0.000659713	0.125421	0.76922	Other
I9_AORTDIS	Dissection of aorta	0.29331	0.101759	9.74e-06	0.769285	Diag/Symp
6179_1	Mineral and other dietary supplements: Fish oil (including cod liver oil)	0.290918	0.00251681	0.00958812	0.771114	Medication
K50	Diagnoses - main ICD10: K50 Crohn's disease [regional enteritis]	0.29044	0.0329728	0.000114044	0.77148	Diag/Symp
20536_0	Weight change during worst episode of depression: Stayed about the same or was on a diet	-0.289274	-0.00181902	0.0553637	0.772372	Other
12336_raw	Ventricular rate	-0.288516	-2.71e-05	146.783	0.772951	Other
20003_1140874930	Treatment/medication code: prednisolone	-0.286441	-0.0171874	0.000215456	0.77454	Medication
20003_1141174520	Treatment/medication code: symbicort 100/6 turbohaler	-0.285909	-0.0233947	0.000212994	0.774948	Medication
5463	Leg pain in calf/calves	0.285338	0.001151	0.102852	0.775385	Diag/Symp
30060_raw	Mean corpuscular haemoglobin concentration	0.283582	0.000657583	0.0714966	0.776731	Other
30180_raw	Lymphocyte percentage	0.281917	0.000136411	6.81974	0.778007	Other
I26	Diagnoses - main ICD10: I26 Pulmonary embolism	0.28135	0.0206702	0.000255557	0.778442	Diag/Symp
S09	Diagnoses - main ICD10: S09 Other and unspecified injuries of head	-0.280492	-0.0190846	0.000150473	0.7791	Diag/Symp
5779	FI11 : antonym	-0.280301	-0.000379186	0.211864	0.779247	Cogni/Edu
22650_9	Night shifts worked: This type of shift pattern was not worked during job	0.27833	0.00200399	0.0174396	0.780759	Occupation
L72	Diagnoses - main ICD10: L72 Follicular cysts of skin and subcutaneous tissue	0.278257	0.00659526	0.000680062	0.780815	Diag/Symp
20111_13	Illnesses of siblings: Prostate cancer	0.273896	0.010913	0.000694763	0.784165	Family
22601_82152612	Job coding: driving instructor	0.273435	0.0256373	0.000139023	0.784519	Occupation
D86	Diagnoses - main ICD10: D86 Sarcoidosis	0.27297	0.0565204	1.62e-05	0.784876	Diag/Symp
2664_5	Reason for reducing amount of alcohol drunk: Other reason	-0.271681	-0.00190996	0.0270011	0.785867	Lifestyle
20433_irnt	Age at first episode of depression	0.27092	0.00059953	0.204319	0.786452	Diag/Symp
N92	Diagnoses - main ICD10: N92 Excessive	0.27009	0.0108079	0.000851058	0.787091	Diag/Symp
20107_11	Illnesses of father: Parkinson's disease	0.270061	0.00800766	0.00104817	0.787114	Family
M81	Diagnoses - main ICD10: M81 Osteoporosis without pathological fracture	0.26988	0.0291525	8.04e-05	0.787253	Diag/Symp
991	Frequency of strenuous sports in last 4 weeks	-0.268576	-0.000380261	0.400622	0.788256	Other
5103_raw	3mm weak meridian angle (left)	0.268571	9.23e-06	907.194	0.78826	Eye/Hearing
L12_ACTINKERA	Actinic keratosis	0.262789	0.0257324	0.000126656	0.792713	Diag/Symp
30090_raw	Platelet crit	0.257028	0.0144748	0.000374162	0.797157	Other
22617_4114	Job SOC coding: Officers of non-governmental organisations	0.256017	0.00493527	0.00274872	0.797938	Occupation
20003_1140888266	Treatment/medication code: warfarin	-0.255994	-0.0110853	0.000415013	0.797955	Medication
5109_irnt	6mm asymmetry angle (right)	-0.254294	-0.000451636	0.331234	0.799269	Eye/Hearing
20003_1140884516	Treatment/medication code: thyroxine product	-0.25377	-0.00870996	0.000459582	0.799674	Medication
20090_353	Type of fat/oil used in cooking: Olive oil	-0.252823	-0.000977897	0.060616	0.800405	Lifestyle
S52	Diagnoses - main ICD10: S52 Fracture of forearm	-0.252087	-0.00963002	0.000602651	0.800974	Diag/Symp
5133_raw	6mm strong meridian (right)	0.249169	0.000273401	0.994742	0.80323	Eye/Hearing
20003_1140871024	Treatment/medication code: vitamin b compound tablet	-0.248603	-0.0147909	0.000253408	0.803668	Medication
6152_7	Blood clot	-0.245355	-0.00992515	0.000321983	0.806181	Diag/Symp
M13_FIBROBLASTIC	Fibroblastic disorders	0.244313	0.0140437	0.000460023	0.806989	Diag/Symp
22617_2112	Job SOC coding: Biological scientists and biochemists	-0.24265	-0.0066443	0.00171142	0.808276	Occupation
22617_2311	Job SOC coding: Higher education teaching professionals	-0.241779	-0.00265802	0.00485785	0.808951	Occupation
22601_23113399	Job coding: higher education teaching professional	0.24154	0.00401643	0.0041115	0.809137	Occupation
24010_irnt	Inverse distance to the nearest road	-0.240819	-0.00128327	0.0393556	0.809696	Other
22601_35132648	Job coding: ship's engineer	-0.238564	-0.0150943	0.000215541	0.811444	Occupation
3064_raw	Peak expiratory flow (PEF)	-0.232152	-9.15e-06	964.2	0.81642	Other
SPONDYLOPATHY_FG	Spondylopathies (FG)	0.230713	0.0350061	3.69e-05	0.817538	Diag/Symp
24005_irnt	Particulate matter air pollution (pm10); 2010	-0.230092	-0.00154039	0.0420599	0.81802	Other
6179_5	Mineral and other dietary supplements: Iron	0.229895	0.00238196	0.00113528	0.818173	Medication
6141_1	How are people in household related to participant: Husband	-0.22931	-0.00301256	0.00818448	0.818628	Other
6153_100	Medication for cholesterol	-0.228208	-0.00115481	0.0223598	0.819484	Medication
20003_1140884444	Treatment/medication code: codeine	0.226168	0.0192732	0.000177634	0.821071	Medication
20002_99999	Non-cancer illness code	0.225969	0.00582692	0.00145328	0.821226	Diag/Symp
4288_raw	Time to answer	-0.225702	-5.06e-06	2132.02	0.821433	Cogni/Edu
3849	Number of pregnancy terminations	-0.225633	-0.000678231	0.0936667	0.821487	Diag/Symp
20084_480	Vitamin and/or mineral supplement use: Vitamin E	0.22409	0.00376114	0.00441906	0.822687	Medication
5109_raw	6mm asymmetry angle (right)	-0.223261	-3.15e-06	5283.4	0.823333	Eye/Hearing
20110_8	Illnesses of mother: High blood pressure	-0.222837	-0.00334731	0.0100612	0.823662	Family
20002_1309	Non-cancer illness code	0.221594	0.0123184	0.000634311	0.82463	Diag/Symp
1687	Comparative body size at age 10	-0.221071	-0.0014043	0.0534077	0.825037	Other
5256_irnt	Corneal hysteresis (right)	0.220365	0.000416703	0.281022	0.825587	Eye/Hearing
22601_35393271	Job coding: management information officer	0.219543	0.00436977	0.00295541	0.826227	Occupation
6155_5	Vitamin and mineral supplements: Vitamin E	-0.218273	-0.00998627	0.00112905	0.827217	Medication
20003_1140851812	Treatment/medication code: gtn 400micrograms spray	0.21806	0.0213117	7.22e-05	0.827382	Medication
5116_irnt	3mm cylindrical power (right)	-0.217056	-0.000335417	0.209171	0.828165	Eye/Hearing
E87	Diagnoses - main ICD10: E87 Other disorders of fluid	-0.216471	-0.0245572	6.78e-05	0.82862	Diag/Symp
1707_1	Handedness (chirality/laterality): Right-handed	-0.216405	-0.00261564	0.00437586	0.828672	Other
4101_irnt	Heel broadband ultrasound attenuation (left)	0.21196	0.000549378	0.226301	0.832138	Other
3872_raw	Age of primiparous women at birth of child	-0.21068	-5.18e-05	18.6283	0.833137	Lifestyle
5855_3	Which eye(s) affected by astigmatism: Both eyes	-0.210144	-0.000363867	0.30026	0.833556	Diag/Symp
20003_1140879778	Treatment/medication code: doxazosin	0.207511	0.00961733	0.000414075	0.835611	Medication
20002_1462	Non-cancer illness code	-0.205241	-0.0211908	0.000101802	0.837384	Diag/Symp
100390	Tea consumed	-0.204907	-0.00123621	0.0393352	0.837645	Lifestyle
5135_raw	3mm strong meridian (left)	-0.204595	-0.000185801	0.870268	0.837888	Eye/Hearing
4294_0	Final attempt correct: no	0.202171	0.00276562	0.00375815	0.839783	Cogni/Edu
20107_3	Illnesses of father: Lung cancer	-0.201576	-0.00274393	0.00347385	0.840248	Family
400_irnt	Time to complete round	-0.198458	-0.000601879	0.0699197	0.842687	Cogni/Edu
22617_3222	Job SOC coding: Occupational therapists	-0.197738	-0.00739756	0.000449973	0.84325	Occupation
20003_1140888560	Treatment/medication code: perindopril	0.196962	0.00681464	0.000568534	0.843857	Medication
30210_irnt	Eosinophill percentage	0.195715	0.000471657	0.16688	0.844833	Other
C67	Diagnoses - main ICD10: C67 Malignant neoplasm of bladder	-0.195078	-0.016252	0.000171572	0.845332	Diag/Symp
20003_1140873476	Treatment/medication code: tetralysal 300 capsule	0.194294	0.0904349	1.2e-05	0.845945	Medication
100150	Drinking water intake	-0.189572	-0.000203061	1.10264	0.849644	Lifestyle
20002_1094	Non-cancer illness code	-0.188244	-0.00782728	0.000812363	0.850685	Diag/Symp
20003_1140929012	Treatment/medication code: pantoprazole	0.185271	0.0244852	6.33e-05	0.853016	Medication
24017_irnt	Nitrogen dioxide air pollution; 2006	0.184797	0.00069054	0.047363	0.853388	Other
3436_irnt	Age started smoking in current smokers	-0.184106	-0.000235216	0.545458	0.85393	Lifestyle
5163_irnt	3mm regularity index (left)	-0.183048	-0.000611245	0.182244	0.85476	Eye/Hearing
30100_irnt	Mean platelet (thrombocyte) volume	0.182967	0.000308142	0.255559	0.854824	Other
20003_1140910766	Treatment/medication code: nicorandil	-0.181315	-0.0249791	0.000127776	0.85612	Medication
100250	Instant coffee intake	0.180928	0.000174646	0.986862	0.856424	Lifestyle
20023_irnt	Mean time to correctly identify matches	-0.179024	-0.000937841	0.0722798	0.857919	Cogni/Edu
I9_CARDMPRI	Cardiomyopathies	-0.17858	-0.0323471	3.4e-05	0.858267	Diag/Symp
20543	Number of things worried about during worst period of anxiety	0.17841	0.000487463	0.0796171	0.858401	Diag/Symp
22617_2329	Job SOC coding: Researchers n.e.c.	-0.175441	-0.00406702	0.00147236	0.860733	Occupation
K76	Diagnoses - main ICD10: K76 Other diseases of liver	0.174415	0.0181908	5.8e-05	0.861539	Diag/Symp
1468_2	Cereal type: Biscuit cereal (e.g. Weetabix)	-0.173857	-0.0024592	0.00681777	0.861978	Lifestyle
22617_3539	Job SOC coding: Business and related associate professionals n.e.c.	0.173617	0.00255098	0.00288296	0.862166	Occupation
6155_7	Vitamin and mineral supplements: Multivitamins +/- minerals	-0.171389	-0.0023136	0.00698191	0.863918	Medication
20074_irnt	Home location at assessment - east co-ordinate (rounded)	-0.169139	-0.000346272	0.0667783	0.865687	Other
1468_3	Cereal type: Oat cereal (e.g. Ready Brek	-0.168966	-0.00156441	0.0103608	0.865823	Lifestyle
20001_1059	Cancer code	-0.167921	-0.0114179	0.000278076	0.866646	Diag/Symp
2724	Had menopause	-0.167486	-0.00109491	0.00620025	0.866988	Other
1319	Dried fruit intake	0.16509	0.00106933	0.0391721	0.868873	Lifestyle
6150_4	Vascular/heart problems diagnosed by doctor: High blood pressure	0.161589	0.00111573	0.0207575	0.87163	Diag/Symp
5100_raw	3mm weak meridian angle (right)	0.161548	4.95e-06	794.665	0.871662	Eye/Hearing
6151_6	Fractured bone site(s): Arm	0.158816	0.00782736	0.000372423	0.873814	Diag/Symp
20002_1471	Non-cancer illness code	-0.158565	-0.010359	0.00031724	0.874012	Diag/Symp
102250	Sweet snack consumers	0.154862	0.000641056	0.0596502	0.87693	Lifestyle
N60	Diagnoses - main ICD10: N60 Benign mammary dysplasia	0.152147	0.0153668	0.000110117	0.879071	Diag/Symp
5088_irnt	Astigmatism angle (right)	0.150855	0.000154345	0.151157	0.88009	Eye/Hearing
M13_DORSOPATHYOTH	Other dorsopathies	-0.14981	-0.0275021	3.35e-05	0.880915	Diag/Symp
M53	Diagnoses - main ICD10: M53 Other dorsopathies	-0.14981	-0.0275021	3.35e-05	0.880915	Diag/Symp
5106_raw	6mm strong meridian angle (right)	-0.148468	-8.88e-06	412.182	0.881973	Eye/Hearing
24009	Traffic intensity on the nearest road	-0.147779	-0.00323309	0.00557248	0.882517	Other
20003_1140866738	Treatment/medication code: atenolol	0.147299	0.00119785	0.00162411	0.882896	Medication
22617_4215	Job SOC coding: Personal assistants and other secretaries	0.147251	0.00110753	0.00789977	0.882934	Occupation
M13_TRIGGERFINGER	Trigger finger	0.146259	0.00886463	0.000214566	0.883717	Diag/Symp
104900	Time spent doing vigorous physical activity	-0.145669	-0.000312363	0.487127	0.884182	Lifestyle
399_irnt	Number of incorrect matches in round	-0.141746	-0.000671884	0.0555263	0.887281	Cogni/Edu
104450	Apple intake	-0.141113	-0.000562447	0.288968	0.887781	Lifestyle
22601_22113066	Job coding: medical doctor	-0.14064	-0.00336691	0.00215013	0.888154	Occupation
20420_irnt	Longest period spent worried or anxious	-0.140484	-0.000185181	0.501402	0.888278	Diag/Symp
20003_1140909674	Treatment/medication code: cod liver oil capsule	-0.140454	-0.00391119	0.00200688	0.888301	Medication
680_2	Own or rent accommodation lived in: Own with a mortgage	-0.138452	-0.00131776	0.00658217	0.889883	Other
100024_irnt	Calcium	-0.134946	-0.000361207	0.283283	0.892655	Lifestyle
J84	Diagnoses - main ICD10: J84 Other interstitial pulmonary diseases	-0.130273	-0.0251623	3.62e-05	0.896351	Diag/Symp
5855_1	Which eye(s) affected by astigmatism: Right eye	-0.128334	-0.000419244	0.151857	0.897885	Diag/Symp
20001_1073	Cancer code	-0.128153	-0.0242951	4.46e-05	0.898028	Diag/Symp
914_raw	Duration of vigorous activity	0.12684	8e-06	159.29	0.899067	Lifestyle
2654_8	Non-butter spread type details: Other low or reduced fat spread	-0.125737	-0.00139404	0.00676949	0.89994	Lifestyle
M65	Diagnoses - main ICD10: M65 Synovitis and tenosynovitis	-0.125334	-0.0134551	0.000271326	0.900259	Diag/Symp
H7_RETINALDETACHOTH	Other	-0.123975	-0.0250153	8.94e-05	0.901335	Diag/Symp
ASTHMA_EOSINOPHIL_SUGG	Suggestive for eosinophilic asthma	-0.122841	-0.0101585	0.000231003	0.902233	Diag/Symp
20003_1140888646	Treatment/medication code: felodipine	-0.122328	-0.00358708	0.000310704	0.902639	Medication
40001_C349	Underlying (primary) cause of death: ICD10: C34.9 Bronchus or lung	0.121756	0.000276435	0.14795	0.903092	Diag/Symp
5159_raw	3mm asymmetry index (right)	-0.119496	-4.87e-06	9.19551	0.904882	Eye/Hearing
D12	Diagnoses - main ICD10: D12 Benign neoplasm of colon	-0.118974	-0.0047522	0.00113895	0.905296	Diag/Symp
M13_LATERALEPICOND	Lateral epicondylitis	0.118043	0.00812588	5.67e-05	0.906034	Diag/Symp
30080_irnt	Platelet count	-0.11746	-0.000176519	0.207602	0.906496	Other
20003_1140883066	Treatment/medication code: insulin product	-0.116103	-0.01035	0.000411232	0.907571	Medication
6153_2	Medication for cholesterol	0.115775	-0.000501735	0.0179405	0.907831	Medication
30090_irnt	Platelet crit	-0.114889	-0.000303805	0.16868	0.908533	Other
30280_raw	Immature reticulocyte fraction	-0.111338	-0.010019	0.00045709	0.911348	Other
5089_raw	Astigmatism angle (left)	0.108106	3.75e-06	468.286	0.913912	Eye/Hearing
I25	Diagnoses - main ICD10: I25 Chronic ischaemic heart disease	-0.107193	-0.00244006	0.00178522	0.914636	Diag/Symp
22617_2113	Job SOC coding: Physicists	-0.106695	-0.000303341	0.00106316	0.915031	Occupation
20422	More irritable than usual during worst period of anxiety	0.105517	0.000397449	0.0742942	0.915965	Diag/Symp
22601_24413202	Job coding: civil service senior manager outside the senior civil service (former grades 6 and 7)	-0.105452	-0.00461686	0.00219135	0.916017	Occupation
20003_1141182632	Treatment/medication code: spiriva 18micrograms inhalation capsule	0.104164	0.0112364	4.74e-05	0.917039	Medication
24019_raw	Particulate matter air pollution (pm10); 2007	-0.103524	-0.000189545	0.535531	0.917547	Other
C61	Diagnoses - main ICD10: C61 Malignant neoplasm of prostate	0.102293	0.00124872	0.000495901	0.918524	Diag/Symp
5135_irnt	3mm strong meridian (left)	0.100815	0.000212322	0.351498	0.919697	Eye/Hearing
5099_irnt	3mm weak meridian (right)	-0.10049	-6.83e-05	0.437353	0.919955	Eye/Hearing
4288_irnt	Time to answer	-0.0970703	-0.000368727	0.160601	0.922671	Cogni/Edu
6162_3	Types of transport used (excluding work): Public transport	-0.0969383	-0.00157108	0.00871271	0.922775	Lifestyle
20003_1140878036	Treatment/medication code: diclofenac sodium+misoprostol	-0.0944369	-0.0331964	2.07e-05	0.924762	Medication
C02	Diagnoses - main ICD10: C02 Malignant neoplasm of other and unspecified parts of tongue	-0.0939441	-0.0347559	1.54e-05	0.925154	Diag/Symp
20003_1140883504	Treatment/medication code: cetirizine	-0.0933369	-0.00328602	0.000391334	0.925636	Medication
I9_DVTANDPULM	DVT of lower extremities and pulmonary embolism	-0.0931127	-0.00668951	0.000464566	0.925814	Diag/Symp
22617_2314	Job SOC coding: Secondary education teaching professionals	-0.0902299	-0.000798372	0.00998916	0.928105	Occupation
670_2	Type of accommodation lived in: A flat	0.0889936	0.00216443	0.00349187	0.929087	Other
20406	Ever addicted to alcohol	0.0853959	2.31e-05	0.459333	0.931947	Lifestyle
20427	Frequent trouble falling or staying asleep during worst period of anxiety	0.0816458	0.000567283	0.0513446	0.934928	Diag/Symp
4277	Volume level set by participant (right)	-0.0815349	-1.45e-05	53.1284	0.935017	Eye/Hearing
4282	Maximum digits remembered correctly	-0.0810119	-0.000257266	0.20887	0.935432	Cogni/Edu
20416	Frequency of consuming six or more units of alcohol	-0.0795458	-0.000352589	0.196419	0.936599	Lifestyle
6160_3	Leisure/social activities: Religious group	0.0754385	0.00102257	0.00761714	0.939866	Lifestyle
30030_irnt	Haematocrit percentage	0.0749131	0.000246739	0.102712	0.940284	Other
100004_raw	Fat	0.0745364	9.61e-07	305.739	0.940584	Lifestyle
6148_100	Eye problems/disorders: None of the above	-0.0739391	-5.41e-05	0.0198537	0.941059	Diag/Symp
20107_101	Illnesses of father: None of the above (group 2)	-0.0739082	-3e-05	0.00869116	0.941083	Family
2395_3	Hair/balding pattern: Pattern 3	-0.0738199	-0.000961867	0.0216662	0.941154	Other
777	Frequency of travelling from home to job workplace	0.0730962	0.000791517	0.0557108	0.94173	Other
OTHER_ILD_CVD_COMORB	Other ILD-related CVD-co-morbidities	0.073086	0.00767366	0.00026344	0.941738	Diag/Symp
100006_irnt	Saturated fat	0.0712004	2.73e-06	0.240454	0.943238	Lifestyle
5097_raw	6mm weak meridian (left)	-0.0710328	-1.01e-05	0.992699	0.943372	Eye/Hearing
20002_1331	Non-cancer illness code	-0.0623466	-0.00984678	0.000111009	0.950287	Diag/Symp
6139_2	Gas or solid-fuel cooking/heating: A gas fire that you use regularly in winter time	-0.0595707	0.000372754	0.00880647	0.952498	Other
6177_2	Medication for cholesterol	-0.0586461	-0.000487921	0.0261527	0.953234	Medication
3526_raw	Mother's age at death	0.0575729	4.68e-06	11.2171	0.954089	Family
5089_irnt	Astigmatism angle (left)	0.0563295	0.000242565	0.156234	0.955079	Eye/Hearing
5087_irnt	Cylindrical power (right)	-0.0553889	-0.000381752	0.180234	0.955829	Eye/Hearing
20022_raw	Birth weight	0.0546152	0.000296101	0.0520188	0.956445	Other
680_1	Own or rent accommodation lived in: Own outright (by you or someone in your household)	0.0538607	-0.000813313	0.00935704	0.957046	Other
6157_4	Why stopped smoking: Financial reasons	0.0535708	0.000378147	0.0279901	0.957277	Lifestyle
22617_2315	Job SOC coding: Primary and nursery education teaching professionals	-0.0531445	-0.00135475	0.00805666	0.957617	Occupation
100024_raw	Calcium	-0.0524938	-6.62e-07	49141.5	0.958135	Lifestyle
399_raw	Number of incorrect matches in round	0.0511154	6.62e-05	0.196158	0.959234	Cogni/Edu
30030_raw	Haematocrit percentage	0.0454329	5.49e-05	1.20784	0.963762	Other
6179_100	Mineral and other dietary supplements: None of the above	-0.0450259	-0.00024008	0.0127838	0.964087	Medication
2907	Ever stopped smoking for 6+ months	0.0442413	-0.000152932	0.0376634	0.964712	Lifestyle
12340_raw	QRS duration	-0.0435974	-7.96e-06	211.337	0.965225	Other
6150_100	Vascular/heart problems diagnosed by doctor: None of the above	0.0435804	-8.45e-06	0.0218641	0.965239	Diag/Symp
2986	Started insulin within one year diagnosis of diabetes	0.0411153	0.000173012	0.084527	0.967204	Medication
5108_irnt	3mm asymmetry angle (right)	-0.0407083	-0.000470694	0.210762	0.967528	Eye/Hearing
12340_irnt	QRS duration	-0.0393468	-3.66e-05	0.947225	0.968614	Other
5265_raw	Corneal resistance factor (left)	0.0389102	8.88e-05	1.57738	0.968962	Eye/Hearing
5106_irnt	6mm strong meridian angle (right)	-0.0380841	5.78e-05	0.228328	0.969621	Eye/Hearing
30070_irnt	Red blood cell (erythrocyte) distribution width	0.0375435	9.96e-05	0.155412	0.970052	Other
6179_6	Mineral and other dietary supplements: Selenium	0.0358428	0.00190356	0.000917517	0.971408	Medication
20003_1140875408	Treatment/medication code: allopurinol	0.0340804	0.00327379	0.000529193	0.972813	Medication
102800	Cheese consumers	0.0338447	0.000177393	0.0651167	0.973001	Lifestyle
22613_0	Worked with paints	-0.0321522	-0.00164032	0.00567999	0.974351	Occupation
6020_1	Completion status of test: Fully completed	-0.031668	-5.65e-05	0.0156317	0.974737	Other
100890	Milk added to cereal	-0.0311574	-5.88e-05	0.242212	0.975144	Lifestyle
20437	Thoughts of death during worst depression	0.029584	0.000231571	0.0527541	0.976399	Diag/Symp
20084_478	Vitamin and/or mineral supplement use: Vitamin C	-0.0295031	-0.000551239	0.0141815	0.976463	Medication
20003_1140864070	Treatment/medication code: kapake tablet	-0.0294696	-0.00981612	8.07e-06	0.97649	Medication
4290_raw	Duration screen displayed	-0.0264132	-1e-06	6334.69	0.978928	Cogni/Edu
K44	Diagnoses - main ICD10: K44 Diaphragmatic hernia	-0.0235499	0.00283065	0.000840981	0.981212	Diag/Symp
20110_101	Illnesses of mother: None of the above (group 2)	0.0235381	-0.00078684	0.00726064	0.981221	Family
12336_irnt	Ventricular rate	0.0231838	-3.71e-05	1.30058	0.981504	Other
22601_82112603	Job coding: heavy goods vehicle (hgv) driver	-0.0221948	-0.00180217	0.00103437	0.982293	Occupation
5992	ECG	0.0215657	-3.85e-05	0.0426243	0.982794	Other
I83	Diagnoses - main ICD10: I83 Varicose veins of lower extremities	-0.0211588	-0.00147424	0.0010948	0.983119	Diag/Symp
5160_irnt	3mm regularity index (right)	-0.0196973	-0.000514551	0.197371	0.984285	Eye/Hearing
22601_23213026	Job coding: scientific researcher	-0.0195686	-0.000266796	0.0018386	0.984387	Occupation
20022_irnt	Birth weight	-0.0192989	-1.98e-06	0.122816	0.984603	Other
20002_1196	Non-cancer illness code	-0.0190526	-0.0041081	0.000160494	0.984799	Diag/Symp
Z36	Diagnoses - main ICD10: Z36 Antenatal screening	0.0181673	-0.00286604	8.64e-05	0.985505	Diag/Symp
20544_6	Mental health problems ever diagnosed by a professional: Panic attacks	0.0181363	0.000365497	0.00577152	0.98553	Diag/Symp
1001	Duration of strenuous sports	-0.0162829	-4.24e-05	0.463709	0.987009	Other
20003_1140881856	Treatment/medication code: salbutamol	-0.0152925	-0.00241587	0.000456559	0.987799	Medication
S42	Diagnoses - main ICD10: S42 Fracture of shoulder and upper arm	-0.0150668	0.00021375	0.000178453	0.987979	Diag/Symp
2744	Birth weight of first child	-0.0136049	0.000377152	0.0807008	0.989145	Other
3536_irnt	Age started hormone-replacement therapy (HRT)	0.0125928	0.000114025	0.20847	0.989953	Medication
20002_1482	Non-cancer illness code	0.0122669	0.00625844	0.000166201	0.990213	Diag/Symp
2385	Relative age voice broke	-0.00697633	-0.000705965	0.0123029	0.994434	Other
20003_1141174508	Treatment/medication code: reductil 10mg capsule	0.0063731	0.00064946	8.58e-06	0.994915	Medication
22601_21133023	Job coding: physicist	0.00627011	0.000844285	0.000962588	0.994997	Occupation
20002_1075	Non-cancer illness code	0.00286013	0.00348803	0.000953254	0.997718	Diag/Symp
G6_POLYOTHUNS	Other and unspecified polyneuropathies	0.00276452	-0.00310252	3.43e-05	0.997794	Diag/Symp
22617_8211	Job SOC coding: Heavy goods vehicle drivers	-0.00262894	-0.000360732	0.0010096	0.997902	Occupation
50_raw	Standing height	-0.00161994	5.03e-07	16.1752	0.998707	Other
4990	FI6 : conditional arithmetic	-0.000540461	0.000655174	0.0349586	0.999569	Cogni/Edu

## Sheet: Figure 4b
Figure 4b
Exposure	Outcome	bxy	se	p	nsnp	multi_snp_based_heidi_outlier	FDR
Frequency of tiredness / lethargy in last 2 weeks	ARHL	0.0958824	0.0271401	0.000411086	27	0.0586996	0.001891
Neuroticism score	ARHL	0.0836684	0.0103284	5.4613e-16	100	0.230911	1.2561e-14
Long-standing illness	ARHL	0.157424	0.0463018	0.000673948	26	0.115986	0.00258347
Overall health rating	ARHL	0.12084	0.0154631	5.50666e-15	98	0.222024	6.33266e-14
Insomnia	ARHL	0.0870022	0.0228247	0.000137985	45	0.0666604	0.000793414
Waist circumference	ARHL	0.0162343	0.00497615	0.00110463	507	0.111022	0.0036295
Frequency of derpessed mood in last 2 weeks	ARHL	0.256432	0.0570598	6.98649e-06	11	0.634989	5.35631e-05
Past tobacco smoking	ARHL	-0.0251766	0.00894537	0.00488563	89	0.246242	0.0140462

## Sheet: Figure 6a-6b
Figure 6a-6b
	sx	sy	p	logp	annotation
224_368	368	224	0.175902	0.75473	Cavity
224_369	369	224	0.420644	0.376085	Cavity
224_370	370	224	0.177914	0.74979	Cavity
224_371	371	224	0.478551	0.320072	Cavity
224_372	372	224	0.459006	0.338182	Cavity
224_373	373	224	0.372445	0.428938	Cavity
224_374	374	224	0.558456	0.253011	Cavity
224_375	375	224	0.332721	0.47792	Cavity
224_376	376	224	0.291359	0.535571	Cavity
224_377	377	224	0.340103	0.468389	Cavity
224_378	378	224	0.471193	0.326801	Cavity
224_379	379	224	0.582211	0.23492	Cavity
224_380	380	224	0.563566	0.249056	Cavity
224_381	381	224	0.557248	0.253951	Cavity
224_382	382	224	0.599491	0.222217	Cavity
224_383	383	224	0.743845	0.128518	Cavity
225_364	364	225	0.48271	0.316314	Cavity
225_365	365	225	0.684338	0.164729	Cavity
225_366	366	225	0.724646	0.139874	Cavity
225_367	367	225	0.570938	0.243411	Cavity
225_368	368	225	0.376529	0.424201	Cavity
225_369	369	225	0.104933	0.979086	Cavity
225_370	370	225	0.297942	0.525868	Cavity
225_371	371	225	0.101776	0.992353	Cavity
225_372	372	225	0.343617	0.463926	Cavity
225_373	373	225	0.298907	0.524464	Cavity
225_374	374	225	0.13565	0.867581	Cavity
225_375	375	225	0.158434	0.800153	Cavity
225_376	376	225	0.298387	0.525221	Cavity
225_377	377	225	0.18319	0.737098	Cavity
225_378	378	225	0.3979	0.400226	Cavity
225_379	379	225	0.422637	0.374033	Cavity
225_380	380	225	0.161748	0.791162	Cavity
225_381	381	225	0.419221	0.377557	Cavity
225_382	382	225	0.377533	0.423046	Cavity
225_383	383	225	0.61797	0.209033	Cavity
225_384	384	225	0.189627	0.7221	Cavity
225_385	385	225	0.260455	0.584267	Cavity
225_386	386	225	0.318581	0.49678	Cavity
225_387	387	225	0.236195	0.62673	Cavity
225_388	388	225	0.115732	0.936547	Cavity
225_389	389	225	0.0604098	1.21889	Cavity
225_390	390	225	0.250306	0.601529	Cavity
225_391	391	225	0.195337	0.709216	Cavity
225_392	392	225	0.218699	0.660152	Cavity
225_393	393	225	0.096624	1.01491	Cavity
225_394	394	225	0.0823451	1.08436	Cavity
225_395	395	225	0.515204	0.288021	Cavity
225_396	396	225	0.295765	0.529053	Cavity
225_397	397	225	0.497033	0.303615	Cavity
225_398	398	225	0.200992	0.696821	Cavity
225_399	399	225	0.163745	0.785832	Cavity
225_400	400	225	0.110889	0.955112	Cavity
225_401	401	225	0.134043	0.872757	Cavity
225_402	402	225	0.138255	0.859319	Cavity
225_403	403	225	0.142151	0.847251	Cavity
225_404	404	225	0.152934	0.815496	Cavity
225_405	405	225	0.162417	0.789368	Cavity
225_406	406	225	0.199552	0.699943	Cavity
226_359	359	226	0.473437	0.324738	Cavity
226_360	360	226	0.498371	0.302447	Cavity
226_361	361	226	0.627295	0.202528	Cavity
226_362	362	226	0.706319	0.150999	Cavity
226_363	363	226	0.711434	0.147865	Cavity
226_364	364	226	0.711434	0.147865	Cavity
226_365	365	226	0.688467	0.162117	Cavity
226_366	366	226	0.695215	0.157881	Cavity
226_367	367	226	0.662997	0.178489	Cavity
226_368	368	226	0.408821	0.388467	Cavity
226_369	369	226	0.16193	0.790672	Cavity
226_370	370	226	0.259526	0.585819	Cavity
226_371	371	226	0.199016	0.701112	Cavity
226_372	372	226	0.718221	0.143742	Cavity
226_373	373	226	0.63111	0.199895	Cavity
226_374	374	226	0.249279	0.603315	Cavity
226_375	375	226	0.251427	0.599587	Cavity
226_376	376	226	0.212188	0.673279	Cavity
226_377	377	226	0.365704	0.43687	Cavity
226_378	378	226	0.408288	0.389033	Cavity
226_379	379	226	0.378238	0.422235	Cavity
226_380	380	226	0.338372	0.470606	Cavity
226_381	381	226	0.418054	0.378767	Cavity
226_382	382	226	0.288788	0.539421	Cavity
226_383	383	226	0.251533	0.599405	Cavity
226_384	384	226	0.201704	0.695286	Cavity
226_385	385	226	0.155496	0.80828	Cavity
226_386	386	226	0.276028	0.559047	Cavity
226_387	387	226	0.266316	0.574602	Cavity
226_388	388	226	0.249918	0.602203	Cavity
226_389	389	226	0.269491	0.569455	Cavity
226_390	390	226	0.225677	0.646513	Cavity
226_391	391	226	0.218228	0.661089	Cavity
226_392	392	226	0.236711	0.625781	Cavity
226_393	393	226	0.185948	0.730609	Cavity
226_394	394	226	0.217371	0.662798	Cavity
226_395	395	226	0.199308	0.700476	Cavity
226_396	396	226	0.0840901	1.07526	Cavity
226_397	397	226	0.157479	0.802778	Cavity
226_398	398	226	0.21146	0.674772	Cavity
226_399	399	226	0.135591	0.867769	Cavity
226_400	400	226	0.110121	0.958128	Cavity
226_401	401	226	0.115371	0.937903	Cavity
226_402	402	226	0.122792	0.910829	Cavity
226_403	403	226	0.115621	0.936965	Cavity
226_404	404	226	0.146879	0.83304	Cavity
226_405	405	226	0.15544	0.808436	Cavity
226_406	406	226	0.167394	0.77626	Cavity
226_407	407	226	0.206078	0.685969	Cavity
226_408	408	226	0.185463	0.731743	Cavity
226_409	409	226	0.206481	0.68512	Cavity
226_410	410	226	0.217215	0.66311	Cavity
226_411	411	226	0.168778	0.772685	Cavity
226_412	412	226	0.406312	0.391141	Cavity
227_355	355	227	0.53179	0.27426	Cavity
227_356	356	227	0.635945	0.19658	Cavity
227_357	357	227	0.529398	0.276217	Cavity
227_358	358	227	0.738481	0.131661	Cavity
227_359	359	227	0.686951	0.163074	Cavity
227_360	360	227	0.578894	0.237401	Cavity
227_361	361	227	0.752828	0.123304	Cavity
227_362	362	227	0.611801	0.21339	Cavity
227_363	363	227	0.789354	0.102728	Cavity
227_364	364	227	0.570674	0.243612	Cavity
227_365	365	227	0.661855	0.179237	Cavity
227_366	366	227	0.192263	0.716103	Cavity
227_367	367	227	0.176879	0.752324	Cavity
227_368	368	227	0.810743	0.091117	Cavity
227_369	369	227	0.247618	0.606217	Cavity
227_370	370	227	0.233517	0.631682	Cavity
227_371	371	227	0.269386	0.569625	Cavity
227_372	372	227	0.575597	0.239881	Cavity
227_373	373	227	0.664058	0.177794	Cavity
227_374	374	227	0.0757874	1.1204	Mucosal epithelium
227_375	375	227	0.632888	0.198673	Cavity
227_376	376	227	0.577804	0.238219	Cavity
227_377	377	227	0.596785	0.224182	Cavity
227_378	378	227	0.674122	0.171262	Cavity
227_379	379	227	0.693922	0.158689	Cavity
227_380	380	227	0.367935	0.434228	Cavity
227_381	381	227	0.0475337	1.323	Mucosal epithelium
227_382	382	227	0.063808	1.19512	Mucosal epithelium
227_383	383	227	0.161787	0.791056	Cavity
227_384	384	227	0.162848	0.788217	Cavity
227_385	385	227	0.150715	0.821844	Cavity
227_386	386	227	0.344776	0.462463	Cavity
227_387	387	227	0.285571	0.544286	Cavity
227_388	388	227	0.289255	0.538718	Cavity
227_389	389	227	0.262164	0.581427	Cavity
227_390	390	227	0.00482993	2.31606	Mucosal epithelium
227_391	391	227	0.00415558	2.38137	Mucosal epithelium
227_392	392	227	0.00505292	2.29646	Mucosal epithelium
227_393	393	227	0.0525747	1.27922	Cavity
227_394	394	227	0.0435066	1.36144	Cavity
227_395	395	227	0.171458	0.765842	Cavity
227_396	396	227	0.105493	0.976774	Cavity
227_397	397	227	0.1534	0.814175	Cavity
227_398	398	227	0.176448	0.753384	Cavity
227_399	399	227	0.175023	0.756904	Cavity
227_400	400	227	0.182134	0.739609	Cavity
227_401	401	227	0.13006	0.885855	Cavity
227_402	402	227	0.160445	0.794673	Cavity
227_403	403	227	0.133683	0.873925	Cavity
227_404	404	227	0.149453	0.825496	Cavity
227_405	405	227	0.134384	0.871653	Cavity
227_406	406	227	0.129562	0.887521	Cavity
227_407	407	227	0.171813	0.764943	Cavity
227_408	408	227	0.160139	0.795502	Cavity
227_409	409	227	0.151955	0.818285	Cavity
227_410	410	227	0.176582	0.753053	Cavity
227_411	411	227	0.241505	0.617074	Cavity
227_412	412	227	0.375764	0.425085	Cavity
227_413	413	227	0.662112	0.179068	Cavity
227_414	414	227	0.834963	0.0783329	Cavity
228_351	351	228	0.54561	0.263117	Cavity
228_352	352	228	0.254825	0.593757	Cavity
228_353	353	228	0.525814	0.279168	Cavity
228_354	354	228	0.45291	0.343988	Cavity
228_355	355	228	0.681533	0.166513	Cavity
228_356	356	228	0.802351	0.0956357	Cavity
228_357	357	228	0.48653	0.312891	Cavity
228_358	358	228	0.438115	0.358412	Cavity
228_359	359	228	0.6641	0.177767	Cavity
228_360	360	228	0.647518	0.188748	Cavity
228_361	361	228	0.561819	0.250404	Cavity
228_362	362	228	0.399712	0.398253	Cavity
228_363	363	228	0.714959	0.145719	Cavity
228_364	364	228	0.990286	0.00423943	Cavity
228_365	365	228	0.332355	0.478397	Cavity
228_366	366	228	0.540611	0.267115	Cavity
228_367	367	228	0.563722	0.248935	Cavity
228_368	368	228	0.0130645	1.88391	Mucosal epithelium
228_369	369	228	0.00138962	2.8571	Mucosal epithelium
228_370	370	228	0.00139902	2.85418	Mucosal epithelium
228_371	371	228	0.00555274	2.25549	Mucosal epithelium
228_372	372	228	0.0327461	1.48484	Mucosal epithelium
228_373	373	228	0.0678957	1.16816	Mucosal epithelium
228_374	374	228	0.019957	1.69991	Mucosal epithelium
228_375	375	228	0.0138542	1.85842	Mucosal epithelium
228_376	376	228	0.162181	0.789999	Mucosal epithelium
228_377	377	228	0.0814003	1.08937	Mucosal epithelium
228_378	378	228	0.0749176	1.12542	Mucosal epithelium
228_379	379	228	0.0558016	1.25335	Mucosal epithelium
228_380	380	228	0.0589987	1.22916	Mucosal epithelium
228_381	381	228	0.0215922	1.6657	Mucosal epithelium
228_382	382	228	0.0464273	1.33323	Mucosal epithelium
228_383	383	228	0.110217	0.95775	Mucosal epithelium
228_384	384	228	0.0312602	1.50501	Mucosal epithelium
228_385	385	228	0.0965115	1.01542	Mucosal epithelium
228_386	386	228	0.0227123	1.64374	Mucosal epithelium
228_387	387	228	0.0629131	1.20126	Mucosal epithelium
228_388	388	228	0.0581727	1.23528	Mucosal epithelium
228_389	389	228	0.079583	1.09918	Mucosal epithelium
228_390	390	228	0.0822094	1.08508	Mucosal epithelium
228_391	391	228	0.101027	0.995564	Mucosal epithelium
228_392	392	228	0.0887467	1.05185	Mucosal epithelium
228_393	393	228	0.0254427	1.59444	Mucosal epithelium
228_394	394	228	0.0821424	1.08543	Mucosal epithelium
228_395	395	228	0.0119865	1.92131	Mucosal epithelium
228_396	396	228	0.00344092	2.46333	Mucosal epithelium
228_397	397	228	0.0549941	1.25968	Cavity
228_398	398	228	0.0701204	1.15416	Cavity
228_399	399	228	0.0437514	1.35901	Cavity
228_400	400	228	0.0588486	1.23026	Cavity
228_401	401	228	0.111247	0.953711	Cavity
228_402	402	228	0.098977	1.00447	Cavity
228_403	403	228	0.1399	0.854183	Cavity
228_404	404	228	0.13042	0.884657	Cavity
228_405	405	228	0.124064	0.906353	Cavity
228_406	406	228	0.148525	0.828199	Cavity
228_407	407	228	0.0958389	1.01846	Cavity
228_408	408	228	0.0985636	1.00628	Cavity
228_409	409	228	0.123532	0.908221	Cavity
228_410	410	228	0.181966	0.740009	Cavity
228_411	411	228	0.173745	0.760088	Cavity
228_412	412	228	0.200847	0.697135	Cavity
228_413	413	228	0.611415	0.213664	Cavity
228_414	414	228	0.755118	0.121985	Cavity
228_415	415	228	0.736121	0.133051	Cavity
229_342	342	229	0.22437	0.649035	Cavity
229_343	343	229	0.220044	0.657491	Cavity
229_344	344	229	0.309322	0.509589	Cavity
229_345	345	229	0.239611	0.620492	Cavity
229_346	346	229	0.460839	0.336451	Cavity
229_347	347	229	0.234494	0.629868	Cavity
229_348	348	229	0.688894	0.161848	Cavity
229_349	349	229	0.699441	0.155249	Cavity
229_350	350	229	0.493218	0.306961	Cavity
229_351	351	229	0.580344	0.236314	Cavity
229_352	352	229	0.805482	0.093944	Cavity
229_353	353	229	0.826468	0.0827741	Cavity
229_354	354	229	0.840082	0.0756782	Cavity
229_355	355	229	0.898581	0.0464426	Cavity
229_356	356	229	0.914063	0.0390238	Cavity
229_357	357	229	0.917907	0.0372015	Cavity
229_358	358	229	0.993042	0.00303256	Cavity
229_359	359	229	0.803296	0.0951242	Cavity
229_360	360	229	0.61277	0.212703	Cavity
229_361	361	229	0.454584	0.342386	Cavity
229_362	362	229	0.545491	0.263213	Cavity
229_363	363	229	0.672818	0.172103	Cavity
229_364	364	229	0.746067	0.127222	Cavity
229_365	365	229	0.0100673	1.99709	Mucosal epithelium
229_366	366	229	0.00218703	2.66015	Mucosal epithelium
229_367	367	229	0.0503413	1.29808	Mucosal epithelium
229_368	368	229	0.206151	0.685815	Mucosal epithelium
229_369	369	229	0.0238297	1.62288	Mucosal epithelium
229_370	370	229	0.0103654	1.98442	Mucosal epithelium
229_371	371	229	0.000986481	3.00591	Epidermis
229_372	372	229	0.000409788	3.38744	Epidermis
229_373	373	229	8.19828e-05	4.08628	Epidermis
229_374	374	229	5.67181e-05	4.24628	Epidermis
229_375	375	229	6.58013e-05	4.18177	Epidermis
229_376	376	229	1.9928e-05	4.70054	Epidermis
229_377	377	229	3.6565e-05	4.43693	Epidermis
229_378	378	229	0.000407909	3.38944	Epidermis
229_379	379	229	0.0533611	1.27277	Mucosal epithelium
229_380	380	229	0.0376437	1.42431	Mucosal epithelium
229_381	381	229	0.0445344	1.3513	Mucosal epithelium
229_382	382	229	4.89015e-05	4.31068	Epidermis
229_383	383	229	0.000165363	3.78156	Epidermis
229_384	384	229	3.50096e-05	4.45581	Epidermis
229_385	385	229	1.35267e-05	4.86881	Epidermis
229_386	386	229	0.0179471	1.74601	Mucosal epithelium
229_387	387	229	0.0295638	1.52924	Mucosal epithelium
229_388	388	229	0.0209403	1.67902	Mucosal epithelium
229_389	389	229	0.0702943	1.15308	Mucosal epithelium
229_390	390	229	0.000289994	3.53761	Epidermis
229_391	391	229	0.0789708	1.10253	Cavity
229_392	392	229	9.74406e-05	4.01126	Epidermis
229_393	393	229	0.0457108	1.33998	Mucosal epithelium
229_394	394	229	0.0110922	1.95498	Mucosal epithelium
229_395	395	229	0.0107682	1.96786	Mucosal epithelium
229_396	396	229	0.0864659	1.06315	Mucosal epithelium
229_397	397	229	0.0582458	1.23474	Mucosal epithelium
229_398	398	229	0.0667291	1.17568	Mucosal epithelium
229_399	399	229	0.146349	0.834609	Mucosal epithelium
229_400	400	229	0.0349933	1.45602	Mucosal epithelium
229_401	401	229	0.0258068	1.58827	Mucosal epithelium
229_402	402	229	0.00427802	2.36876	Mucosal epithelium
229_403	403	229	0.00416975	2.37989	Mucosal epithelium
229_404	404	229	0.0619632	1.20787	Cavity
229_405	405	229	0.069783	1.15625	Cavity
229_406	406	229	0.177927	0.749759	Cavity
229_407	407	229	0.117842	0.928699	Cavity
229_408	408	229	0.153535	0.813793	Cavity
229_409	409	229	0.173745	0.760089	Cavity
229_410	410	229	0.132423	0.878035	Cavity
229_411	411	229	0.225384	0.647077	Cavity
229_412	412	229	0.126354	0.898411	Cavity
229_413	413	229	0.212112	0.673434	Cavity
229_414	414	229	0.812349	0.0902571	Cavity
229_415	415	229	0.767898	0.114696	Cavity
229_416	416	229	0.491866	0.308153	Cavity
229_417	417	229	0.687989	0.162418	Cavity
230_340	340	230	0.220662	0.656273	Cavity
230_341	341	230	0.179657	0.745555	Cavity
230_342	342	230	0.165478	0.78126	Cavity
230_343	343	230	0.27569	0.559578	Cavity
230_344	344	230	0.165214	0.781953	Cavity
230_345	345	230	0.693092	0.159209	Cavity
230_346	346	230	0.442157	0.354423	Cavity
230_347	347	230	0.68507	0.164265	Cavity
230_348	348	230	0.801669	0.0960047	Cavity
230_349	349	230	0.601015	0.221115	Cavity
230_350	350	230	0.93174	0.0307051	Cavity
230_351	351	230	0.906303	0.0427267	Cavity
230_352	352	230	0.973089	0.0118472	Cavity
230_353	353	230	0.868157	0.0614019	Cavity
230_354	354	230	0.855954	0.0675496	Cavity
230_355	355	230	0.812159	0.0903592	Cavity
230_356	356	230	0.655844	0.1832	Cavity
230_357	357	230	0.513133	0.28977	Cavity
230_358	358	230	0.697034	0.156746	Cavity
230_359	359	230	0.0040198	2.3958	Mucosal epithelium
230_360	360	230	0.00358935	2.44498	Mucosal epithelium
230_361	361	230	0.0104734	1.97991	Mucosal epithelium
230_362	362	230	0.0431362	1.36516	Mucosal epithelium
230_363	363	230	0.0167955	1.77481	Mucosal epithelium
230_364	364	230	0.0155011	1.80964	Mucosal epithelium
230_365	365	230	0.0573056	1.2418	Mucosal epithelium
230_366	366	230	0.0166038	1.77979	Mucosal epithelium
230_367	367	230	0.0267965	1.57192	Mucosal epithelium
230_368	368	230	0.00132879	2.87654	Epidermis
230_369	369	230	0.00487375	2.31214	Epidermis
230_370	370	230	0.00826764	2.08262	Epidermis
230_371	371	230	0.0268259	1.57145	Epidermis
230_372	372	230	0.00771755	2.11252	Epidermis
230_373	373	230	0.210904	0.675915	Connective tissue
230_374	374	230	0.1873	0.727462	Connective tissue
230_375	375	230	0.199236	0.700631	Connective tissue
230_376	376	230	0.0073923	2.13122	Epidermis
230_377	377	230	0.00333465	2.47695	Epidermis
230_378	378	230	0.00627136	2.20264	Epidermis
230_379	379	230	0.00239705	2.62032	Epidermis
230_380	380	230	0.019149	1.71785	Epidermis
230_381	381	230	0.00219863	2.65785	Epidermis
230_382	382	230	0.00220952	2.6557	Epidermis
230_383	383	230	0.00204616	2.68906	Epidermis
230_384	384	230	0.0235254	1.62846	Epidermis
230_385	385	230	0.0150653	1.82202	Epidermis
230_386	386	230	0.0524384	1.28035	Epidermis
230_387	387	230	0.0430568	1.36596	Smooth muscle
230_388	388	230	0.00283292	2.54777	Epidermis
230_389	389	230	0.0196049	1.70764	Epidermis
230_390	390	230	0.00196054	2.70763	Epidermis
230_391	391	230	0.00470192	2.32772	Epidermis
230_392	392	230	0.000409989	3.38723	Epidermis
230_393	393	230	1.01727e-05	4.99256	Epidermis
230_394	394	230	1.36879e-06	5.86366	Epidermis
230_395	395	230	5.07172e-06	5.29484	Epidermis
230_396	396	230	2.40235e-05	4.61936	Epidermis
230_397	397	230	0.00798645	2.09765	Mucosal epithelium
230_398	398	230	0.0341595	1.46649	Mucosal epithelium
230_399	399	230	0.0708272	1.1498	Mucosal epithelium
230_400	400	230	0.0326486	1.48614	Mucosal epithelium
230_401	401	230	0.0566862	1.24652	Mucosal epithelium
230_402	402	230	0.0323285	1.49041	Mucosal epithelium
230_403	403	230	0.0348404	1.45792	Mucosal epithelium
230_404	404	230	0.00969902	2.01327	Mucosal epithelium
230_405	405	230	0.0535802	1.271	Mucosal epithelium
230_406	406	230	0.00818384	2.08704	Mucosal epithelium
230_407	407	230	0.0811301	1.09082	Cavity
230_408	408	230	0.0827615	1.08217	Cavity
230_409	409	230	0.117253	0.930877	Cavity
230_410	410	230	0.0929473	1.03176	Cavity
230_411	411	230	0.112925	0.947209	Cavity
230_412	412	230	0.144416	0.840386	Cavity
230_413	413	230	0.0930277	1.03139	Cavity
230_414	414	230	0.197557	0.704308	Bone
230_415	415	230	0.107719	0.96771	Cavity
230_416	416	230	0.151953	0.818289	Cavity
230_417	417	230	0.639696	0.194026	Cavity
230_418	418	230	0.460472	0.336797	Cavity
230_419	419	230	0.625456	0.203803	Cavity
231_339	339	231	0.255768	0.592154	Cavity
231_340	340	231	0.439522	0.35702	Cavity
231_341	341	231	0.178101	0.749334	Cavity
231_342	342	231	0.171498	0.765741	Cavity
231_343	343	231	0.206569	0.684934	Cavity
231_344	344	231	0.632256	0.199107	Cavity
231_345	345	231	0.525781	0.279195	Cavity
231_346	346	231	0.735741	0.133275	Cavity
231_347	347	231	0.305528	0.514949	Cavity
231_348	348	231	0.93956	0.0270754	Cavity
231_349	349	231	0.947553	0.0233963	Cavity
231_350	350	231	0.700903	0.154342	Cavity
231_351	351	231	0.828588	0.0816614	Cavity
231_352	352	231	0.134261	0.87205	Mucosal epithelium
231_353	353	231	0.127089	0.895893	Mucosal epithelium
231_354	354	231	0.156432	0.805675	Mucosal epithelium
231_355	355	231	0.031824	1.49725	Mucosal epithelium
231_356	356	231	0.00313959	2.50313	Mucosal epithelium
231_357	357	231	0.0165102	1.78225	Mucosal epithelium
231_358	358	231	0.0135481	1.86812	Mucosal epithelium
231_359	359	231	0.018023	1.74417	Mucosal epithelium
231_360	360	231	0.0290213	1.53728	Mucosal epithelium
231_361	361	231	0.00602288	2.2202	Mucosal epithelium
231_362	362	231	0.00176193	2.75401	Mucosal epithelium
231_363	363	231	0.00130178	2.88546	Epidermis
231_364	364	231	0.00419675	2.37709	Epidermis
231_365	365	231	0.0255135	1.59323	Epidermis
231_366	366	231	0.00482047	2.31691	Epidermis
231_367	367	231	0.00315877	2.50048	Epidermis
231_368	368	231	0.00468263	2.32951	Epidermis
231_369	369	231	0.0147871	1.83012	Epidermis
231_370	370	231	0.00123203	2.90938	Epidermis
231_371	371	231	0.00364392	2.43843	Epidermis
231_372	372	231	0.00105956	2.97487	Epidermis
231_373	373	231	0.0472934	1.3252	Muscle
231_374	374	231	0.0381218	1.41883	Muscle
231_375	375	231	0.0340046	1.46846	Muscle
231_376	376	231	0.0641949	1.1925	Muscle
231_377	377	231	0.00922804	2.03489	Muscle
231_378	378	231	0.65457	0.184044	Connective tissue
231_379	379	231	0.00173228	2.76138	Epidermis
231_380	380	231	0.0239764	1.62022	Epidermis
231_381	381	231	0.642256	0.192292	Connective tissue
231_382	382	231	0.555795	0.255086	Connective tissue
231_383	383	231	0.249651	0.602667	Connective tissue
231_384	384	231	0.0726184	1.13895	Connective tissue
231_385	385	231	0.254214	0.594801	Connective tissue
231_386	386	231	0.182505	0.738725	Connective tissue
231_387	387	231	0.0580071	1.23652	Muscle
231_388	388	231	0.0783461	1.10598	Epidermis
231_389	389	231	0.0444479	1.35215	Epidermis
231_390	390	231	0.042039	1.37635	Smooth muscle
231_391	391	231	0.221513	0.654601	Connective tissue
231_392	392	231	0.00290322	2.53712	Epidermis
231_393	393	231	0.00551433	2.25851	Epidermis
231_394	394	231	0.208772	0.680328	Connective tissue
231_395	395	231	0.0853617	1.06874	Epidermis
231_396	396	231	0.00101742	2.9925	Epidermis
231_397	397	231	0.00160775	2.79378	Epidermis
231_398	398	231	0.00052826	3.27715	Epidermis
231_399	399	231	9.06794e-05	4.04249	Epidermis
231_400	400	231	0.00532577	2.27362	Epidermis
231_401	401	231	0.000257623	3.58902	Epidermis
231_402	402	231	9.53671e-05	4.0206	Epidermis
231_403	403	231	6.75888e-05	4.17013	Epidermis
231_404	404	231	0.00011469	3.94047	Epidermis
231_405	405	231	0.0174473	1.75827	Mucosal epithelium
231_406	406	231	0.043009	1.36644	Mucosal epithelium
231_407	407	231	0.0743959	1.12845	Mucosal epithelium
231_408	408	231	0.064114	1.19305	Mucosal epithelium
231_409	409	231	0.0200508	1.69787	Mucosal epithelium
231_410	410	231	0.0442863	1.35373	Mucosal epithelium
231_411	411	231	0.0214639	1.66829	Mucosal epithelium
231_412	412	231	0.0698526	1.15582	Cavity
231_413	413	231	0.134981	0.869727	Cavity
231_414	414	231	0.11599	0.935579	Cavity
231_415	415	231	0.129209	0.888707	Cavity
231_416	416	231	0.124939	0.903302	Cavity
231_417	417	231	0.125997	0.89964	Cavity
231_418	418	231	0.219162	0.659234	Cavity
231_419	419	231	0.663133	0.178399	Cavity
231_420	420	231	0.605104	0.21817	Cavity
232_337	337	232	0.271267	0.566602	Cavity
232_338	338	232	0.337229	0.472075	Cavity
232_339	339	232	0.799626	0.097113	Cavity
232_340	340	232	0.538933	0.268465	Cavity
232_341	341	232	0.54212	0.265905	Cavity
232_342	342	232	0.59391	0.22628	Cavity
232_343	343	232	0.782543	0.106492	Cavity
232_344	344	232	0.22016	0.657262	Cavity
232_345	345	232	0.855154	0.0679557	Cavity
232_346	346	232	0.803323	0.0951096	Cavity
232_347	347	232	0.831743	0.0800107	Cavity
232_348	348	232	0.885502	0.0528104	Cavity
232_349	349	232	0.0195152	1.70963	Mucosal epithelium
232_350	350	232	0.0146279	1.83482	Mucosal epithelium
232_351	351	232	0.0087251	2.05923	Mucosal epithelium
232_352	352	232	0.0162152	1.79008	Mucosal epithelium
232_353	353	232	0.00805914	2.09371	Mucosal epithelium
232_354	354	232	0.00214881	2.6678	Mucosal epithelium
232_355	355	232	0.00157228	2.80347	Epidermis
232_356	356	232	0.00441696	2.35488	Epidermis
232_357	357	232	0.00406233	2.39122	Epidermis
232_358	358	232	0.0108958	1.96274	Epidermis
232_359	359	232	0.000789187	3.10282	Epidermis
232_360	360	232	0.00377493	2.42309	Epidermis
232_361	361	232	0.0111654	1.95212	Epidermis
232_362	362	232	0.00623677	2.20504	Epidermis
232_363	363	232	0.00162016	2.79044	Epidermis
232_364	364	232	0.0156318	1.80599	Epidermis
232_365	365	232	0.015995	1.79602	Connective tissue
232_366	366	232	0.00911044	2.04046	Muscle
232_367	367	232	0.00629905	2.20072	Connective tissue
232_368	368	232	0.00115478	2.9375	Connective tissue
232_369	369	232	0.0143729	1.84246	Muscle
232_370	370	232	0.0323443	1.4902	Muscle
232_371	371	232	0.0461366	1.33595	Muscle
232_372	372	232	0.0225343	1.64716	Muscle
232_373	373	232	0.0633102	1.19853	Connective tissue
232_374	374	232	0.191305	0.718273	Connective tissue
232_375	375	232	0.0874907	1.05804	Connective tissue
232_376	376	232	0.131896	0.87977	Connective tissue
232_377	377	232	0.276777	0.557871	Connective tissue
232_378	378	232	0.0238353	1.62278	Muscle
232_379	379	232	0.795357	0.099438	Connective tissue
232_380	380	232	0.015831	1.80049	Muscle
232_381	381	232	0.0060401	2.21896	Muscle
232_382	382	232	0.0259497	1.58587	Muscle
232_383	383	232	0.455287	0.341715	Connective tissue
232_384	384	232	0.781205	0.107235	Connective tissue
232_385	385	232	0.357231	0.44705	Connective tissue
232_386	386	232	0.0337251	1.47205	Muscle
232_387	387	232	0.0262624	1.58067	Muscle
232_388	388	232	0.0143361	1.84357	Muscle
232_389	389	232	0.011141	1.95308	Muscle
232_390	390	232	0.379562	0.420717	Connective tissue
232_391	391	232	0.0142829	1.84518	Muscle
232_392	392	232	0.0345281	1.46183	Muscle
232_393	393	232	0.167911	0.77492	Connective tissue
232_394	394	232	0.0410178	1.38703	Muscle
232_395	395	232	0.307036	0.51281	Connective tissue
232_396	396	232	0.678213	0.168634	Connective tissue
232_397	397	232	0.220504	0.656583	Muscle
232_398	398	232	0.282935	0.548314	Connective tissue
232_399	399	232	0.0307684	1.5119	Epidermis
232_400	400	232	0.0571277	1.24315	Epidermis
232_401	401	232	0.054961	1.25995	Epidermis
232_402	402	232	0.134395	0.871617	Epidermis
232_403	403	232	0.00355963	2.4486	Epidermis
232_404	404	232	0.0016526	2.78183	Epidermis
232_405	405	232	0.000364014	3.43888	Epidermis
232_406	406	232	3.51363e-05	4.45424	Epidermis
232_407	407	232	0.26763	0.572466	Mucosal epithelium
232_408	408	232	0.29656	0.527887	Mucosal epithelium
232_409	409	232	0.0995098	1.00213	Mucosal epithelium
232_410	410	232	0.156955	0.804224	Mucosal epithelium
232_411	411	232	0.0367877	1.4343	Mucosal epithelium
232_412	412	232	0.012359	1.90802	Mucosal epithelium
232_413	413	232	0.0994043	1.00259	Cavity
232_414	414	232	0.0837112	1.07722	Cavity
232_415	415	232	0.0854366	1.06836	Cavity
232_416	416	232	0.099595	1.00176	Cavity
232_417	417	232	0.11687	0.932296	Cavity
232_418	418	232	0.127046	0.896039	Cavity
232_419	419	232	0.140986	0.850824	Cavity
232_420	420	232	0.207588	0.682798	Cavity
232_421	421	232	0.531421	0.274561	Cavity
232_422	422	232	0.707413	0.150327	Cavity
232_423	423	232	0.424002	0.372632	Cavity
233_336	336	233	0.587407	0.231061	Cavity
233_337	337	233	0.700042	0.154876	Cavity
233_338	338	233	0.425774	0.37082	Cavity
233_339	339	233	0.206962	0.68411	Cavity
233_340	340	233	0.233127	0.632408	Cavity
233_341	341	233	0.130579	0.884125	Cavity
233_342	342	233	0.171053	0.76687	Cavity
233_343	343	233	0.813296	0.0897516	Cavity
233_344	344	233	0.61421	0.211683	Cavity
233_345	345	233	0.800292	0.0967515	Cavity
233_346	346	233	0.927763	0.032563	Cavity
233_347	347	233	0.0111398	1.95312	Mucosal epithelium
233_348	348	233	0.036144	1.44196	Mucosal epithelium
233_349	349	233	0.0411624	1.3855	Mucosal epithelium
233_350	350	233	0.0163387	1.78678	Mucosal epithelium
233_351	351	233	0.00597464	2.22369	Mucosal epithelium
233_352	352	233	0.000761415	3.11838	Epidermis
233_353	353	233	0.000368115	3.43402	Epidermis
233_354	354	233	0.0140813	1.85136	Epidermis
233_355	355	233	0.00190385	2.72037	Epidermis
233_356	356	233	0.0231147	1.63611	Connective tissue
233_357	357	233	0.025965	1.58561	Connective tissue
233_358	358	233	0.00755144	2.12197	Connective tissue
233_359	359	233	0.0624334	1.20458	Muscle
233_360	360	233	0.00751827	2.12388	Connective tissue
233_361	361	233	0.05622	1.25011	Muscle
233_362	362	233	0.0607492	1.21646	Muscle
233_363	363	233	0.00503626	2.29789	Connective tissue
233_364	364	233	0.00412952	2.3841	Connective tissue
233_365	365	233	0.0107106	1.97019	Muscle
233_366	366	233	0.00242567	2.61517	Connective tissue
233_367	367	233	0.0523734	1.28089	Epidermis
233_368	368	233	0.0324555	1.48871	Connective tissue
233_369	369	233	0.00594745	2.22567	Connective tissue
233_370	370	233	0.0173993	1.75947	Connective tissue
233_371	371	233	0.114404	0.94156	Connective tissue
233_372	372	233	0.0145345	1.8376	Connective tissue
233_373	373	233	0.564346	0.248455	Connective tissue
233_374	374	233	0.338938	0.46988	Connective tissue
233_375	375	233	0.196946	0.705652	Connective tissue
233_376	376	233	0.237142	0.624992	Connective tissue
233_377	377	233	0.159445	0.797389	Connective tissue
233_378	378	233	0.599617	0.222126	Connective tissue
233_379	379	233	0.641139	0.193048	Connective tissue
233_380	380	233	0.281355	0.550745	Connective tissue
233_381	381	233	0.388941	0.410117	Connective tissue
233_382	382	233	0.644554	0.19074	Connective tissue
233_383	383	233	0.766218	0.115648	Connective tissue
233_384	384	233	0.85229	0.0694127	Connective tissue
233_385	385	233	0.319203	0.495933	Connective tissue
233_386	386	233	0.127729	0.893712	Connective tissue
233_387	387	233	0.217607	0.662327	Connective tissue
233_388	388	233	0.390799	0.408046	Connective tissue
233_389	389	233	0.414973	0.38198	Connective tissue
233_390	390	233	0.590176	0.229019	Connective tissue
233_391	391	233	0.3921	0.406603	Connective tissue
233_392	392	233	0.722396	0.141225	Connective tissue
233_393	393	233	0.691248	0.160366	Connective tissue
233_394	394	233	0.761274	0.118459	Connective tissue
233_395	395	233	0.828096	0.0819194	Connective tissue
233_396	396	233	0.759684	0.119367	Connective tissue
233_397	397	233	0.791148	0.101742	Connective tissue
233_398	398	233	0.265386	0.576122	Connective tissue
233_399	399	233	0.273176	0.563557	Connective tissue
233_400	400	233	0.00872323	2.05932	Muscle
233_401	401	233	0.00626563	2.20304	Muscle
233_402	402	233	0.0384345	1.41528	Muscle
233_403	403	233	0.222312	0.653038	Connective tissue
233_404	404	233	0.0292267	1.53422	Muscle
233_405	405	233	0.235952	0.627176	Connective tissue
233_406	406	233	0.439852	0.356694	Connective tissue
233_407	407	233	0.273626	0.562842	Connective tissue
233_408	408	233	0.0250854	1.60058	Muscle
233_409	409	233	0.193675	0.712927	Connective tissue
233_410	410	233	6.77993e-05	4.16878	Epidermis
233_411	411	233	2.38612e-05	4.62231	Epidermis
233_412	412	233	0.0262976	1.58008	Mucosal epithelium
233_413	413	233	0.0310833	1.50747	Mucosal epithelium
233_414	414	233	0.0185895	1.73073	Mucosal epithelium
233_415	415	233	0.019186	1.71702	Mucosal epithelium
233_416	416	233	0.0152786	1.81592	Mucosal epithelium
233_417	417	233	0.0945367	1.0244	Cavity
233_418	418	233	0.131917	0.8797	Cavity
233_419	419	233	0.0834184	1.07874	Cavity
233_420	420	233	0.119174	0.923817	Cavity
233_421	421	233	0.180622	0.743228	Cavity
233_422	422	233	0.661093	0.179738	Cavity
233_423	423	233	0.750554	0.124618	Cavity
233_424	424	233	0.597621	0.223574	Cavity
233_425	425	233	0.628336	0.201808	Cavity
233_426	426	233	0.996273	0.00162176	Cavity
234_335	335	234	0.11947	0.922743	Cavity
234_336	336	234	0.72953	0.136957	Cavity
234_337	337	234	0.131106	0.882378	Cavity
234_338	338	234	0.354402	0.450504	Cavity
234_339	339	234	0.774874	0.110769	Cavity
234_340	340	234	0.523694	0.280922	Cavity
234_341	341	234	0.51815	0.285545	Cavity
234_342	342	234	0.636159	0.196434	Cavity
234_343	343	234	0.540706	0.267039	Cavity
234_344	344	234	0.0199498	1.70006	Mucosal epithelium
234_345	345	234	0.0403532	1.39412	Mucosal epithelium
234_346	346	234	0.0033846	2.47049	Mucosal epithelium
234_347	347	234	0.0139699	1.85481	Mucosal epithelium
234_348	348	234	0.00238938	2.62172	Epidermis
234_349	349	234	0.000521819	3.28248	Epidermis
234_350	350	234	0.00635451	2.19692	Epidermis
234_351	351	234	0.0707942	1.15	Connective tissue
234_352	352	234	0.00152651	2.8163	Epidermis
234_353	353	234	0.148356	0.828694	Muscle
234_354	354	234	0.00324118	2.4893	Connective tissue
234_355	355	234	0.00870465	2.06025	Connective tissue
234_356	356	234	0.0941497	1.02618	Muscle
234_357	357	234	0.034304	1.46466	Connective tissue
234_358	358	234	0.0354459	1.45043	Connective tissue
234_359	359	234	0.00695062	2.15798	Connective tissue
234_360	360	234	0.00563005	2.24949	Connective tissue
234_361	361	234	0.00087171	3.05963	Connective tissue
234_362	362	234	0.0728935	1.13731	Muscle
234_363	363	234	0.00540799	2.26696	Connective tissue
234_364	364	234	0.00192442	2.7157	Connective tissue
234_365	365	234	0.00226466	2.645	Connective tissue
234_366	366	234	0.010175	1.99247	Connective tissue
234_367	367	234	0.146678	0.833635	Connective tissue
234_368	368	234	0.148672	0.827771	Connective tissue
234_369	369	234	0.309412	0.509463	Connective tissue
234_370	370	234	0.129383	0.888122	Connective tissue
234_371	371	234	0.321913	0.492261	Connective tissue
234_372	372	234	0.358963	0.44495	Connective tissue
234_373	373	234	0.324057	0.489379	Connective tissue
234_374	374	234	0.0110765	1.9556	Connective tissue
234_375	375	234	0.0305863	1.51447	Connective tissue
234_376	376	234	0.297618	0.526341	Connective tissue
234_377	377	234	0.640334	0.193594	Cavity
234_378	378	234	0.155962	0.806981	Epidermis
234_379	379	234	0.355752	0.448853	Connective tissue
234_380	380	234	0.353599	0.451489	Connective tissue
234_381	381	234	0.668141	0.175132	Connective tissue
234_382	382	234	0.685842	0.163776	Connective tissue
234_383	383	234	0.289019	0.539073	Connective tissue
234_384	384	234	0.0890536	1.05035	Connective tissue
234_385	385	234	0.6718	0.17276	Connective tissue
234_386	386	234	0.871497	0.0597343	Connective tissue
234_387	387	234	0.841014	0.0751966	Connective tissue
234_388	388	234	0.95408	0.0204151	Connective tissue
234_389	389	234	0.800359	0.0967151	Connective tissue
234_390	390	234	0.932729	0.0302443	Connective tissue
234_391	391	234	0.710935	0.14817	Connective tissue
234_392	392	234	0.816185	0.0882113	Connective tissue
234_393	393	234	0.980174	0.00869681	Connective tissue
234_394	394	234	0.90556	0.0430827	Connective tissue
234_395	395	234	0.829633	0.0811142	Connective tissue
234_396	396	234	0.735534	0.133397	Connective tissue
234_397	397	234	0.682706	0.165766	Connective tissue
234_398	398	234	0.986272	0.00600328	Connective tissue
234_399	399	234	0.358623	0.445362	Connective tissue
234_400	400	234	0.346107	0.460789	Connective tissue
234_401	401	234	0.401378	0.396447	Connective tissue
234_402	402	234	0.338889	0.469942	Connective tissue
234_403	403	234	0.358669	0.445307	Connective tissue
234_404	404	234	0.480408	0.318389	Connective tissue
234_405	405	234	0.480408	0.318389	Connective tissue
234_406	406	234	0.246616	0.607979	Connective tissue
234_407	407	234	0.443716	0.352895	Connective tissue
234_408	408	234	0.02365	1.62617	Muscle
234_409	409	234	0.0358665	1.44531	Muscle
234_410	410	234	0.0978587	1.0094	Muscle
234_411	411	234	0.0322591	1.49135	Epidermis
234_412	412	234	0.000447225	3.34947	Epidermis
234_413	413	234	0.00963446	2.01617	Mucosal epithelium
234_414	414	234	0.0254521	1.59428	Mucosal epithelium
234_415	415	234	0.012929	1.88843	Mucosal epithelium
234_416	416	234	0.01257	1.90067	Mucosal epithelium
234_417	417	234	0.204284	0.689765	Mucosal epithelium
234_418	418	234	0.0420815	1.37591	Mucosal epithelium
234_419	419	234	0.0949477	1.02252	Cavity
234_420	420	234	0.159537	0.797138	Cavity
234_421	421	234	0.113368	0.945511	Cavity
234_422	422	234	0.186884	0.728427	Cavity
234_423	423	234	0.162696	0.788622	Cavity
234_424	424	234	0.760237	0.119051	Cavity
234_425	425	234	0.459352	0.337854	Cavity
234_426	426	234	0.577891	0.238154	Cavity
234_427	427	234	0.494166	0.306127	Cavity
234_428	428	234	0.483592	0.315521	Cavity
234_429	429	234	0.352397	0.452968	Cavity
235_333	333	235	0.598935	0.222621	Cavity
235_334	334	235	0.0886068	1.05253	Cavity
235_335	335	235	0.52572	0.279245	Cavity
235_336	336	235	0.581113	0.23574	Cavity
235_337	337	235	0.719304	0.143087	Cavity
235_338	338	235	0.622431	0.205909	Cavity
235_339	339	235	0.778576	0.108699	Cavity
235_340	340	235	0.679076	0.168082	Cavity
235_341	341	235	0.00346207	2.46066	Mucosal epithelium
235_342	342	235	0.00570617	2.24366	Mucosal epithelium
235_343	343	235	0.773516	0.111531	Cavity
235_344	344	235	0.00304068	2.51703	Mucosal epithelium
235_345	345	235	0.000632817	3.19872	Epidermis
235_346	346	235	0.00267253	2.57308	Epidermis
235_347	347	235	0.00114222	2.94225	Epidermis
235_348	348	235	0.313452	0.503829	Connective tissue
235_349	349	235	0.16779	0.775233	Connective tissue
235_350	350	235	0.190745	0.719546	Connective tissue
235_351	351	235	0.0457716	1.3394	Muscle
235_352	352	235	0.0705497	1.15151	Muscle
235_353	353	235	0.0434917	1.36159	Connective tissue
235_354	354	235	0.0256642	1.59067	Connective tissue
235_355	355	235	0.150116	0.823574	Connective tissue
235_356	356	235	0.39344	0.405122	Connective tissue
235_357	357	235	0.220172	0.657238	Connective tissue
235_358	358	235	0.270262	0.568214	Connective tissue
235_359	359	235	0.296677	0.527716	Connective tissue
235_360	360	235	0.038425	1.41539	Connective tissue
235_361	361	235	0.104192	0.982164	Connective tissue
235_362	362	235	0.243839	0.612898	Connective tissue
235_363	363	235	0.598736	0.222765	Connective tissue
235_364	364	235	0.0656077	1.18305	Connective tissue
235_365	365	235	0.217785	0.661972	Connective tissue
235_366	366	235	0.403177	0.394505	Epidermis
235_367	367	235	0.203993	0.690385	Connective tissue
235_368	368	235	0.876047	0.0574723	Connective tissue
235_369	369	235	0.654985	0.183769	Connective tissue
235_370	370	235	0.642289	0.19227	Connective tissue
235_371	371	235	0.454232	0.342722	Connective tissue
235_372	372	235	0.291903	0.534762	Connective tissue
235_373	373	235	0.272616	0.564448	Connective tissue
235_374	374	235	0.0297952	1.52585	Connective tissue
235_375	375	235	0.0322582	1.49136	Connective tissue
235_376	376	235	0.0323132	1.49062	Connective tissue
235_377	377	235	0.545983	0.262821	Epidermis
235_378	378	235	0.409061	0.388211	Epidermis
235_379	379	235	0.296033	0.528659	Connective tissue
235_380	380	235	0.115777	0.936378	Connective tissue
235_381	381	235	0.115897	0.935928	Connective tissue
235_382	382	235	0.168104	0.774423	Connective tissue
235_383	383	235	0.0796472	1.09883	Connective tissue
235_384	384	235	0.0881442	1.05481	Connective tissue
235_385	385	235	0.0625346	1.20388	Connective tissue
235_386	386	235	0.36934	0.432574	Connective tissue
235_387	387	235	0.162606	0.788864	Connective tissue
235_388	388	235	0.595256	0.225296	Connective tissue
235_389	389	235	0.466126	0.331497	Connective tissue
235_390	390	235	0.126047	0.899466	Connective tissue
235_391	391	235	0.345085	0.462073	Connective tissue
235_392	392	235	0.408276	0.389047	Connective tissue
235_393	393	235	0.195512	0.708826	Connective tissue
235_394	394	235	0.55203	0.258037	Epidermis
235_395	395	235	0.277175	0.557246	Connective tissue
235_396	396	235	0.43312	0.363392	Connective tissue
235_397	397	235	0.650988	0.186427	Connective tissue
235_398	398	235	0.956843	0.0191592	Connective tissue
235_399	399	235	0.994476	0.0024059	Connective tissue
235_400	400	235	0.280709	0.551744	Connective tissue
235_401	401	235	0.198035	0.703258	Connective tissue
235_402	402	235	0.376685	0.424021	Connective tissue
235_403	403	235	0.632401	0.199008	Epidermis
235_404	404	235	0.56007	0.251758	Epidermis
235_405	405	235	0.509091	0.293205	Epidermis
235_406	406	235	0.504654	0.297006	Epidermis
235_407	407	235	0.265666	0.575664	Connective tissue
235_408	408	235	0.226917	0.644133	Connective tissue
235_409	409	235	0.362801	0.440332	Connective tissue
235_410	410	235	0.0899032	1.04622	Muscle
235_411	411	235	0.0962657	1.01653	Connective tissue
235_412	412	235	0.0481629	1.31729	Connective tissue
235_413	413	235	0.0823484	1.08435	Connective tissue
235_414	414	235	0.000608719	3.21558	Epidermis
235_415	415	235	0.00016395	3.78529	Epidermis
235_416	416	235	0.0487276	1.31223	Mucosal epithelium
235_417	417	235	0.0303275	1.51816	Mucosal epithelium
235_418	418	235	0.0486711	1.31273	Mucosal epithelium
235_419	419	235	0.0982989	1.00745	Mucosal epithelium
235_420	420	235	0.0855515	1.06777	Mucosal epithelium
235_421	421	235	0.110268	0.957551	Cavity
235_422	422	235	0.138928	0.85721	Cavity
235_423	423	235	0.102252	0.990327	Cavity
235_424	424	235	0.147611	0.83088	Cavity
235_425	425	235	0.391683	0.407065	Cavity
235_426	426	235	0.540925	0.266863	Cavity
235_427	427	235	0.54354	0.264768	Cavity
235_428	428	235	0.643201	0.191653	Cavity
235_429	429	235	0.695783	0.157526	Cavity
235_430	430	235	0.442774	0.353817	Cavity
235_431	431	235	0.394299	0.404174	Cavity
235_432	432	235	0.412122	0.384974	Cavity
236_332	332	236	0.83206	0.0798453	Cavity
236_333	333	236	0.115885	0.935973	Cavity
236_334	334	236	0.515998	0.287352	Cavity
236_335	335	236	0.437054	0.359465	Cavity
236_336	336	236	0.643114	0.191712	Cavity
236_337	337	236	0.710164	0.148642	Cavity
236_338	338	236	0.817098	0.0877259	Cavity
236_339	339	236	0.0187697	1.72654	Mucosal epithelium
236_340	340	236	0.00598171	2.22317	Mucosal epithelium
236_341	341	236	0.00566523	2.24678	Mucosal epithelium
236_342	342	236	0.00267426	2.5728	Mucosal epithelium
236_343	343	236	0.0117435	1.9302	Epidermis
236_344	344	236	0.0192297	1.71603	Epidermis
236_345	345	236	0.0011536	2.93794	Epidermis
236_346	346	236	0.00178319	2.7488	Epidermis
236_347	347	236	0.0251537	1.5994	Smooth muscle
236_348	348	236	0.0250977	1.60037	Muscle
236_349	349	236	0.0300762	1.52178	Muscle
236_350	350	236	0.0660235	1.1803	Muscle
236_351	351	236	0.143034	0.844561	Connective tissue
236_352	352	236	0.236418	0.62632	Connective tissue
236_353	353	236	0.459696	0.337529	Connective tissue
236_354	354	236	0.20668	0.684701	Connective tissue
236_355	355	236	0.595535	0.225093	Connective tissue
236_356	356	236	0.752209	0.123661	Connective tissue
236_357	357	236	0.572531	0.242201	Connective tissue
236_358	358	236	0.532825	0.273416	Connective tissue
236_359	359	236	0.840531	0.0754461	Connective tissue
236_360	360	236	0.928895	0.0320335	Connective tissue
236_361	361	236	0.897158	0.0471312	Connective tissue
236_362	362	236	0.829445	0.0812122	Connective tissue
236_363	363	236	0.763326	0.11729	Connective tissue
236_364	364	236	0.528968	0.276571	Connective tissue
236_365	365	236	0.223404	0.650909	Connective tissue
236_366	366	236	0.244103	0.612427	Connective tissue
236_367	367	236	0.466053	0.331565	Connective tissue
236_368	368	236	0.735477	0.133431	Connective tissue
236_369	369	236	0.809026	0.0920374	Connective tissue
236_370	370	236	0.742718	0.129176	Connective tissue
236_371	371	236	0.244503	0.611715	Connective tissue
236_372	372	236	0.193269	0.713838	Connective tissue
236_373	373	236	0.188224	0.725325	Connective tissue
236_374	374	236	0.029603	1.52866	Connective tissue
236_375	375	236	0.0388797	1.41028	Connective tissue
236_376	376	236	0.0916773	1.03774	Connective tissue
236_377	377	236	0.0972229	1.01223	Connective tissue
236_378	378	236	0.0795449	1.09939	Connective tissue
236_379	379	236	0.055874	1.25279	Connective tissue
236_380	380	236	0.0294259	1.53127	Connective tissue
236_381	381	236	0.367716	0.434488	Connective tissue
236_382	382	236	0.296813	0.527517	Connective tissue
236_383	383	236	0.289266	0.538702	Connective tissue
236_384	384	236	0.105794	0.975541	Connective tissue
236_385	385	236	0.310941	0.507322	Connective tissue
236_386	386	236	0.510539	0.291971	Connective tissue
236_387	387	236	0.190767	0.719497	Connective tissue
236_388	388	236	0.393299	0.405277	Connective tissue
236_389	389	236	0.409631	0.387607	Connective tissue
236_390	390	236	0.859224	0.0658938	Epidermis
236_391	391	236	0.764594	0.116569	Epidermis
236_392	392	236	0.728097	0.137811	Connective tissue
236_393	393	236	0.742204	0.129477	Connective tissue
236_394	394	236	0.520373	0.283685	Connective tissue
236_395	395	236	0.704431	0.152162	Connective tissue
236_396	396	236	0.72506	0.139626	Connective tissue
236_397	397	236	0.983237	0.00734188	Connective tissue
236_398	398	236	0.972451	0.0121321	Connective tissue
236_399	399	236	0.949156	0.0226625	Connective tissue
236_400	400	236	0.563698	0.248953	Epidermis
236_401	401	236	0.639604	0.194089	Epidermis
236_402	402	236	0.995397	0.00200355	Connective tissue
236_403	403	236	0.43838	0.358149	Cavity
236_404	404	236	0.60079	0.221277	Cavity
236_405	405	236	0.978605	0.00939245	Connective tissue
236_406	406	236	0.843291	0.0740225	Epidermis
236_407	407	236	0.377353	0.423252	Epidermis
236_408	408	236	0.87003	0.0604656	Epidermis
236_409	409	236	0.688579	0.162046	Connective tissue
236_410	410	236	0.636361	0.196296	Connective tissue
236_411	411	236	0.102616	0.988783	Connective tissue
236_412	412	236	0.25205	0.598513	Connective tissue
236_413	413	236	0.0062048	2.20727	Muscle
236_414	414	236	0.265181	0.576458	Connective tissue
236_415	415	236	0.00193663	2.71295	Epidermis
236_416	416	236	0.000130508	3.88436	Epidermis
236_417	417	236	0.000284833	3.54541	Epidermis
236_418	418	236	0.000145272	3.83782	Epidermis
236_419	419	236	0.266902	0.573648	Mucosal epithelium
236_420	420	236	0.178547	0.748247	Mucosal epithelium
236_421	421	236	0.0771023	1.11293	Mucosal epithelium
236_422	422	236	0.103329	0.985779	Cavity
236_423	423	236	0.0776493	1.10986	Cavity
236_424	424	236	0.123745	0.907472	Cavity
236_425	425	236	0.17129	0.766269	Cavity
236_426	426	236	0.17338	0.761	Cavity
236_427	427	236	0.323827	0.489687	Cavity
236_428	428	236	0.70168	0.153861	Cavity
236_429	429	236	0.647615	0.188683	Cavity
236_430	430	236	0.584527	0.233195	Cavity
236_431	431	236	0.581925	0.235133	Cavity
236_432	432	236	0.475814	0.322563	Cavity
236_433	433	236	0.525249	0.279635	Cavity
236_434	434	236	0.557016	0.254132	Cavity
236_435	435	236	0.383661	0.416053	Cavity
237_331	331	237	0.373167	0.428097	Cavity
237_332	332	237	0.441392	0.355175	Cavity
237_333	333	237	0.291423	0.535476	Cavity
237_334	334	237	0.551033	0.258822	Cavity
237_335	335	237	0.152386	0.817054	Cavity
237_336	336	237	0.0144144	1.8412	Mucosal epithelium
237_337	337	237	0.0141318	1.8498	Mucosal epithelium
237_338	338	237	0.0467521	1.3302	Mucosal epithelium
237_339	339	237	0.0282528	1.54894	Mucosal epithelium
237_340	340	237	0.00212235	2.67318	Mucosal epithelium
237_341	341	237	0.00331357	2.4797	Epidermis
237_342	342	237	0.000999266	3.00032	Epidermis
237_343	343	237	0.0027629	2.55863	Epidermis
237_344	344	237	0.00106278	2.97356	Epidermis
237_345	345	237	0.175226	0.756401	Connective tissue
237_346	346	237	0.0276784	1.55786	Muscle
237_347	347	237	0.0181461	1.74122	Muscle
237_348	348	237	0.235023	0.62889	Connective tissue
237_349	349	237	0.30457	0.516312	Connective tissue
237_350	350	237	0.0012484	2.90365	Epidermis
237_351	351	237	0.221796	0.654046	Connective tissue
237_352	352	237	0.368003	0.434149	Connective tissue
237_353	353	237	0.183771	0.735723	Connective tissue
237_354	354	237	0.554954	0.255743	Connective tissue
237_355	355	237	0.964029	0.0159099	Connective tissue
237_356	356	237	0.908303	0.0417695	Connective tissue
237_357	357	237	0.92581	0.0334783	Connective tissue
237_358	358	237	0.685986	0.163684	Connective tissue
237_359	359	237	0.676701	0.169603	Connective tissue
237_360	360	237	0.834604	0.0785194	Connective tissue
237_361	361	237	0.849748	0.07071	Connective tissue
237_362	362	237	0.461626	0.33571	Connective tissue
237_363	363	237	0.699714	0.15508	Connective tissue
237_364	364	237	0.765594	0.116002	Connective tissue
237_365	365	237	0.36005	0.443637	Connective tissue
237_366	366	237	0.506356	0.295544	Connective tissue
237_367	367	237	0.342662	0.465133	Connective tissue
237_368	368	237	0.52741	0.277852	Connective tissue
237_369	369	237	0.529698	0.275972	Connective tissue
237_370	370	237	0.314719	0.502077	Connective tissue
237_371	371	237	0.165972	0.779964	Connective tissue
237_372	372	237	0.0924974	1.03387	Connective tissue
237_373	373	237	0.119626	0.922173	Connective tissue
237_374	374	237	0.169955	0.769666	Connective tissue
237_375	375	237	0.0177428	1.75098	Connective tissue
237_376	376	237	0.0304789	1.516	Connective tissue
237_377	377	237	0.0441868	1.35471	Connective tissue
237_378	378	237	0.0629989	1.20067	Connective tissue
237_379	379	237	0.0359572	1.44421	Connective tissue
237_380	380	237	0.0389657	1.40932	Connective tissue
237_381	381	237	0.133543	0.87438	Connective tissue
237_382	382	237	0.135291	0.868731	Connective tissue
237_383	383	237	0.302822	0.518813	Connective tissue
237_384	384	237	0.297481	0.52654	Connective tissue
237_385	385	237	0.295225	0.529846	Connective tissue
237_386	386	237	0.384781	0.414787	Connective tissue
237_387	387	237	0.127742	0.893668	Connective tissue
237_388	388	237	0.376805	0.423883	Connective tissue
237_389	389	237	0.37261	0.428746	Connective tissue
237_390	390	237	0.701444	0.154007	Connective tissue
237_391	391	237	0.872571	0.059199	Connective tissue
237_392	392	237	0.873792	0.0585918	Connective tissue
237_393	393	237	0.804062	0.0947105	Connective tissue
237_394	394	237	0.885919	0.0526061	Connective tissue
237_395	395	237	0.966881	0.014627	Connective tissue
237_396	396	237	0.767689	0.114815	Connective tissue
237_397	397	237	0.903957	0.0438523	Connective tissue
237_398	398	237	0.516349	0.287057	Epidermis
237_399	399	237	0.988521	0.00501397	Connective tissue
237_400	400	237	0.987161	0.00561185	Connective tissue
237_401	401	237	0.716539	0.14476	Epidermis
237_402	402	237	0.967081	0.0145373	Connective tissue
237_403	403	237	0.999656	0.0001493	Connective tissue
237_404	404	237	0.996732	0.00142143	Connective tissue
237_405	405	237	0.983862	0.00706593	Connective tissue
237_406	406	237	0.966726	0.0146966	Connective tissue
237_407	407	237	0.937066	0.0282297	Epidermis
237_408	408	237	0.677455	0.16912	Epidermis
237_409	409	237	0.799241	0.0973225	Epidermis
237_410	410	237	0.767228	0.115076	Epidermis
237_411	411	237	0.788221	0.103352	Connective tissue
237_412	412	237	0.219767	0.658038	Connective tissue
237_413	413	237	0.597142	0.223923	Connective tissue
237_414	414	237	0.530908	0.274981	Connective tissue
237_415	415	237	0.0314002	1.50307	Muscle
237_416	416	237	0.123399	0.90869	Connective tissue
237_417	417	237	0.00291803	2.53491	Epidermis
237_418	418	237	0.000134757	3.87045	Epidermis
237_419	419	237	0.000304947	3.51578	Epidermis
237_420	420	237	0.215953	0.665641	Mucosal epithelium
237_421	421	237	0.100962	0.995842	Mucosal epithelium
237_422	422	237	0.0850498	1.07033	Mucosal epithelium
237_423	423	237	0.00709732	2.14891	Mucosal epithelium
237_424	424	237	0.116898	0.932191	Cavity
237_425	425	237	0.0773194	1.11171	Cavity
237_426	426	237	0.196401	0.706857	Cavity
237_427	427	237	0.617562	0.209319	Cavity
237_428	428	237	0.28145	0.550599	Cavity
237_429	429	237	0.528513	0.276945	Cavity
237_430	430	237	0.707624	0.150197	Cavity
237_431	431	237	0.535055	0.271602	Cavity
237_432	432	237	0.722789	0.140988	Cavity
237_433	433	237	0.648758	0.187918	Cavity
237_434	434	237	0.762784	0.117598	Cavity
237_435	435	237	0.372992	0.4283	Cavity
237_436	436	237	0.332913	0.47767	Cavity
237_437	437	237	0.321773	0.49245	Cavity
238_328	328	238	0.756582	0.121144	Cavity
238_329	329	238	0.879188	0.0559182	Cavity
238_330	330	238	0.249895	0.602243	Cavity
238_331	331	238	0.381773	0.418195	Cavity
238_332	332	238	0.707335	0.150375	Cavity
238_333	333	238	0.412479	0.384599	Cavity
238_334	334	238	0.00904758	2.04347	Mucosal epithelium
238_335	335	238	0.00709197	2.14923	Mucosal epithelium
238_336	336	238	0.0546726	1.26223	Mucosal epithelium
238_337	337	238	0.0366686	1.43571	Mucosal epithelium
238_338	338	238	0.00130161	2.88552	Mucosal epithelium
238_339	339	238	0.000921673	3.03542	Epidermis
238_340	340	238	0.000685205	3.16418	Epidermis
238_341	341	238	0.00370078	2.43171	Epidermis
238_342	342	238	0.00348653	2.45761	Epidermis
238_343	343	238	0.0672673	1.1722	Muscle
238_344	344	238	0.046401	1.33347	Muscle
238_345	345	238	0.0307663	1.51192	Muscle
238_346	346	238	0.309385	0.5095	Connective tissue
238_347	347	238	0.469866	0.328026	Connective tissue
238_348	348	238	0.225214	0.647405	Connective tissue
238_349	349	238	0.01318	1.88008	Epidermis
238_350	350	238	0.0340299	1.46814	Epidermis
238_351	351	238	0.395273	0.403102	Connective tissue
238_352	352	238	0.536044	0.2708	Connective tissue
238_353	353	238	0.596151	0.224643	Connective tissue
238_354	354	238	0.788273	0.103323	Connective tissue
238_355	355	238	0.0848379	1.07141	Epidermis
238_356	356	238	0.944362	0.0248616	Connective tissue
238_357	357	238	0.935902	0.0287696	Connective tissue
238_358	358	238	0.835819	0.0778877	Connective tissue
238_359	359	238	0.711657	0.14773	Connective tissue
238_360	360	238	0.926087	0.0333482	Connective tissue
238_361	361	238	0.724041	0.140237	Connective tissue
238_362	362	238	0.696993	0.156771	Connective tissue
238_363	363	238	0.532692	0.273523	Connective tissue
238_364	364	238	0.651089	0.186359	Connective tissue
238_365	365	238	0.829166	0.0813586	Connective tissue
238_366	366	238	0.783853	0.105765	Connective tissue
238_367	367	238	0.8791	0.0559617	Connective tissue
238_368	368	238	0.799019	0.0974432	Connective tissue
238_369	369	238	0.495602	0.304867	Connective tissue
238_370	370	238	0.181122	0.74203	Connective tissue
238_371	371	238	0.115898	0.935923	Connective tissue
238_372	372	238	0.136849	0.86376	Connective tissue
238_373	373	238	0.111637	0.952191	Connective tissue
238_374	374	238	0.0619519	1.20795	Connective tissue
238_375	375	238	0.0997259	1.00119	Connective tissue
238_376	376	238	0.0883901	1.0536	Connective tissue
238_377	377	238	0.116278	0.934503	Connective tissue
238_378	378	238	0.108713	0.963717	Connective tissue
238_379	379	238	0.270637	0.567613	Connective tissue
238_380	380	238	0.345309	0.461792	Connective tissue
238_381	381	238	0.054245	1.26564	Connective tissue
238_382	382	238	0.0529291	1.27631	Connective tissue
238_383	383	238	0.0708105	1.1499	Connective tissue
238_384	384	238	0.0680292	1.1673	Connective tissue
238_385	385	238	0.162411	0.789384	Connective tissue
238_386	386	238	0.360925	0.442583	Connective tissue
238_387	387	238	0.815429	0.0886136	Connective tissue
238_388	388	238	0.441244	0.355321	Connective tissue
238_389	389	238	0.727318	0.138276	Connective tissue
238_390	390	238	0.819551	0.086424	Connective tissue
238_391	391	238	0.485302	0.313988	Epidermis
238_392	392	238	0.883256	0.0539133	Connective tissue
238_393	393	238	0.598548	0.222901	Epidermis
238_394	394	238	0.774086	0.111211	Connective tissue
238_395	395	238	0.808037	0.0925686	Connective tissue
238_396	396	238	0.882601	0.0542357	Connective tissue
238_397	397	238	0.987662	0.00539184	Connective tissue
238_398	398	238	0.976901	0.0101492	Connective tissue
238_399	399	238	0.516349	0.287057	Epidermis
238_400	400	238	0.971106	0.0127334	Connective tissue
238_401	401	238	0.987723	0.00536503	Connective tissue
238_402	402	238	0.96763	0.0142905	Connective tissue
238_403	403	238	0.98949	0.00458848	Connective tissue
238_404	404	238	0.949562	0.0224769	Connective tissue
238_405	405	238	0.994675	0.00231862	Connective tissue
238_406	406	238	0.994216	0.00251945	Connective tissue
238_407	407	238	0.999429	0.000247923	Connective tissue
238_408	408	238	0.999304	0.000302546	Connective tissue
238_409	409	238	0.941746	0.0260664	Epidermis
238_410	410	238	0.936348	0.0285629	Epidermis
238_411	411	238	0.93945	0.0271261	Epidermis
238_412	412	238	0.981398	0.00815464	Connective tissue
238_413	413	238	0.870421	0.0602708	Connective tissue
238_414	414	238	0.565164	0.247826	Connective tissue
238_415	415	238	0.432305	0.36421	Connective tissue
238_416	416	238	0.229186	0.639813	Connective tissue
238_417	417	238	0.0323408	1.49025	Muscle
238_418	418	238	0.210452	0.676847	Connective tissue
238_419	419	238	0.000323716	3.48984	Epidermis
238_420	420	238	1.66869e-05	4.77762	Epidermis
238_421	421	238	0.207959	0.682023	Mucosal epithelium
238_422	422	238	0.036918	1.43276	Mucosal epithelium
238_423	423	238	0.0355677	1.44894	Mucosal epithelium
238_424	424	238	0.0430862	1.36566	Mucosal epithelium
238_425	425	238	0.14445	0.840283	Cavity
238_426	426	238	0.042329	1.37336	Cavity
238_427	427	238	0.0507041	1.29496	Cavity
238_428	428	238	0.607727	0.216291	Cavity
238_429	429	238	0.208904	0.680054	Cavity
238_430	430	238	0.427128	0.369442	Cavity
238_431	431	238	0.452086	0.344779	Cavity
238_432	432	238	0.800408	0.0966888	Cavity
238_433	433	238	0.925828	0.0334695	Cavity
238_434	434	238	0.741977	0.12961	Cavity
238_435	435	238	0.542535	0.265572	Cavity
238_436	436	238	0.270943	0.567122	Cavity
238_437	437	238	0.171813	0.764944	Cavity
238_438	438	238	0.339641	0.46898	Cavity
238_439	439	238	0.458603	0.338563	Cavity
238_440	440	238	0.439924	0.356622	Cavity
239_325	325	239	0.902134	0.044729	Cavity
239_326	326	239	0.791218	0.101704	Cavity
239_327	327	239	0.835748	0.0779248	Cavity
239_328	328	239	0.838251	0.076626	Cavity
239_329	329	239	0.496289	0.304265	Cavity
239_330	330	239	0.557559	0.253709	Cavity
239_331	331	239	0.30711	0.512706	Cavity
239_332	332	239	0.175621	0.755424	Cavity
239_333	333	239	0.013428	1.87199	Mucosal epithelium
239_334	334	239	0.00458341	2.33881	Mucosal epithelium
239_335	335	239	0.0395036	1.40336	Mucosal epithelium
239_336	336	239	0.0413712	1.3833	Epidermis
239_337	337	239	0.00242705	2.61492	Epidermis
239_338	338	239	0.00434547	2.36196	Epidermis
239_339	339	239	0.00945739	2.02423	Epidermis
239_340	340	239	0.155275	0.808899	Connective tissue
239_341	341	239	0.067856	1.16841	Connective tissue
239_342	342	239	0.0643216	1.19164	Muscle
239_343	343	239	0.0940657	1.02657	Muscle
239_344	344	239	0.0518678	1.2851	Muscle
239_345	345	239	0.728271	0.137707	Connective tissue
239_346	346	239	0.470468	0.32747	Connective tissue
239_347	347	239	0.519593	0.284336	Connective tissue
239_348	348	239	0.992497	0.00327088	Connective tissue
239_349	349	239	0.981184	0.00824964	Connective tissue
239_350	350	239	0.0645191	1.19031	Epidermis
239_351	351	239	0.973819	0.0115218	Connective tissue
239_352	352	239	0.795759	0.0992185	Connective tissue
239_353	353	239	0.808826	0.0921448	Connective tissue
239_354	354	239	0.906444	0.0426589	Connective tissue
239_355	355	239	0.986882	0.00573468	Connective tissue
239_356	356	239	0.973174	0.0118095	Connective tissue
239_357	357	239	0.764179	0.116805	Connective tissue
239_358	358	239	0.752781	0.123331	Connective tissue
239_359	359	239	0.930186	0.0314303	Connective tissue
239_360	360	239	0.0923292	1.03466	Epidermis
239_361	361	239	0.763225	0.117348	Connective tissue
239_362	362	239	0.825007	0.0835423	Connective tissue
239_363	363	239	0.764091	0.116855	Connective tissue
239_364	364	239	0.814962	0.0888626	Connective tissue
239_365	365	239	0.880711	0.0551663	Connective tissue
239_366	366	239	0.59329	0.226733	Connective tissue
239_367	367	239	0.382811	0.417015	Connective tissue
239_368	368	239	0.291467	0.53541	Connective tissue
239_369	369	239	0.31024	0.508302	Connective tissue
239_370	370	239	0.388249	0.410889	Connective tissue
239_371	371	239	0.249958	0.602133	Connective tissue
239_372	372	239	0.396567	0.401684	Connective tissue
239_373	373	239	0.596382	0.224475	Connective tissue
239_374	374	239	0.204751	0.688774	Connective tissue
239_375	375	239	0.200828	0.697175	Connective tissue
239_376	376	239	0.146152	0.835195	Smooth muscle
239_377	377	239	0.0430017	1.36651	Smooth muscle
239_378	378	239	0.0553607	1.2568	Smooth muscle
239_379	379	239	0.119182	0.923789	Connective tissue
239_380	380	239	0.180853	0.742675	Connective tissue
239_381	381	239	0.230473	0.637379	Connective tissue
239_382	382	239	0.0848732	1.07123	Connective tissue
239_383	383	239	0.196458	0.70673	Connective tissue
239_384	384	239	0.274848	0.560908	Connective tissue
239_385	385	239	0.426207	0.370379	Connective tissue
239_386	386	239	0.278265	0.555542	Connective tissue
239_387	387	239	0.775685	0.110315	Connective tissue
239_388	388	239	0.795875	0.099155	Connective tissue
239_389	389	239	0.769541	0.113768	Connective tissue
239_390	390	239	0.903573	0.0440368	Connective tissue
239_391	391	239	0.777051	0.109551	Epidermis
239_392	392	239	0.924814	0.0339455	Connective tissue
239_393	393	239	0.786951	0.104052	Connective tissue
239_394	394	239	0.839512	0.075973	Connective tissue
239_395	395	239	0.717303	0.144298	Connective tissue
239_396	396	239	0.288971	0.539146	Cavity
239_397	397	239	0.978153	0.00959332	Connective tissue
239_398	398	239	0.516349	0.287057	Epidermis
239_399	399	239	0.990595	0.00410374	Connective tissue
239_400	400	239	0.976451	0.0103497	Connective tissue
239_401	401	239	0.961618	0.0169974	Connective tissue
239_402	402	239	0.960614	0.0174509	Connective tissue
239_403	403	239	0.982273	0.00776794	Connective tissue
239_404	404	239	0.995129	0.00212059	Connective tissue
239_405	405	239	0.985571	0.00631195	Connective tissue
239_406	406	239	0.999797	8.83764e-05	Connective tissue
239_407	407	239	0.83312	0.0792923	Epidermis
239_408	408	239	0.999753	0.000107366	Connective tissue
239_409	409	239	0.998779	0.000530802	Connective tissue
239_410	410	239	0.993002	0.00304983	Connective tissue
239_411	411	239	0.351259	0.454373	Cavity
239_412	412	239	0.971742	0.012449	Connective tissue
239_413	413	239	0.799993	0.096914	Connective tissue
239_414	414	239	0.745813	0.12737	Connective tissue
239_415	415	239	0.75795	0.120359	Connective tissue
239_416	416	239	0.487877	0.31169	Connective tissue
239_417	417	239	0.264997	0.576759	Connective tissue
239_418	418	239	0.0046428	2.33322	Muscle
239_419	419	239	0.0539596	1.26793	Muscle
239_420	420	239	0.37357	0.427628	Connective tissue
239_421	421	239	2.31387e-05	4.63566	Epidermis
239_422	422	239	0.000421406	3.3753	Epidermis
239_423	423	239	0.0232423	1.63372	Mucosal epithelium
239_424	424	239	0.0418423	1.37838	Mucosal epithelium
239_425	425	239	0.0211148	1.67541	Mucosal epithelium
239_426	426	239	0.0210923	1.67588	Mucosal epithelium
239_427	427	239	0.00828541	2.08169	Mucosal epithelium
239_428	428	239	0.135229	0.868929	Cavity
239_429	429	239	0.10642	0.972977	Cavity
239_430	430	239	0.612118	0.213165	Cavity
239_431	431	239	0.289365	0.538555	Cavity
239_432	432	239	0.611381	0.213688	Cavity
239_433	433	239	0.448851	0.347898	Cavity
239_434	434	239	0.548156	0.261096	Cavity
239_435	435	239	0.923295	0.0346595	Cavity
239_436	436	239	0.399597	0.398378	Cavity
239_437	437	239	0.321608	0.492673	Cavity
239_438	438	239	0.1366	0.86455	Cavity
239_439	439	239	0.257854	0.588626	Cavity
239_440	440	239	0.278014	0.555933	Cavity
239_441	441	239	0.178986	0.747181	Cavity
239_442	442	239	0.307678	0.511904	Cavity
240_322	322	240	0.420813	0.375911	Cavity
240_323	323	240	0.959515	0.0179483	Cavity
240_324	324	240	0.902561	0.0445236	Cavity
240_325	325	240	0.772116	0.112317	Cavity
240_326	326	240	0.862024	0.0644808	Cavity
240_327	327	240	0.964499	0.0156981	Cavity
240_328	328	240	0.764796	0.116454	Cavity
240_329	329	240	0.277395	0.556901	Cavity
240_330	330	240	0.123227	0.909296	Cavity
240_331	331	240	0.0732262	1.13533	Cavity
240_332	332	240	0.00173933	2.75962	Mucosal epithelium
240_333	333	240	0.00585685	2.23234	Mucosal epithelium
240_334	334	240	0.00568452	2.24531	Epidermis
240_335	335	240	0.00129283	2.88846	Epidermis
240_336	336	240	0.000147474	3.83128	Epidermis
240_337	337	240	0.00415782	2.38113	Epidermis
240_338	338	240	0.248607	0.604487	Connective tissue
240_339	339	240	0.119222	0.923642	Muscle
240_340	340	240	0.0443743	1.35287	Muscle
240_341	341	240	0.0842125	1.07462	Muscle
240_342	342	240	0.169459	0.770936	Connective tissue
240_343	343	240	0.405054	0.392487	Connective tissue
240_344	344	240	0.448589	0.348151	Connective tissue
240_345	345	240	0.630519	0.200301	Connective tissue
240_346	346	240	0.72975	0.136826	Connective tissue
240_347	347	240	0.842702	0.0743258	Connective tissue
240_348	348	240	0.849331	0.0709229	Connective tissue
240_349	349	240	0.959885	0.0177808	Connective tissue
240_350	350	240	0.94336	0.0253225	Connective tissue
240_351	351	240	0.936105	0.0286753	Connective tissue
240_352	352	240	0.783692	0.105854	Connective tissue
240_353	353	240	0.763482	0.117201	Connective tissue
240_354	354	240	0.905093	0.0433067	Connective tissue
240_355	355	240	0.91345	0.0393154	Connective tissue
240_356	356	240	0.66316	0.178382	Connective tissue
240_357	357	240	0.606798	0.216956	Connective tissue
240_358	358	240	0.853554	0.068769	Connective tissue
240_359	359	240	0.833992	0.0788381	Connective tissue
240_360	360	240	0.954167	0.0203756	Connective tissue
240_361	361	240	0.918354	0.0369898	Connective tissue
240_362	362	240	0.627914	0.2021	Connective tissue
240_363	363	240	0.531411	0.27457	Connective tissue
240_364	364	240	0.940248	0.0267576	Connective tissue
240_365	365	240	0.52559	0.279353	Connective tissue
240_366	366	240	0.49279	0.307339	Connective tissue
240_367	367	240	0.329997	0.48149	Connective tissue
240_368	368	240	0.435274	0.361237	Connective tissue
240_369	369	240	0.793887	0.100241	Connective tissue
240_370	370	240	0.806812	0.0932274	Connective tissue
240_371	371	240	0.54129	0.26657	Connective tissue
240_372	372	240	0.491782	0.308227	Connective tissue
240_373	373	240	0.144159	0.841157	Connective tissue
240_374	374	240	0.131778	0.880156	Connective tissue
240_375	375	240	0.0765908	1.11582	Connective tissue
240_376	376	240	0.0237026	1.6252	Connective tissue
240_377	377	240	0.162419	0.789364	Smooth muscle
240_378	378	240	0.200247	0.698434	Smooth muscle
240_379	379	240	0.151875	0.818514	Connective tissue
240_380	380	240	0.377079	0.423567	Connective tissue
240_381	381	240	0.0805466	1.09395	Connective tissue
240_382	382	240	0.100377	0.998367	Connective tissue
240_383	383	240	0.493092	0.307072	Connective tissue
240_384	384	240	0.488449	0.311181	Connective tissue
240_385	385	240	0.756294	0.121309	Connective tissue
240_386	386	240	0.430785	0.365739	Connective tissue
240_387	387	240	0.852227	0.0694446	Connective tissue
240_388	388	240	0.88952	0.0508441	Connective tissue
240_389	389	240	0.679091	0.168072	Connective tissue
240_390	390	240	0.497767	0.302974	Connective tissue
240_391	391	240	0.523446	0.281128	Epidermis
240_392	392	240	0.740691	0.130363	Connective tissue
240_393	393	240	0.572327	0.242356	Connective tissue
240_394	394	240	0.518425	0.285314	Connective tissue
240_395	395	240	0.801025	0.0963539	Connective tissue
240_396	396	240	0.516349	0.287057	Epidermis
240_397	397	240	0.947387	0.0234726	Connective tissue
240_398	398	240	0.930451	0.0313063	Connective tissue
240_399	399	240	0.971677	0.012478	Connective tissue
240_400	400	240	0.439279	0.35726	Cavity
240_401	401	240	0.971477	0.0125676	Connective tissue
240_402	402	240	0.989368	0.00464204	Connective tissue
240_403	403	240	0.996628	0.00146672	Connective tissue
240_404	404	240	0.993558	0.00280681	Connective tissue
240_405	405	240	0.986029	0.00611044	Connective tissue
240_406	406	240	0.493167	0.307006	Cavity
240_407	407	240	0.997371	0.00114332	Connective tissue
240_408	408	240	0.999654	0.000150447	Connective tissue
240_409	409	240	0.295894	0.528864	Cavity
240_410	410	240	0.99821	0.000778035	Connective tissue
240_411	411	240	0.994118	0.00256212	Connective tissue
240_412	412	240	0.999946	2.34424e-05	Connective tissue
240_413	413	240	0.697	0.156768	Connective tissue
240_414	414	240	0.847596	0.0718111	Connective tissue
240_415	415	240	0.975599	0.0107287	Connective tissue
240_416	416	240	0.721764	0.141605	Connective tissue
240_417	417	240	0.448553	0.348187	Connective tissue
240_418	418	240	0.386701	0.412625	Connective tissue
240_419	419	240	0.0166263	1.7792	Muscle
240_420	420	240	0.0129019	1.88935	Muscle
240_421	421	240	0.00337012	2.47235	Muscle
240_422	422	240	8.45748e-05	4.07276	Epidermis
240_423	423	240	0.000260307	3.58451	Epidermis
240_424	424	240	0.082879	1.08156	Mucosal epithelium
240_425	425	240	0.00557089	2.25408	Mucosal epithelium
240_426	426	240	0.00723246	2.14071	Mucosal epithelium
240_427	427	240	0.0440752	1.35581	Mucosal epithelium
240_428	428	240	0.0781444	1.1071	Mucosal epithelium
240_429	429	240	0.010135	1.99417	Mucosal epithelium
240_430	430	240	0.113071	0.946647	Cavity
240_431	431	240	0.0535795	1.271	Cavity
240_432	432	240	0.515058	0.288144	Cavity
240_433	433	240	0.405161	0.392372	Cavity
240_434	434	240	0.337316	0.471963	Cavity
240_435	435	240	0.863232	0.0638727	Cavity
240_436	436	240	0.759504	0.11947	Cavity
240_437	437	240	0.538487	0.268824	Cavity
240_438	438	240	0.278713	0.554842	Cavity
240_439	439	240	0.337902	0.471209	Cavity
240_440	440	240	0.0974143	1.01138	Cavity
240_441	441	240	0.160534	0.794432	Cavity
240_442	442	240	0.313547	0.503697	Cavity
240_443	443	240	0.185059	0.73269	Cavity
241_320	320	241	0.650567	0.186708	Cavity
241_321	321	241	0.648451	0.188123	Cavity
241_322	322	241	0.591859	0.227782	Cavity
241_323	323	241	0.954082	0.0204142	Cavity
241_324	324	241	0.809451	0.0918093	Cavity
241_325	325	241	0.77207	0.112343	Cavity
241_326	326	241	0.920252	0.0360931	Cavity
241_327	327	241	0.535585	0.271172	Cavity
241_328	328	241	0.166038	0.779793	Cavity
241_329	329	241	0.152457	0.816852	Cavity
241_330	330	241	0.000347744	3.45874	Mucosal epithelium
241_331	331	241	0.0597223	1.22386	Mucosal epithelium
241_332	332	241	0.0356047	1.44849	Mucosal epithelium
241_333	333	241	0.00024446	3.61179	Epidermis
241_334	334	241	0.00136993	2.8633	Epidermis
241_335	335	241	0.0616384	1.21015	Epidermis
241_336	336	241	0.0176663	1.75285	Smooth muscle
241_337	337	241	0.402054	0.395716	Connective tissue
241_338	338	241	0.152943	0.815471	Muscle
241_339	339	241	0.0652217	1.18561	Muscle
241_340	340	241	0.101371	0.994087	Connective tissue
241_341	341	241	0.167407	0.776226	Connective tissue
241_342	342	241	0.753677	0.122815	Connective tissue
241_343	343	241	0.493027	0.307129	Connective tissue
241_344	344	241	0.370659	0.431026	Connective tissue
241_345	345	241	0.488463	0.311169	Connective tissue
241_346	346	241	0.829685	0.0810868	Connective tissue
241_347	347	241	0.887447	0.0518574	Connective tissue
241_348	348	241	0.782306	0.106624	Connective tissue
241_349	349	241	0.762388	0.117824	Connective tissue
241_350	350	241	0.940905	0.0264542	Connective tissue
241_351	351	241	0.906495	0.0426346	Connective tissue
241_352	352	241	0.823948	0.0841	Connective tissue
241_353	353	241	0.901198	0.0451799	Connective tissue
241_354	354	241	0.904749	0.0434718	Connective tissue
241_355	355	241	0.588479	0.230269	Connective tissue
241_356	356	241	0.722341	0.141258	Connective tissue
241_357	357	241	0.779651	0.1081	Connective tissue
241_358	358	241	0.817735	0.0873874	Connective tissue
241_359	359	241	0.852132	0.0694929	Connective tissue
241_360	360	241	0.768316	0.11446	Connective tissue
241_361	361	241	0.502613	0.298766	Connective tissue
241_362	362	241	0.562736	0.249695	Connective tissue
241_363	363	241	0.653111	0.185013	Connective tissue
241_364	364	241	0.543448	0.264842	Connective tissue
241_365	365	241	0.40191	0.395871	Connective tissue
241_366	366	241	0.311491	0.506555	Connective tissue
241_367	367	241	0.560218	0.251643	Connective tissue
241_368	368	241	0.788674	0.103102	Connective tissue
241_369	369	241	0.231775	0.634932	Connective tissue
241_370	370	241	0.0464168	1.33333	Connective tissue
241_371	371	241	0.0560385	1.25151	Connective tissue
241_372	372	241	0.0246993	1.60731	Muscle
241_373	373	241	0.0191319	1.71824	Muscle
241_374	374	241	0.183804	0.735646	Connective tissue
241_375	375	241	0.0668209	1.17509	Connective tissue
241_376	376	241	0.149826	0.824412	Connective tissue
241_377	377	241	0.106655	0.972019	Connective tissue
241_378	378	241	0.201537	0.695645	Connective tissue
241_379	379	241	0.0400541	1.39735	Connective tissue
241_380	380	241	0.510166	0.292288	Smooth muscle
241_381	381	241	0.0538548	1.26878	Connective tissue
241_382	382	241	0.93833	0.0276445	Connective tissue
241_383	383	241	0.49623	0.304317	Connective tissue
241_384	384	241	0.312532	0.505105	Connective tissue
241_385	385	241	0.34828	0.458071	Connective tissue
241_386	386	241	0.837816	0.0768511	Connective tissue
241_387	387	241	0.874687	0.0581473	Connective tissue
241_388	388	241	0.885111	0.0530025	Connective tissue
241_389	389	241	0.97863	0.00938161	Connective tissue
241_390	390	241	0.991799	0.00357641	Connective tissue
241_391	391	241	0.990302	0.00423253	Connective tissue
241_392	392	241	0.769254	0.113931	Connective tissue
241_393	393	241	0.315659	0.500782	Connective tissue
241_394	394	241	0.554057	0.256445	Connective tissue
241_395	395	241	0.882657	0.0542082	Connective tissue
241_396	396	241	0.982105	0.00784223	Connective tissue
241_397	397	241	0.556946	0.254187	Bone
241_398	398	241	0.995706	0.00186879	Connective tissue
241_399	399	241	0.354883	0.449915	Bone
241_400	400	241	0.941413	0.0262196	Connective tissue
241_401	401	241	0.902252	0.044672	Connective tissue
241_402	402	241	0.98534	0.00641409	Connective tissue
241_403	403	241	0.989861	0.00442562	Connective tissue
241_404	404	241	0.997577	0.00105365	Connective tissue
241_405	405	241	0.998558	0.000626888	Connective tissue
241_406	406	241	0.972069	0.0123029	Epidermis
241_407	407	241	0.999692	0.000133678	Connective tissue
241_408	408	241	0.876923	0.0570385	Epidermis
241_409	409	241	0.9993	0.000304324	Connective tissue
241_410	410	241	0.997324	0.00116376	Connective tissue
241_411	411	241	0.986999	0.00568347	Connective tissue
241_412	412	241	0.999299	0.000304354	Connective tissue
241_413	413	241	0.93633	0.0285712	Connective tissue
241_414	414	241	0.338841	0.470004	Connective tissue
241_415	415	241	0.764656	0.116534	Connective tissue
241_416	416	241	0.825569	0.0832464	Connective tissue
241_417	417	241	0.97756	0.00985677	Connective tissue
241_418	418	241	0.597113	0.223944	Connective tissue
241_419	419	241	0.540457	0.267239	Connective tissue
241_420	420	241	0.325795	0.487056	Connective tissue
241_421	421	241	0.0124688	1.90417	Muscle
241_422	422	241	0.0093024	2.03141	Muscle
241_423	423	241	0.0144423	1.84036	Epidermis
241_424	424	241	0.00220063	2.65745	Epidermis
241_425	425	241	0.00018204	3.73983	Epidermis
241_426	426	241	0.00130057	2.88587	Epidermis
241_427	427	241	0.0180733	1.74296	Mucosal epithelium
241_428	428	241	0.0257823	1.58868	Mucosal epithelium
241_429	429	241	0.00937724	2.02792	Mucosal epithelium
241_430	430	241	0.0098563	2.00629	Mucosal epithelium
241_431	431	241	0.0891903	1.04968	Cavity
241_432	432	241	0.206608	0.684852	Cavity
241_433	433	241	0.385613	0.413848	Cavity
241_434	434	241	0.134553	0.871105	Cavity
241_435	435	241	0.504744	0.296929	Cavity
241_436	436	241	0.556698	0.254381	Cavity
241_437	437	241	0.633061	0.198554	Cavity
241_438	438	241	0.53875	0.268613	Cavity
241_439	439	241	0.113204	0.946137	Cavity
241_440	440	241	0.0607865	1.21619	Cavity
241_441	441	241	0.143936	0.84183	Cavity
241_442	442	241	0.311731	0.506219	Cavity
241_443	443	241	0.384598	0.414993	Cavity
242_320	320	242	0.506891	0.295085	Cavity
242_321	321	242	0.653177	0.184969	Cavity
242_322	322	242	0.911308	0.0403348	Cavity
242_323	323	242	0.783167	0.106146	Cavity
242_324	324	242	0.986101	0.00607842	Cavity
242_325	325	242	0.702674	0.153246	Cavity
242_326	326	242	0.270623	0.567635	Cavity
242_327	327	242	0.122189	0.912968	Cavity
242_328	328	242	0.218544	0.660462	Cavity
242_329	329	242	0.00510102	2.29234	Mucosal epithelium
242_330	330	242	0.0466906	1.33077	Mucosal epithelium
242_331	331	242	0.0567956	1.24569	Mucosal epithelium
242_332	332	242	0.00102985	2.98723	Epidermis
242_333	333	242	0.0217249	1.66304	Epidermis
242_334	334	242	0.0773642	1.11146	Epidermis
242_335	335	242	0.0228832	1.64048	Epidermis
242_336	336	242	0.0899818	1.04585	Muscle
242_337	337	242	0.080251	1.09555	Muscle
242_338	338	242	0.180394	0.743778	Connective tissue
242_339	339	242	0.105819	0.975435	Connective tissue
242_340	340	242	0.342506	0.465332	Connective tissue
242_341	341	242	0.362531	0.440655	Connective tissue
242_342	342	242	0.627982	0.202053	Connective tissue
242_343	343	242	0.555685	0.255171	Connective tissue
242_344	344	242	0.816372	0.0881119	Connective tissue
242_345	345	242	0.0161438	1.79199	Epidermis
242_346	346	242	0.856022	0.0675153	Connective tissue
242_347	347	242	0.874244	0.0583674	Connective tissue
242_348	348	242	0.691839	0.159995	Connective tissue
242_349	349	242	0.771615	0.112599	Connective tissue
242_350	350	242	0.727312	0.138279	Connective tissue
242_351	351	242	0.816889	0.0878371	Connective tissue
242_352	352	242	0.719554	0.142936	Connective tissue
242_353	353	242	0.53627	0.270616	Connective tissue
242_354	354	242	0.566884	0.246506	Connective tissue
242_355	355	242	0.51052	0.291987	Connective tissue
242_356	356	242	0.803234	0.0951581	Connective tissue
242_357	357	242	0.689639	0.161378	Connective tissue
242_358	358	242	0.60502	0.218231	Connective tissue
242_359	359	242	0.381123	0.418935	Connective tissue
242_360	360	242	0.384006	0.415662	Connective tissue
242_361	361	242	0.513339	0.289595	Connective tissue
242_362	362	242	0.679267	0.167959	Connective tissue
242_363	363	242	0.230481	0.637365	Connective tissue
242_364	364	242	0.0579996	1.23658	Connective tissue
242_365	365	242	0.119394	0.923018	Connective tissue
242_366	366	242	0.0767505	1.11492	Connective tissue
242_367	367	242	0.029296	1.53319	Muscle
242_368	368	242	0.0338045	1.47103	Muscle
242_369	369	242	0.0606284	1.21732	Muscle
242_370	370	242	0.0451099	1.34573	Muscle
242_371	371	242	0.0351252	1.45438	Muscle
242_372	372	242	0.102637	0.988696	Muscle
242_373	373	242	0.171941	0.76462	Muscle
242_374	374	242	0.167214	0.776727	Muscle
242_375	375	242	0.290725	0.536517	Muscle
242_376	376	242	0.0591823	1.22781	Muscle
242_377	377	242	0.0650439	1.18679	Muscle
242_378	378	242	0.0514049	1.289	Muscle
242_379	379	242	0.0519791	1.28417	Muscle
242_380	380	242	0.0267727	1.57231	Muscle
242_381	381	242	0.0889956	1.05063	Muscle
242_382	382	242	0.0459099	1.33809	Muscle
242_383	383	242	0.235636	0.627759	Muscle
242_384	384	242	0.587636	0.230891	Connective tissue
242_385	385	242	0.643513	0.191443	Connective tissue
242_386	386	242	0.524318	0.280405	Connective tissue
242_387	387	242	0.286103	0.543477	Connective tissue
242_388	388	242	0.200144	0.698656	Connective tissue
242_389	389	242	0.433988	0.362522	Connective tissue
242_390	390	242	0.576754	0.23901	Connective tissue
242_391	391	242	0.943546	0.0252369	Connective tissue
242_392	392	242	0.924268	0.0342022	Connective tissue
242_393	393	242	0.962702	0.0165079	Connective tissue
242_394	394	242	0.814424	0.0891496	Connective tissue
242_395	395	242	0.354551	0.450322	Connective tissue
242_396	396	242	0.791313	0.101652	Connective tissue
242_397	397	242	0.367019	0.435312	Bone
242_398	398	242	0.409849	0.387376	Bone
242_399	399	242	0.961467	0.0170655	Connective tissue
242_400	400	242	0.921305	0.0355967	Connective tissue
242_401	401	242	0.98283	0.00752163	Connective tissue
242_402	402	242	0.981162	0.00825919	Connective tissue
242_403	403	242	0.994533	0.00238094	Connective tissue
242_404	404	242	0.999427	0.000248931	Connective tissue
242_405	405	242	0.99877	0.00053441	Connective tissue
242_406	406	242	0.990013	0.00435903	Connective tissue
242_407	407	242	0.99403	0.00260039	Connective tissue
242_408	408	242	0.998558	0.0006265	Connective tissue
242_409	409	242	0.354642	0.450209	Cavity
242_410	410	242	0.999927	3.18389e-05	Connective tissue
242_411	411	242	0.998538	0.000635501	Connective tissue
242_412	412	242	0.974031	0.0114271	Connective tissue
242_413	413	242	0.806345	0.0934793	Connective tissue
242_414	414	242	0.755952	0.121506	Connective tissue
242_415	415	242	0.724715	0.139833	Connective tissue
242_416	416	242	0.65495	0.183792	Connective tissue
242_417	417	242	0.757402	0.120674	Connective tissue
242_418	418	242	0.853144	0.0689777	Connective tissue
242_419	419	242	0.98973	0.00448317	Connective tissue
242_420	420	242	0.755031	0.122035	Connective tissue
242_421	421	242	0.512679	0.290154	Connective tissue
242_422	422	242	0.524017	0.280655	Connective tissue
242_423	423	242	0.264392	0.577752	Connective tissue
242_424	424	242	0.0813894	1.08943	Connective tissue
242_425	425	242	0.00254693	2.59398	Epidermis
242_426	426	242	0.00233074	2.63251	Epidermis
242_427	427	242	0.000446044	3.35062	Epidermis
242_428	428	242	0.000547603	3.26153	Epidermis
242_429	429	242	0.0131182	1.88212	Mucosal epithelium
242_430	430	242	0.0256124	1.59155	Mucosal epithelium
242_431	431	242	0.00471055	2.32693	Mucosal epithelium
242_432	432	242	0.0614866	1.21122	Cavity
242_433	433	242	0.11938	0.923068	Cavity
242_434	434	242	0.61177	0.213411	Cavity
242_435	435	242	0.404717	0.392848	Cavity
242_436	436	242	0.360258	0.443387	Cavity
242_437	437	242	0.755786	0.121601	Cavity
242_438	438	242	0.629707	0.200861	Cavity
242_439	439	242	0.356691	0.447708	Cavity
242_440	440	242	0.134137	0.872453	Cavity
242_441	441	242	0.134813	0.870267	Cavity
242_442	442	242	0.251145	0.600075	Cavity
242_443	443	242	0.430178	0.366352	Cavity
242_444	444	242	0.486569	0.312856	Cavity
243_319	319	243	0.810075	0.091475	Cavity
243_320	320	243	0.525597	0.279347	Cavity
243_321	321	243	0.917144	0.0375624	Cavity
243_322	322	243	0.740223	0.130637	Cavity
243_323	323	243	0.976054	0.010526	Cavity
243_324	324	243	0.961706	0.0169576	Cavity
243_325	325	243	0.153549	0.813753	Cavity
243_326	326	243	0.135513	0.86802	Cavity
243_327	327	243	0.0647249	1.18893	Cavity
243_328	328	243	0.00130102	2.88572	Mucosal epithelium
243_329	329	243	0.0102648	1.98865	Mucosal epithelium
243_330	330	243	0.011373	1.94413	Epidermis
243_331	331	243	0.000669201	3.17444	Epidermis
243_332	332	243	0.00391981	2.40673	Epidermis
243_333	333	243	0.062682	1.20286	Connective tissue
243_334	334	243	0.104728	0.979935	Connective tissue
243_335	335	243	0.0276342	1.55855	Muscle
243_336	336	243	0.0486172	1.31321	Muscle
243_337	337	243	0.250902	0.600497	Connective tissue
243_338	338	243	0.197872	0.703615	Connective tissue
243_339	339	243	0.233537	0.631645	Connective tissue
243_340	340	243	0.584167	0.233463	Connective tissue
243_341	341	243	0.370822	0.430834	Connective tissue
243_342	342	243	0.921678	0.0354209	Connective tissue
243_343	343	243	0.888473	0.0513556	Connective tissue
243_344	344	243	0.920903	0.0357863	Connective tissue
243_345	345	243	0.848653	0.0712701	Connective tissue
243_346	346	243	0.829406	0.081233	Connective tissue
243_347	347	243	0.951698	0.0215007	Connective tissue
243_348	348	243	0.90349	0.0440765	Connective tissue
243_349	349	243	0.46724	0.33046	Connective tissue
243_350	350	243	0.298613	0.524891	Connective tissue
243_351	351	243	0.546276	0.262588	Connective tissue
243_352	352	243	0.460314	0.336946	Connective tissue
243_353	353	243	0.442571	0.354017	Connective tissue
243_354	354	243	0.582212	0.234919	Connective tissue
243_355	355	243	0.535533	0.271214	Connective tissue
243_356	356	243	0.766696	0.115377	Connective tissue
243_357	357	243	0.684661	0.164524	Connective tissue
243_358	358	243	0.431612	0.364906	Connective tissue
243_359	359	243	0.521271	0.282936	Connective tissue
243_360	360	243	0.134458	0.871414	Connective tissue
243_361	361	243	0.169663	0.770413	Connective tissue
243_362	362	243	0.345636	0.461382	Connective tissue
243_363	363	243	0.194337	0.711445	Connective tissue
243_364	364	243	0.264591	0.577425	Connective tissue
243_365	365	243	0.0101376	1.99407	Muscle
243_366	366	243	0.129428	0.887971	Muscle
243_367	367	243	0.0628464	1.20172	Muscle
243_368	368	243	0.0731808	1.1356	Muscle
243_369	369	243	0.0545308	1.26336	Muscle
243_370	370	243	0.0233826	1.63111	Muscle
243_371	371	243	0.0444233	1.35239	Muscle
243_372	372	243	0.164066	0.784982	Muscle
243_373	373	243	0.208978	0.679899	Muscle
243_374	374	243	0.0343723	1.46379	Smooth muscle
243_375	375	243	0.130867	0.88317	Muscle
243_376	376	243	0.103437	0.985326	Muscle
243_377	377	243	0.177941	0.749723	Muscle
243_378	378	243	0.165668	0.780762	Muscle
243_379	379	243	0.0772877	1.11189	Muscle
243_380	380	243	0.0859886	1.06556	Muscle
243_381	381	243	0.049099	1.30893	Muscle
243_382	382	243	0.0645804	1.1899	Muscle
243_383	383	243	0.0974246	1.01133	Muscle
243_384	384	243	0.0843921	1.0737	Muscle
243_385	385	243	0.186078	0.730306	Muscle
243_386	386	243	0.799819	0.097008	Connective tissue
243_387	387	243	0.326796	0.485724	Connective tissue
243_388	388	243	0.27603	0.559044	Connective tissue
243_389	389	243	0.0982902	1.00749	Connective tissue
243_390	390	243	0.427777	0.368783	Connective tissue
243_391	391	243	0.578513	0.237687	Connective tissue
243_392	392	243	0.741023	0.130168	Connective tissue
243_393	393	243	0.815098	0.0887899	Connective tissue
243_394	394	243	0.859256	0.0658775	Connective tissue
243_395	395	243	0.136093	0.866164	Connective tissue
243_396	396	243	0.694859	0.158103	Connective tissue
243_397	397	243	0.909683	0.0411099	Connective tissue
243_398	398	243	0.918202	0.0370618	Connective tissue
243_399	399	243	0.965682	0.0151657	Connective tissue
243_400	400	243	0.993957	0.00263232	Connective tissue
243_401	401	243	0.983679	0.00714654	Connective tissue
243_402	402	243	0.224364	0.649047	Bone
243_403	403	243	0.420541	0.376192	Bone
243_404	404	243	0.998198	0.000783321	Connective tissue
243_405	405	243	0.254611	0.594122	Cavity
243_406	406	243	0.992082	0.0034523	Connective tissue
243_407	407	243	0.998053	0.000846473	Connective tissue
243_408	408	243	0.482173	0.316797	Bone
243_409	409	243	0.287264	0.541719	Cavity
243_410	410	243	0.324002	0.489452	Cavity
243_411	411	243	0.282152	0.549517	Cavity
243_412	412	243	0.998885	0.000484701	Connective tissue
243_413	413	243	0.939551	0.0270795	Connective tissue
243_414	414	243	0.569753	0.244313	Connective tissue
243_415	415	243	0.72163	0.141685	Connective tissue
243_416	416	243	0.649796	0.187223	Connective tissue
243_417	417	243	0.772903	0.111875	Connective tissue
243_418	418	243	0.729629	0.136898	Connective tissue
243_419	419	243	0.860523	0.0652373	Connective tissue
243_420	420	243	0.749964	0.124959	Connective tissue
243_421	421	243	0.939253	0.0272174	Connective tissue
243_422	422	243	0.868217	0.0613717	Connective tissue
243_423	423	243	0.852151	0.0694832	Connective tissue
243_424	424	243	0.509584	0.292784	Connective tissue
243_425	425	243	0.0129253	1.88856	Muscle
243_426	426	243	0.0199682	1.69966	Muscle
243_427	427	243	0.00990101	2.00432	Epidermis
243_428	428	243	0.00201163	2.69645	Epidermis
243_429	429	243	0.000208014	3.68191	Epidermis
243_430	430	243	0.0242989	1.61441	Mucosal epithelium
243_431	431	243	0.00598604	2.22286	Mucosal epithelium
243_432	432	243	0.0841157	1.07512	Mucosal epithelium
243_433	433	243	0.0841775	1.0748	Cavity
243_434	434	243	0.0718264	1.14372	Cavity
243_435	435	243	0.131118	0.882339	Cavity
243_436	436	243	0.660648	0.18003	Cavity
243_437	437	243	0.258937	0.586807	Cavity
243_438	438	243	0.633944	0.197949	Cavity
243_439	439	243	0.49231	0.307762	Cavity
243_440	440	243	0.453914	0.343026	Cavity
243_441	441	243	0.242646	0.615026	Cavity
243_442	442	243	0.283441	0.547538	Cavity
243_443	443	243	0.657825	0.18189	Cavity
243_444	444	243	0.525975	0.279035	Cavity
243_445	445	243	0.38912	0.409917	Cavity
244_318	318	244	0.763822	0.117008	Cavity
244_319	319	244	0.877339	0.0568326	Cavity
244_320	320	244	0.809454	0.0918079	Cavity
244_321	321	244	0.520802	0.283327	Cavity
244_322	322	244	0.649646	0.187323	Cavity
244_323	323	244	0.520947	0.283207	Cavity
244_324	324	244	0.0396992	1.40122	Cavity
244_325	325	244	0.0779319	1.10828	Cavity
244_326	326	244	0.000984209	3.00691	Mucosal epithelium
244_327	327	244	0.000526861	3.2783	Mucosal epithelium
244_328	328	244	0.0319383	1.49569	Mucosal epithelium
244_329	329	244	0.0104676	1.98015	Epidermis
244_330	330	244	0.000401797	3.39599	Epidermis
244_331	331	244	0.311304	0.506816	Connective tissue
244_332	332	244	0.0328218	1.48384	Connective tissue
244_333	333	244	0.158722	0.799363	Connective tissue
244_334	334	244	0.0516113	1.28726	Muscle
244_335	335	244	0.043828	1.35825	Muscle
244_336	336	244	0.43387	0.362641	Connective tissue
244_337	337	244	0.134459	0.87141	Connective tissue
244_338	338	244	0.188563	0.724543	Connective tissue
244_339	339	244	0.706713	0.150757	Connective tissue
244_340	340	244	0.886187	0.0524748	Connective tissue
244_341	341	244	0.754241	0.12249	Connective tissue
244_342	342	244	0.903581	0.0440328	Connective tissue
244_343	343	244	0.862865	0.0640571	Connective tissue
244_344	344	244	0.951671	0.0215133	Connective tissue
244_345	345	244	0.809466	0.0918013	Connective tissue
244_346	346	244	0.12755	0.89432	Connective tissue
244_347	347	244	0.567402	0.246109	Connective tissue
244_348	348	244	0.578265	0.237873	Connective tissue
244_349	349	244	0.442914	0.353681	Connective tissue
244_350	350	244	0.409735	0.387497	Connective tissue
244_351	351	244	0.343286	0.464344	Connective tissue
244_352	352	244	0.357557	0.446654	Connective tissue
244_353	353	244	0.344364	0.462982	Connective tissue
244_354	354	244	0.389724	0.409242	Connective tissue
244_355	355	244	0.508933	0.29334	Connective tissue
244_356	356	244	0.71283	0.147014	Connective tissue
244_357	357	244	0.754208	0.122509	Connective tissue
244_358	358	244	0.402066	0.395702	Connective tissue
244_359	359	244	0.488664	0.310989	Connective tissue
244_360	360	244	0.0282304	1.54928	Smooth muscle
244_361	361	244	0.00725052	2.13963	Connective tissue
244_362	362	244	0.332879	0.477714	Connective tissue
244_363	363	244	0.0144259	1.84086	Muscle
244_364	364	244	0.0324485	1.48881	Muscle
244_365	365	244	0.0397276	1.40091	Muscle
244_366	366	244	0.117247	0.930898	Muscle
244_367	367	244	0.0592157	1.22756	Muscle
244_368	368	244	0.0299762	1.52322	Muscle
244_369	369	244	0.0130134	1.88561	Muscle
244_370	370	244	0.00757656	2.12053	Muscle
244_371	371	244	0.0553106	1.25719	Muscle
244_372	372	244	0.0576964	1.23885	Muscle
244_373	373	244	0.127689	0.893847	Muscle
244_374	374	244	0.16772	0.775415	Muscle
244_375	375	244	0.168281	0.773965	Muscle
244_376	376	244	0.10056	0.997577	Muscle
244_377	377	244	0.0478958	1.3197	Muscle
244_378	378	244	0.0829829	1.08101	Muscle
244_379	379	244	0.056726	1.24622	Muscle
244_380	380	244	0.0600015	1.22184	Muscle
244_381	381	244	0.112698	0.948084	Muscle
244_382	382	244	0.0481512	1.31739	Muscle
244_383	383	244	0.0253254	1.59644	Muscle
244_384	384	244	0.0346295	1.46055	Muscle
244_385	385	244	0.0451611	1.34524	Muscle
244_386	386	244	0.122247	0.912763	Muscle
244_387	387	244	0.212467	0.672708	Muscle
244_388	388	244	0.208728	0.680419	Connective tissue
244_389	389	244	0.394374	0.404092	Connective tissue
244_390	390	244	0.291986	0.534638	Connective tissue
244_391	391	244	0.542821	0.265343	Connective tissue
244_392	392	244	0.375014	0.425953	Connective tissue
244_393	393	244	0.418659	0.378139	Connective tissue
244_394	394	244	0.322279	0.491768	Connective tissue
244_395	395	244	0.575017	0.24032	Connective tissue
244_396	396	244	0.445967	0.350697	Connective tissue
244_397	397	244	0.687602	0.162663	Connective tissue
244_398	398	244	0.55394	0.256537	Connective tissue
244_399	399	244	0.962289	0.0166946	Connective tissue
244_400	400	244	0.986902	0.0057261	Connective tissue
244_401	401	244	0.998524	0.000641359	Connective tissue
244_402	402	244	0.401218	0.39662	Cavity
244_403	403	244	0.136815	0.863867	Smooth muscle
244_404	404	244	0.872346	0.0593114	Epidermis
244_405	405	244	0.999515	0.000210549	Connective tissue
244_406	406	244	0.97586	0.0106125	Connective tissue
244_407	407	244	0.984286	0.0068785	Connective tissue
244_408	408	244	0.997899	0.000913442	Connective tissue
244_409	409	244	0.273825	0.562527	Cavity
244_410	410	244	0.268612	0.570875	Cavity
244_411	411	244	0.388543	0.410561	Cavity
244_412	412	244	0.999622	0.000164048	Connective tissue
244_413	413	244	0.912062	0.0399756	Connective tissue
244_414	414	244	0.861762	0.0646125	Connective tissue
244_415	415	244	0.670904	0.173339	Connective tissue
244_416	416	244	0.766505	0.115485	Connective tissue
244_417	417	244	0.82779	0.0820801	Connective tissue
244_418	418	244	0.899301	0.0460949	Connective tissue
244_419	419	244	0.453453	0.343468	Connective tissue
244_420	420	244	0.415459	0.381472	Connective tissue
244_421	421	244	0.680296	0.167302	Connective tissue
244_422	422	244	0.900844	0.0453506	Connective tissue
244_423	423	244	0.810968	0.0909965	Connective tissue
244_424	424	244	0.18068	0.74309	Connective tissue
244_425	425	244	0.397504	0.400658	Connective tissue
244_426	426	244	0.0442892	1.3537	Muscle
244_427	427	244	0.034069	1.46764	Muscle
244_428	428	244	0.0463397	1.33405	Connective tissue
244_429	429	244	0.1413	0.849858	Connective tissue
244_430	430	244	0.000206256	3.68559	Epidermis
244_431	431	244	0.0170704	1.76776	Mucosal epithelium
244_432	432	244	0.00897064	2.04718	Mucosal epithelium
244_433	433	244	0.00366464	2.43597	Mucosal epithelium
244_434	434	244	0.0166744	1.77795	Mucosal epithelium
244_435	435	244	0.0607867	1.21619	Cavity
244_436	436	244	0.178822	0.747579	Cavity
244_437	437	244	0.381596	0.418397	Cavity
244_438	438	244	0.185435	0.731808	Cavity
244_439	439	244	0.506707	0.295243	Cavity
244_440	440	244	0.727691	0.138053	Cavity
244_441	441	244	0.329086	0.482691	Cavity
244_442	442	244	0.777455	0.109325	Cavity
244_443	443	244	0.471021	0.32696	Cavity
244_444	444	244	0.153366	0.814272	Cavity
244_445	445	244	0.524769	0.280032	Cavity
245_318	318	245	0.809154	0.0919688	Cavity
245_319	319	245	0.914309	0.0389071	Cavity
245_320	320	245	0.940594	0.026598	Cavity
245_321	321	245	0.643865	0.191205	Cavity
245_322	322	245	0.153093	0.815044	Cavity
245_323	323	245	0.0393446	1.40511	Cavity
245_324	324	245	0.00268557	2.57096	Mucosal epithelium
245_325	325	245	0.0116126	1.93507	Mucosal epithelium
245_326	326	245	0.0219404	1.65875	Mucosal epithelium
245_327	327	245	0.00162132	2.79013	Epidermis
245_328	328	245	0.000872323	3.05932	Epidermis
245_329	329	245	0.000454457	3.34251	Epidermis
245_330	330	245	0.00241445	2.61718	Epidermis
245_331	331	245	0.152549	0.816592	Connective tissue
245_332	332	245	0.0692026	1.15988	Connective tissue
245_333	333	245	0.104438	0.981141	Muscle
245_334	334	245	0.0595969	1.22478	Muscle
245_335	335	245	0.102516	0.989209	Connective tissue
245_336	336	245	0.125133	0.902627	Connective tissue
245_337	337	245	0.38855	0.410553	Connective tissue
245_338	338	245	0.816033	0.0882922	Connective tissue
245_339	339	245	0.553381	0.256976	Connective tissue
245_340	340	245	0.682398	0.165962	Connective tissue
245_341	341	245	0.68365	0.165166	Connective tissue
245_342	342	245	0.0397591	1.40056	Epidermis
245_343	343	245	0.584086	0.233523	Connective tissue
245_344	344	245	0.465247	0.332316	Connective tissue
245_345	345	245	0.584791	0.232999	Connective tissue
245_346	346	245	0.389852	0.4091	Connective tissue
245_347	347	245	0.597697	0.223519	Connective tissue
245_348	348	245	0.737154	0.132442	Connective tissue
245_349	349	245	0.837707	0.0769078	Connective tissue
245_350	350	245	0.853155	0.0689722	Connective tissue
245_351	351	245	0.53674	0.270236	Connective tissue
245_352	352	245	0.417513	0.37933	Connective tissue
245_353	353	245	0.457197	0.339896	Connective tissue
245_354	354	245	0.492746	0.307377	Connective tissue
245_355	355	245	0.502583	0.298793	Connective tissue
245_356	356	245	0.68555	0.163961	Connective tissue
245_357	357	245	0.791112	0.101762	Connective tissue
245_358	358	245	0.0910752	1.0406	Connective tissue
245_359	359	245	0.141684	0.84868	Connective tissue
245_360	360	245	0.0568388	1.24535	Muscle
245_361	361	245	0.0106172	1.97399	Muscle
245_362	362	245	0.00780397	2.10768	Muscle
245_363	363	245	0.0062924	2.20118	Muscle
245_364	364	245	0.165901	0.780151	Muscle
245_365	365	245	0.0950415	1.02209	Muscle
245_366	366	245	0.0986791	1.00577	Muscle
245_367	367	245	0.112333	0.949492	Muscle
245_368	368	245	0.0296213	1.5284	Muscle
245_369	369	245	0.00745789	2.12738	Muscle
245_370	370	245	0.0033376	2.47657	Muscle
245_371	371	245	0.100751	0.99675	Muscle
245_372	372	245	0.128935	0.889629	Muscle
245_373	373	245	0.031664	1.49943	Muscle
245_374	374	245	0.096949	1.01346	Muscle
245_375	375	245	0.151318	0.82011	Muscle
245_376	376	245	0.0732137	1.13541	Muscle
245_377	377	245	0.202169	0.694285	Muscle
245_378	378	245	0.0177269	1.75137	Muscle
245_379	379	245	0.0545629	1.2631	Muscle
245_380	380	245	0.019428	1.71157	Muscle
245_381	381	245	0.0181001	1.74232	Muscle
245_382	382	245	0.017665	1.75289	Muscle
245_383	383	245	0.042826	1.36829	Muscle
245_384	384	245	0.06025	1.22004	Muscle
245_385	385	245	0.106747	0.971642	Muscle
245_386	386	245	0.0838717	1.07638	Muscle
245_387	387	245	0.23748	0.624373	Muscle
245_388	388	245	0.0593784	1.22637	Muscle
245_389	389	245	0.138735	0.857814	Muscle
245_390	390	245	0.280033	0.55279	Connective tissue
245_391	391	245	0.222605	0.652465	Connective tissue
245_392	392	245	0.30681	0.51313	Connective tissue
245_393	393	245	0.438672	0.35786	Connective tissue
245_394	394	245	0.44855	0.348189	Connective tissue
245_395	395	245	0.408346	0.388971	Connective tissue
245_396	396	245	0.611129	0.213867	Connective tissue
245_397	397	245	0.27296	0.563901	Connective tissue
245_398	398	245	0.380346	0.419821	Connective tissue
[truncated: 107,401 more rows]

## Sheet: Figure 6c
Figure 6c
Name	PLDSC	FDRLDSC	PMAGMA	FDRMAGMA	PscDRS	FDRscDRS	Region
IHC	0.000301467	0.00711	3.7e-06	3.33e-05	0.000999001	0.0044955	Hair cells and Supporting cells
IntC	0.000395	0.00711	1.14e-05	8.208e-05	0.000999001	0.0044955	Hair cells and Supporting cells
DC	0.00251161	0.0249012	1.08e-07	3.888e-06	0.000999001	0.0044955	Hair cells and Supporting cells
IPhC/IBC/HeC	0.0027668	0.0249012	1.54e-05	9.24e-05	0.000999001	0.0044955	Hair cells and Supporting cells
PC	0.00449621	0.0274178	8.82e-07	1.5876e-05	0.000999001	0.0044955	Hair cells and Supporting cells
ClaC/ISC/OSC	0.00456963	0.0274178	3.21e-06	3.33e-05	0.000999001	0.0044955	Hair cells and Supporting cells
FC	0.0135449	0.0696596	0.028984	0.0948567	0.022977	0.0516983	Other inner ear cells
RC	0.051974	0.233883	0.0048958	0.0220311	0.000999002	0.0044955	Stria Vascularis cells
OB	0.0633079	0.253231	0.068452	0.165079	0.144855	0.233766	Other inner ear cells
TBC	0.0726119	0.261403	0.011398	0.045592	0.00699301	0.0228862	Other inner ear cells
SC	0.0840913	0.275208	0.020766	0.0747576	0.0519481	0.0890538	Other inner ear cells
PreOB	0.0922626	0.276788	0.20736	0.355474	0.00699301	0.0228862	Other inner ear cells
GPC	0.127719	0.353682	0.45923	0.582356	0.012987	0.0333952	Other inner ear cells
BC	0.173733	0.43064	0.00046501	0.00239148	0.000999001	0.0044955	Stria Vascularis cells
SpC	0.179433	0.43064	0.058723	0.162618	0.00899101	0.026973	Stria Vascularis cells
Glial	0.219527	0.493935	0.14516	0.285821	0.0469531	0.0845155	Other inner ear cells
SVBC	0.278918	0.563118	0.54888	0.637409	0.011988	0.0331976	Other inner ear cells
SMC	0.284143	0.563118	0.23991	0.39258	0.166833	0.24024	Other inner ear cells
Type_II_Neurons	0.310693	0.563118	0.42262	0.563493	0.026973	0.0571194	Other inner ear cells
SS1	0.312843	0.563118	0.038876	0.116628	0.003996	0.015984	Other inner ear cells
Mast	0.46908	0.782425	0.30901	0.463515	0.522478	0.648593	Other inner ear cells
Type_I_Neurons	0.494738	0.782425	0.25111	0.393042	0.02997	0.0599401	Other inner ear cells
MC	0.499883	0.782425	0.46912	0.582356	0.14985	0.233766	Stria Vascularis cells
RBC	0.642454	0.93359	0.15085	0.285821	1	1	Other inner ear cells
IC	0.648326	0.93359	0.13619	0.285821	0.016983	0.0407592	Stria Vascularis cells
PerC	0.754955	0.9938	0.32563	0.468907	0.210789	0.291862	Stria Vascularis cells
MP	0.771115	0.9938	0.82281	0.846319	0.852148	1	Other inner ear cells
OC	0.812763	0.9938	0.72603	0.768738	0.044955	0.0845155	Other inner ear cells
Neu	0.820385	0.9938	0.11434	0.257265	0.989011	1	Other inner ear cells
Endo	0.872783	0.9938	0.17589	0.316602	0.271728	0.362304	Other inner ear cells
T	0.876877	0.9938	0.37211	0.515229	0.878122	1	Other inner ear cells
SS2	0.888517	0.9938	0.65406	0.71352	0.155844	0.233766	Other inner ear cells
B	0.967364	0.9938	0.068783	0.165079	1	1	Other inner ear cells
Mono	0.979427	0.9938	0.53203	0.637409	1	1	Other inner ear cells
RMC	0.98287	0.9938	0.86833	0.86833	0.422577	0.543314	Other inner ear cells
NK	0.9938	0.9938	0.63189	0.710876	0.991009	1	Other inner ear cells

## Sheet: Supplementary Figure 4
Supplementary Figure 4 lead SNP effect allele frequency
EUR			EAS			AFR			AMR
SNP	freq		SNP	freq		SNP	freq		SNP	freq
rs10061044	0.278		rs10061044	0.1332		rs10061044	0.9365		rs10061044	0.7687
rs10077547	0.6654		rs10077547	0.5989		rs10077547	0.7432		rs10077547	0.3925
rs10754803	0.4878		rs10754803	0.8335		rs10754803	0.8693		rs10754803	0.4461
rs10831990	0.7254		rs10831990	0.5532		rs10831990	0.942		rs10831990	0.8055
rs10901863	0.2682		rs10901863	0.1795		rs10901863	0.8908		rs10901863	0.7452
rs10919329	0.2817		rs10919329	0.2374		rs10919329	0.9101		rs10919329	0.7271
rs1097215	0.4756		rs1097215	0.9599		rs1097215	0.1468		rs1097215	0.3223
rs11026723	0.407		rs11026723	0.4249		rs11026723	0.8142		rs11026723	0.4234
rs11152089	0.2134		rs11152089	0.3474		rs11152089	0.9032		rs11152089	0.8503
rs111935448	0.1142		rs11211122	0.5591		rs111935448	0.9808		rs111935448	0.9446
rs11211122	0.4305		rs11238325	0.7071		rs11211122	0.7452		rs11211122	0.5264
rs11238325	0.7314		rs112725535	0.0181		rs11238325	0.7368		rs11238325	0.437
rs1126809	0.2999		rs11852126	0.6641		rs1126809	0.9497		rs1126809	0.8456
rs112725535	0.1508		rs11881070	0.5323		rs112725535	0.6619		rs112725535	0.8632
rs115596275	0.0213		rs12048863	0.0829		rs115596275	0.9964		rs115596275	0.9854
rs118174674	0.0212		rs12136641	0.3269		rs118174674	0.9961		rs118174674	0.9829
rs118176061	0.9613		rs12212816	0.1574		rs118176061	0.9936		rs118176061	0.9818
rs11852126	0.5351		rs12437105	0.5403		rs11852126	0.7572		rs11852126	0.5489
rs11881070	0.2882		rs12552	0.4412		rs11881070	0.8665		rs11881070	0.5729
rs12048863	0.3342		rs12554341	0.5017		rs12048863	0.7114		rs12048863	0.3557
rs12136641	0.2895		rs12756209	0.3298		rs12136641	0.5731		rs12136641	0.669
rs12156559	0.2858		rs12784738	0.0181		rs12156559	0.9499		rs12156559	0.8188
rs12211604	0.6235		rs12901830	0.6148		rs12211604	0.7739		rs12211604	0.5323
rs12212816	0.5117		rs12980998	0.6884		rs12212816	0.8273		rs12212816	0.6853
rs12437105	0.2963		rs13147559	0.9137		rs12437105	0.8761		rs12437105	0.6942
rs12443022	0.6886		rs13171669	0.4351		rs12443022	0.5695		rs12443022	0.6762
rs12552	0.4377		rs13268718	0.5655		rs12552	0.4037		rs12552	0.3604
rs12554341	0.2551		rs132931	0.5805		rs12554341	0.5567		rs12554341	0.6236
rs12756209	0.3935		rs13337678	0.5497		rs12756209	0.8668		rs12756209	0.3519
rs12784738	0.0235		rs146478071	0.3283		rs12784738	0.9958		rs12784738	0.9889
rs12901830	0.1823		rs1466056	0.7235		rs12901830	0.6238		rs12901830	0.3707
rs12980998	0.8135		rs1510277	0.963		rs12980998	0.7294		rs12980998	0.7133
rs13147559	0.8664		rs1566128	0.6638		rs13147559	0.9742		rs13147559	0.8716
rs13171669	0.5697		rs1651718	0.642		rs13171669	0.8866		rs13171669	0.7001
rs13185608	0.8712		rs17300627	0.1397		rs13185608	0.9599		rs13185608	0.9186
rs13268718	0.5071		rs1928176	0.0548		rs13268718	0.3601		rs13268718	0.5415
rs132931	0.587		rs211436	0.2639		rs132931	0.829		rs132931	0.5397
rs13327339	0.48		rs2131957	0.2759		rs13327339	0.5855		rs13327339	0.6732
rs13337678	0.5709		rs2140147	0.6133		rs13337678	0.2373		rs13337678	0.3979
rs146229052	0.9751		rs217320	0.588		rs146229052	0.9931		rs146229052	0.9135
rs146478071	0.2973		rs2223906	0.3326		rs146478071	0.2868		rs146478071	0.4001
rs1466056	0.882		rs222835	0.3611		rs1466056	0.8129		rs1466056	0.8853
rs150081728	0.3798		rs229603	0.9719		rs150081728	0.8051		rs150081728	0.6439
rs1510277	0.815		rs2296508	0.4883		rs1510277	0.1221		rs1510277	0.1425
rs1566128	0.4128		rs2393728	0.3528		rs1566128	0.4288		rs1566128	0.5598
rs1651718	0.3207		rs271149	0.8289		rs1651718	0.6541		rs1651718	0.6362
rs17225700	0.9193		rs271160	0.6054		rs17225700	0.9747		rs17225700	0.9463
rs17300627	0.2031		rs28383233	0.4946		rs17300627	0.8734		rs17300627	0.7634
rs1764021	0.263		rs28478330	0.2414		rs1764021	0.08098		rs1764021	0.2002
rs1846974	0.1325		rs28616748	0.8175		rs1846974	0.7874		rs1846974	0.829
rs186017271	0.0158		rs2927705	0.3752		rs186017271	0.9972		rs186017271	0.9878
rs1928176	0.5172		rs2955132	0.8732		rs1928176	0.7023		rs1928176	0.4273
rs211436	0.2496		rs3135175	0.6267		rs211436	0.5553		rs211436	0.7048
rs2131957	0.5727		rs34103859	0.2285		rs2131957	0.6201		rs2131957	0.5234
rs2140147	0.5693		rs34596952	0.3092		rs2140147	0.4988		rs2140147	0.369
rs217320	0.5604		rs35189848	0.2922		rs217320	0.7494		rs217320	0.6226
rs2223906	0.5448		rs35698763	0.2559		rs2223906	0.5132		rs2223906	0.4364
rs222835	0.4244		rs3855740	0.3177		rs222835	0.5715		rs222835	0.4253
rs229603	0.862		rs3915060	0.8903		rs229603	0.6002		rs229603	0.8714
rs2296508	0.4802		rs430522	0.5808		rs2296508	0.3081		rs2296508	0.5875
rs2360637	0.2508		rs4413512	0.7116		rs2360637	0.6814		rs2360637	0.6679
rs2393728	0.4216		rs4483835	0.7993		rs2393728	0.8224		rs2393728	0.6854
rs271149	0.5191		rs4553364	0.7203		rs271149	0.1692		rs271149	0.3203
rs271160	0.4354		rs4738323	0.8055		rs271160	0.5478		rs271160	0.4484
rs28383233	0.582		rs4762608	0.1592		rs28383233	0.5362		rs28383233	0.3857
rs28478330	0.6395		rs4824129	0.0493		rs28478330	0.2063		rs28478330	0.5025
rs28592576	0.4129		rs4941090	0.9066		rs28592576	0.8575		rs28592576	0.7364
rs28616748	0.7088		rs55853808	0.8592		rs28616748	0.387		rs28616748	0.7532
rs2927705	0.4555		rs566673	0.6029		rs2927705	0.1295		rs2927705	0.49
rs2955132	0.8536		rs57167368	0.101		rs2955132	0.9348		rs2955132	0.83
rs3135175	0.6829		rs57300701	0.9112		rs3135175	0.9334		rs3135175	0.7255
rs34103859	0.2729		rs5756795	0.4722		rs34103859	0.8953		rs34103859	0.7449
rs34596952	0.553		rs60777494	0.4776		rs34596952	0.8342		rs34596952	0.587
rs35189848	0.5479		rs62033400	0.8049		rs35189848	0.2455		rs35189848	0.4606
rs35698763	0.6685		rs6449526	0.8333		rs35698763	0.594		rs35698763	0.4931
rs36062310	0.0426		rs6495088	0.648		rs36062310	0.9919		rs36062310	0.9756
rs3855740	0.6287		rs6545432	0.5295		rs3855740	0.4193		rs3855740	0.4862
rs3915060	0.7265		rs6564603	0.4716		rs3915060	0.1227		rs3915060	0.3709
rs430522	0.4382		rs6597883	0.9725		rs430522	0.6654		rs430522	0.567
rs4413512	0.5293		rs66969731	0.0431		rs4413512	0.6193		rs4413512	0.5774
rs4483835	0.4485		rs68102118	0.7425		rs4483835	0.8389		rs4483835	0.596
rs4553364	0.5288		rs7109918	0.9136		rs4553364	0.5413		rs4553364	0.4649
rs45598239	0.0553		rs7230965	0.3371		rs45598239	0.9908		rs45598239	0.9778
rs4732335	0.4747		rs72622585	0.6309		rs4732335	0.376		rs4732335	0.4087
rs4738323	0.8026		rs7312464	0.136		rs4738323	0.7995		rs4738323	0.8219
rs4762608	0.4989		rs7313797	0.6897		rs4762608	0.8536		rs4762608	0.615
rs4824129	0.2091		rs741475	0.7666		rs4824129	0.1835		rs4824129	0.1663
rs4941090	0.4504		rs7525101	0.5829		rs4941090	0.6088		rs4941090	0.4185
rs55850713	0.4112		rs7600540	0.4911		rs55850713	0.5625		rs55850713	0.4841
rs55853808	0.8386		rs78500097	0.0261		rs55853808	0.9675		rs55853808	0.9067
rs55990353	0.6335		rs7926527	0.5213		rs55990353	0.6867		rs55990353	0.6879
rs56017041	0.2167		rs7939493	0.0306		rs56017041	0.9244		rs56017041	0.8324
rs564994672	0.8555		rs920701	0.3765		rs564994672	0.9579		rs564994672	0.8312
rs566673	0.5341		rs9321402	0.3416		rs566673	0.882		rs566673	0.449
rs57167368	0.2153		rs9369409	0.3641		rs57167368	0.9599		rs57167368	0.8715
rs57300701	0.8639		rs9451298	0.7796		rs57300701	0.9374		rs57300701	0.9198
rs5756795	0.5426		rs9616906	0.1301		rs5756795	0.8085		rs5756795	0.6428
rs58238014	0.8841		rs9688110	0.3478		rs58238014	0.6822		rs58238014	0.8199
rs60576787	0.5144		rs9800306	0.7875		rs60576787	0.8082		rs60576787	0.4976
rs60777494	0.8756					rs60777494	0.6487		rs60777494	0.6549
rs61298040	0.6854					rs61298040	0.6922		rs61298040	0.5012
rs613872	0.8271					rs613872	0.02905		rs613872	0.09639
rs61734651	0.0717					rs61734651	0.9873		rs61734651	0.9684
rs62033400	0.6044					rs62033400	0.9012		rs62033400	0.7421
rs6449526	0.8184					rs6449526	0.5438		rs6449526	0.826
rs6495088	0.7559					rs6495088	0.2776		rs6495088	0.3736
rs6545432	0.5089					rs6545432	0.7679		rs6545432	0.5008
rs6564603	0.5948					rs6564603	0.5044		rs6564603	0.4988
rs6597883	0.8431					rs6597883	0.5903		rs6597883	0.8053
rs66969731	0.1721					rs66969731	0.9663		rs66969731	0.8621
rs67307131	0.6533					rs67307131	0.3972		rs67307131	0.7011
rs68102118	0.7779					rs68102118	0.916		rs68102118	0.7869
rs7109918	0.9768					rs7109918	0.9935		rs7109918	0.9622
rs719182	0.1709					rs719182	0.9698		rs719182	0.8845
rs7230965	0.376					rs7230965	0.4753		rs7230965	0.4065
rs72622585	0.825					rs72622585	0.6787		rs72622585	0.761
rs7312464	0.4819					rs7312464	0.4234		rs7312464	0.3704
rs7313797	0.56					rs7313797	0.2963		rs7313797	0.5341
rs73245347	0.7358					rs73245347	0.9035		rs73245347	0.7944
rs741475	0.5763					rs741475	0.7105		rs741475	0.4654
rs74544416	0.9299					rs74544416	0.974		rs74544416	0.9542
rs7525101	0.4424					rs7525101	0.8533		rs7525101	0.6184
rs7545404	0.3522					rs7545404	0.4057		rs7545404	0.2526
rs756999	0.1679					rs756999	0.299		rs756999	0.1579
rs7600540	0.2489					rs7600540	0.4178		rs7600540	0.7227
rs77397203	0.2259					rs77397203	0.5499		rs77397203	0.7895
rs7817640	0.1994					rs7817640	0.497		rs7817640	0.743
rs78500097	0.242					rs78500097	0.9199		rs78500097	0.8531
rs7926527	0.6425					rs7926527	0.3641		rs7926527	0.4825
rs7939493	0.1906					rs7939493	0.7445		rs7939493	0.8723
rs920701	0.6357					rs920701	0.498		rs920701	0.4027
rs9321402	0.3194					rs9321402	0.4665		rs9321402	0.6879
rs9369409	0.4036					rs9369409	0.8539		rs9369409	0.5151
rs9451298	0.7222					rs9451298	0.637		rs9451298	0.7855
rs9517282	0.5474					rs9517282	0.6129		rs9517282	0.6136
rs9572639	0.4504					rs9572639	0.3337		rs9572639	0.3288
rs9616906	0.4408					rs9616906	0.7134		rs9616906	0.6798
rs9688110	0.3177					rs9688110	0.6556		rs9688110	0.7336
rs9691831	0.4141					rs9691831	0.6433		rs9691831	0.425
rs9800306	0.7062					rs9800306	0.2801		rs9800306	0.2145

## Sheet: Supplementary Figure 6
Supplementary Figure 6
Exposure	Outcome	Method	bxy	SE	Lower_CI	Upper_CI	P
Frequency of tiredness / lethargy in last 2 weeks	ARHL	GSMR	0.13326	0.0259128	0.0824709	0.184049	2.70917e-07
Frequency of tiredness / lethargy in last 2 weeks	ARHL	IVW	0.144714	0.0350807	0.0759563	0.213473	3.7043e-05
Frequency of tiredness / lethargy in last 2 weeks	ARHL	Simple_Median	0.156196	0.0398326	0.0781239	0.234268	8.80715e-05
Frequency of tiredness / lethargy in last 2 weeks	ARHL	Robust	0.148052	0.0364022	0.0767036	0.2194	4.75984e-05
Frequency of tiredness / lethargy in last 2 weeks	ARHL	RAPS	0.146226	0.0358658	0.0759286	0.216523	4.56168e-05
Frequency of tiredness / lethargy in last 2 weeks	ARHL	PRESSO	0.144714	0.0397335	0.0668368	0.222592	0.000270392
Neuroticism score	ARHL	GSMR	0.0652157	0.0101043	0.0454113	0.0850201	1.08749e-10
Neuroticism score	ARHL	IVW	0.0694203	0.0119703	0.0459586	0.092882	6.65558e-09
Neuroticism score	ARHL	Simple_Median	0.0690092	0.0151247	0.0393647	0.0986537	5.05072e-06
Neuroticism score	ARHL	Robust	0.0701508	0.0121088	0.0464175	0.0938841	6.89895e-09
Neuroticism score	ARHL	RAPS	0.0719258	0.0118747	0.0486515	0.0952001	1.38611e-09
Neuroticism score	ARHL	PRESSO	0.0694203	0.0128901	0.0441557	0.0946848	7.22197e-08
Long-standing illness	ARHL	GSMR	0.176188	0.0436532	0.0906281	0.261748	5.43483e-05
Long-standing illness	ARHL	IVW	0.120813	0.0668698	-0.0102515	0.251878	0.0708099
Long-standing illness	ARHL	Simple_Median	0.16794	0.0674304	0.0357767	0.300104	0.0127537
Long-standing illness	ARHL	Robust	0.185326	0.0607917	0.0661743	0.304478	0.00229955
Long-standing illness	ARHL	RAPS	0.15077	0.0626766	0.0279233	0.273616	0.0161497
Long-standing illness	ARHL	PRESSO	0.191133	0.0589661	0.075559	0.306706	0.00118945
Overall health rating	ARHL	GSMR	0.0993564	0.015399	0.0691743	0.129539	1.10297e-10
Overall health rating	ARHL	IVW	0.0798738	0.0219259	0.0368991	0.122849	0.000269582
Overall health rating	ARHL	Simple_Median	0.0882588	0.0230846	0.043013	0.133504	0.000131687
Overall health rating	ARHL	Robust	0.106304	0.0188199	0.0694174	0.143191	1.61849e-08
Overall health rating	ARHL	RAPS	0.102591	0.0216763	0.0601054	0.145077	2.21379e-06
Overall health rating	ARHL	PRESSO	0.103942	0.0198357	0.065064	0.14282	1.60443e-07
Insomnia	ARHL	GSMR	0.0848874	0.0227116	0.0403727	0.129402	0.000185765
Insomnia	ARHL	IVW	0.0943026	0.0289822	0.0374974	0.151108	0.0011387
Insomnia	ARHL	Simple_Median	0.103139	0.0361788	0.0322288	0.17405	0.00436069
Insomnia	ARHL	Robust	0.0898424	0.0335554	0.0240739	0.155611	0.00741876
Insomnia	ARHL	RAPS	0.082459	0.0306695	0.0223468	0.142571	0.00717449
Insomnia	ARHL	PRESSO	0.0943026	0.03075	0.0340325	0.154573	0.00216403
Waist circumference	ARHL	GSMR	0.0187829	0.00495566	0.00906983	0.028496	0.000150529
Waist circumference	ARHL	IVW	0.0189785	0.00544111	0.00831391	0.029643	0.000486683
Waist circumference	ARHL	Simple_Median	0.0308133	0.00753225	0.0160501	0.0455766	4.29791e-05
Waist circumference	ARHL	Robust	0.0248114	0.00553042	0.0139718	0.035651	7.24543e-06
Waist circumference	ARHL	RAPS	0.0229177	0.00556715	0.0120061	0.0338293	3.84517e-05
Waist circumference	ARHL	PRESSO	0.0243288	0.00534676	0.0138491	0.0348084	5.35976e-06
Frequency of derpessed mood in last 2 weeks	ARHL	GSMR	0.240697	0.0580195	0.126979	0.354416	3.34575e-05
Frequency of derpessed mood in last 2 weeks	ARHL	IVW	0.25642	0.0615913	0.135701	0.377139	3.13747e-05
Frequency of derpessed mood in last 2 weeks	ARHL	Simple_Median	0.220945	0.0829051	0.0584514	0.383439	0.00769793
Frequency of derpessed mood in last 2 weeks	ARHL	Robust	0.244414	0.0685684	0.11002	0.378808	0.000364501
Frequency of derpessed mood in last 2 weeks	ARHL	RAPS	0.250721	0.0644404	0.124418	0.377024	9.99378e-05
Frequency of derpessed mood in last 2 weeks	ARHL	PRESSO	0.25642	0.0827303	0.0942687	0.418572	0.00193867
Past tobacco smoking	ARHL	GSMR	-0.0250519	0.00894306	-0.0425803	-0.00752347	0.0050903
Past tobacco smoking	ARHL	IVW	-0.0262245	0.0104399	-0.0466867	-0.00576234	0.0120065
Past tobacco smoking	ARHL	Simple_Median	-0.0320045	0.013641	-0.0587408	-0.00526827	0.0189654
Past tobacco smoking	ARHL	Robust	-0.0290369	0.0113695	-0.051321	-0.00675278	0.0106512
Past tobacco smoking	ARHL	RAPS	-0.0306922	0.0112708	-0.052783	-0.0086014	0.00646614
Past tobacco smoking	ARHL	PRESSO	-0.0262245	0.0106533	-0.047105	-0.00534404	0.0138307

[truncated: 5 more sheets: Supplementary Figure 7, Supplementary Figure 8, Supplementary Figure 10, Supplementary Figure 14, Supplementary Figure 15]
